# Supplementary material for: Crystal-structure determination and Hirshfeld surface analysis of two new thio­phene derivatives: (E)-N-{2-[2-(benzo[b]thio­phen-2-yl)ethen­yl]-5-fluoro­phen­yl}benzene­sulfonamide and (E)-N-{2-[2-(benzo[b]thio­phen-2-yl)ethen­yl]-5-fluoro­phen­yl}-N-(but-2-yn-1-yl)benzene­sulfonamide
Source: Acta Crystallogr E Crystallogr Commun. 2023 Jul 21;79(Pt 8):741–6. doi: 10.1107/S2056989023006096 (PMC10439409; doi:10.1107/S2056989023006096)
Supplement: Supplementary file 1 [file e-79-00741-sup1.cif]

##############################################################################
#                                                                            #
# This CIF contains the data in a paper accepted for publication in          #
# Acta Crystallographica Section E. It conforms to the requirements of       #
# Notes for Authors for Acta Crystallographica Section E, and has been       #
# peer reviewed under the auspices of the IUCr Commission on Journals.       #
#                                                                            #
# Full details of the Crystallographic Information File format               #
# are given in the paper "The Crystallographic Information File (CIF):       #
# a New Standard Archive File for Crystallography" by S. R. Hall, F. H.      #
# Allen and I. D. Brown [Acta Cryst. (1991), A47, 655-685].                  #
#                                                                            #
# The current version of the core CIF dictionary is obtainable from          #
# ftp://ftp.iucr.org/pub/cif_core.dic.                                       #
#                                                                            #
# Software is freely available for graphical display of the structure(s)     #
# in this CIF. For information consult the CIF software page                 #
# http://www.iucr.org/resources/cif/software.                                #
#                                                                            #
# This file may be used for bona fide research purposes within the           #
# scientific community so long as proper attribution is given to the journal # 
# article from which it was obtained.                                        #
#                                                                            #
##############################################################################
data_global
_audit_creation_method     SHELXL-2018/3
_journal_date_recd_electronic     2023-05-08
_journal_date_accepted     2023-07-10
_journal_name_full     'Acta Crystallographica, Section E'
_journal_year     2023
_journal_volume     79
_journal_issue      8
_journal_page_first     0
_journal_page_last     0
_journal_paper_category     GO
_journal_paper_doi     10.1107/S2056989023006096
_journal_coeditor_code     ZN2029
loop_
    _publ_contact_author_name
    _publ_contact_author_address
    _publ_contact_author_email
    'Dr. M. NizamMohideen'
;
Department of Physics
The New College
Chennai 600 014
Tamil Nadu
India
;
 'mnizam.new@gmail.com'
_publ_contact_author_fax     ?
_publ_contact_author_phone     '91-9841459257'
_publ_section_title
;\
Crystal-structure determination and Hirshfeld surface analysis of two new
thiophene derivatives:
(<i>E</i>)-<i>N</i>-{2-[2-(benzo[<i>b</i>]thiophen-2-yl)ethenyl]-5-\
fluorophenyl}benzenesulfonamide and
(<i>E</i>)-<i>N</i>-{2-[2-(benzo[<i>b</i>]thiophen-2-yl)ethenyl]-5-\
fluorophenyl}-<i>N</i>-(but-2-yn-1-yl)benzenesulfonamide
;
loop_
    _publ_author_name
    _publ_author_footnote
    _publ_author_address
    'Madhan, S.' .
;
Department of Physics
The New College
Chennai 600 014
University of Madras
Tamil Nadu
India
;
    'NizamMohideen, M.' .
;
Department of Physics
The New College
Chennai 600 014
University of Madras
Tamil Nadu
India
;
    'Vinayagam Pavunkumar' .
;
Department of Organic Chemistry
University of Madras
Guindy Campus
Chennai-600 025
Tamilnadu
India
;
    'Arasambattu K. MohanaKrishnan' .
;
Department of Organic Chemistry
University of Madras
Guindy Campus
Chennai-600 025
Tamilnadu
India
;
_publ_section_synopsis
;
The crystal structures of two benzothiophene  derivatives are described and the
intermolecular contacts in the crystals analysed using Hirshfeld surface
analysis and two-dimensional fingerprint plots.
;
data_I
_audit_creation_method     'SHELXL-2018/3'
_chemical_name_systematic
;\
(<i>E</i>)-<i>N</i>-{2-[2-(Benzo[<i>b</i>]thiophen-2-yl)ethenyl]-\
5-fluorophenyl}benzenesulfonamide
;
_chemical_name_common     ?
_chemical_formula_moiety     'C22 H16 F N O2 S2'
_chemical_formula_sum     'C22 H16 F N O2 S2'
_chemical_formula_iupac     'C22 H16 F N O2 S2'
_chemical_formula_weight     409.48
_chemical_melting_point     ?
_space_group_crystal_system     monoclinic
_space_group_name_H-M_alt     'P 21/c'
_space_group_name_Hall     '-P 2ybc'
loop_
    _space_group_symop_operation_xyz
    'x, y, z'
    '-x, y+1/2, -z+1/2'
    '-x, -y, -z'
    'x, -y-1/2, z-1/2'
_cell_length_a     7.95880(10)
_cell_length_b     25.9840(4)
_cell_length_c     9.5178(2)
_cell_angle_alpha     90
_cell_angle_beta     96.8530(10)
_cell_angle_gamma     90
_cell_volume     1954.23(6)
_cell_formula_units_Z     4
_cell_measurement_reflns_used     9457
_cell_measurement_theta_min     3.40
_cell_measurement_theta_max     68.61
_cell_measurement_temperature     297(2)
_exptl_crystal_description     Block
_exptl_crystal_colour     Brown
_exptl_crystal_size_max     0.150
_exptl_crystal_size_mid     0.100
_exptl_crystal_size_min     0.080
_exptl_crystal_density_diffrn     1.392
_exptl_crystal_density_meas     ?
_exptl_crystal_density_method     ?
_exptl_crystal_F_000     848
_exptl_absorpt_coefficient_mu     2.703
_exptl_absorpt_correction_type     multi-scan
_exptl_absorpt_process_details
;
(<i>SADABS</i>; Bruker, 2016)
;
_exptl_absorpt_correction_T_min     0.5894
_exptl_absorpt_correction_T_max     0.7531
_diffrn_ambient_temperature     297(2)
_diffrn_source     'micro focus sealed tube'
_diffrn_radiation_type     CuK\a
_diffrn_radiation_wavelength     1.54178
_diffrn_measurement_device_type     'Bruker D8 Venture Diffractometer'
_diffrn_measurement_method     '\w and \f scans'
_diffrn_detector_area_resol_mean     ?
_diffrn_reflns_number     44325
_diffrn_reflns_av_R_equivalents     0.0489
_diffrn_reflns_av_unetI/netI     0.0211
_diffrn_reflns_theta_min     3.402
_diffrn_reflns_theta_max     68.657
_diffrn_reflns_theta_full     67.679
_diffrn_measured_fraction_theta_max     0.994
_diffrn_measured_fraction_theta_full     0.997
_diffrn_reflns_limit_h_min     -9
_diffrn_reflns_limit_h_max     9
_diffrn_reflns_limit_k_min     -31
_diffrn_reflns_limit_k_max     31
_diffrn_reflns_limit_l_min     -11
_diffrn_reflns_limit_l_max     11
_refine_special_details     ?
_reflns_number_total     3597
_reflns_number_gt     2964
_reflns_threshold_expression     'I > 2\s(I)'
_refine_ls_structure_factor_coef     Fsqd
_refine_ls_matrix_type     full
_refine_ls_R_factor_all     0.0525
_refine_ls_R_factor_gt     0.0415
_refine_ls_wR_factor_gt     0.1032
_refine_ls_wR_factor_ref     0.1152
_refine_ls_goodness_of_fit_ref     1.032
_refine_ls_restrained_S_all     1.035
_refine_ls_number_reflns     3597
_refine_ls_number_parameters     272
_refine_ls_number_restraints     11
_refine_ls_hydrogen_treatment     mixed
_refine_ls_weighting_scheme     calc
_refine_ls_weighting_details
              'w=1/[\s^2^(Fo^2^)+(0.0496P)^2^+0.7846P] where P=(Fo^2^+2Fc^2^)/3'
_atom_sites_solution_hydrogens     mixed
_atom_sites_solution_primary     ?
_atom_sites_solution_secondary     ?
_refine_ls_shift/su_max     0.001
_refine_ls_shift/su_mean     0.000
_refine_diff_density_max     0.208
_refine_diff_density_min     -0.282
_refine_ls_extinction_method     none
_refine_ls_extinction_coef     .
loop_
    _atom_type_symbol
    _atom_type_description
    _atom_type_scat_dispersion_real
    _atom_type_scat_dispersion_imag
    _atom_type_scat_source
    'C' 'C' 0.0181 0.0091
                         'International Tables Vol C Tables 4.2.6.8 and 6.1.1.4'
    'H' 'H' 0.0000 0.0000
                         'International Tables Vol C Tables 4.2.6.8 and 6.1.1.4'
    'N' 'N' 0.0311 0.0180
                         'International Tables Vol C Tables 4.2.6.8 and 6.1.1.4'
    'O' 'O' 0.0492 0.0322
                         'International Tables Vol C Tables 4.2.6.8 and 6.1.1.4'
    'F' 'F' 0.0727 0.0534
                         'International Tables Vol C Tables 4.2.6.8 and 6.1.1.4'
    'S' 'S' 0.3331 0.5567
                         'International Tables Vol C Tables 4.2.6.8 and 6.1.1.4'
_computing_data_collection
;
APEX2 (Bruker, 2016)
;
_computing_cell_refinement
;
SAINT (Bruker, 2016)
;
_computing_data_reduction
;
SAINT (Bruker, 2016)
;
_computing_structure_solution
;
<i>SHELXS2018/3</i> (Sheldrick, 2008)
;
_computing_structure_refinement
;
<i>SHELXL2018/3</i> (Sheldrick, 2015)
;
_computing_molecular_graphics
;
ORTEP-3 for Windows (Farrugia, 2012) and Mercury (Macrae <i>et al.</i>,
2020)
;
_computing_publication_material
;
WinGX (Farrugia, 2012), publCIF (Westrip, 2010) and PLATON
(Spek, 2020)
;
loop_
    _atom_site_type_symbol
    _atom_site_label
    _atom_site_fract_x
    _atom_site_fract_y
    _atom_site_fract_z
    _atom_site_U_iso_or_equiv
    _atom_site_adp_type
    _atom_site_calc_flag
    _atom_site_occupancy
    _atom_site_disorder_assembly
    _atom_site_disorder_group
    C C1 0.7141(2) 0.64416(6) 0.53276(16) 0.0782(7) Uani d 1 . .
    C C2 0.6743(3) 0.69557(7) 0.5055(2) 0.1055(10) Uani d 1 A .
    H H2 0.611424 0.704923 0.420704 0.127 Uiso calc 1 . .
    C C3 0.7286(3) 0.73300(5) 0.6050(3) 0.1127(11) Uani d 1 A .
    H H3 0.701996 0.767393 0.586823 0.135 Uiso calc 1 . .
    C C4 0.8226(3) 0.71902(7) 0.7318(2) 0.1109(11) Uani d 1 A .
    H H4 0.858902 0.744059 0.798407 0.133 Uiso calc 1 . .
    C C5 0.8623(3) 0.66761(8) 0.75906(17) 0.1018(9) Uani d 1 A .
    H H5 0.925238 0.658254 0.843872 0.122 Uiso calc 1 . .
    C C6 0.8081(2) 0.63018(5) 0.65953(18) 0.0788(7) Uani d 1 A .
    S S1' 0.8669(7) 0.56832(19) 0.7105(5) 0.0855(14) Uani d 0.243(4) A 1
    C C7' 0.709(3) 0.5902(6) 0.4679(19) 0.103(8) Uani d 0.243(4) A 1
    H H7' 0.649984 0.584659 0.378833 0.124 Uiso calc 0.243(4) A 1
    C C8' 0.790(5) 0.5504(7) 0.539(2) 0.051(5) Uani d 0.243(4) A 1
    S S1 0.6512(2) 0.59509(5) 0.41950(14) 0.0758(4) Uani d 0.757(4) A 2
    C C7 0.8282(9) 0.5758(2) 0.6526(7) 0.0900(18) Uani d 0.757(4) A 2
    H H7 0.893320 0.557894 0.724278 0.108 Uiso calc 0.757(4) A 2
    C C8 0.7498(15) 0.5511(3) 0.5389(9) 0.067(3) Uani d 0.757(4) A 2
    C C9 0.7644(3) 0.49638(9) 0.5064(3) 0.0754(6) Uani d 1 . .
    H H9 0.808242 0.474482 0.579001 0.090 Uiso calc 1 A 1
    C C10 0.6922(3) 0.47259(9) 0.3953(3) 0.0741(6) Uani d 1 . .
    H H10 0.632873 0.492988 0.325994 0.089 Uiso calc 1 . .
    C C11 0.6936(3) 0.41711(8) 0.3671(2) 0.0673(6) Uani d 1 . .
    C C12 0.7752(4) 0.38326(10) 0.4678(3) 0.0976(9) Uani d 1 . .
    H H12 0.829122 0.396833 0.551708 0.117 Uiso calc 1 . .
    C C13 0.7790(5) 0.33108(10) 0.4481(3) 0.1019(10) Uani d 1 . .
    H H13 0.835045 0.309475 0.516146 0.122 Uiso calc 1 . .
    C C14 0.6980(4) 0.31212(9) 0.3256(3) 0.0837(7) Uani d 1 . .
    C C15 0.6143(3) 0.34215(8) 0.2231(3) 0.0711(6) Uani d 1 . .
    H H15 0.557999 0.327509 0.141557 0.085 Uiso calc 1 . .
    C C16 0.6145(3) 0.39533(7) 0.2428(2) 0.0578(5) Uani d 1 . .
    C C17 0.6983(2) 0.40434(7) -0.0853(2) 0.0545(5) Uani d 1 . .
    C C18 0.8053(3) 0.44596(9) -0.0912(3) 0.0739(6) Uani d 1 . .
    H H18 0.770751 0.478886 -0.069161 0.089 Uiso calc 1 . .
    C C19 0.9636(3) 0.43766(13) -0.1303(3) 0.0927(8) Uani d 1 . .
    H H19 1.037422 0.465199 -0.134587 0.111 Uiso calc 1 . .
    C C20 1.0139(3) 0.38892(15) -0.1632(3) 0.0947(9) Uani d 1 . .
    H H20 1.121259 0.383777 -0.189882 0.114 Uiso calc 1 . .
    C C21 0.9072(4) 0.34806(12) -0.1569(3) 0.0888(8) Uani d 1 . .
    H H21 0.942294 0.315210 -0.179119 0.107 Uiso calc 1 . .
    C C22 0.7481(3) 0.35538(9) -0.1179(2) 0.0689(6) Uani d 1 . .
    H H22 0.675016 0.327657 -0.113642 0.083 Uiso calc 1 . .
    N N1 0.5283(2) 0.42741(6) 0.1368(2) 0.0616(4) Uani d 1 . .
    O O1 0.40697(18) 0.36642(5) -0.05058(18) 0.0706(4) Uani d 1 . .
    O O2 0.42235(19) 0.45927(5) -0.09632(17) 0.0674(4) Uani d 1 . .
    F F1 0.6977(3) 0.26050(5) 0.3036(2) 0.1171(6) Uani d 1 . .
    S S2 0.49738(6) 0.41360(2) -0.03136(6) 0.05557(17) Uani d 1 . .
    H H1N 0.545(3) 0.4587(6) 0.147(2) 0.067 Uiso d 1 . .
loop_
    _atom_site_aniso_label
    _atom_site_aniso_U_11
    _atom_site_aniso_U_22
    _atom_site_aniso_U_33
    _atom_site_aniso_U_12
    _atom_site_aniso_U_13
    _atom_site_aniso_U_23
    C1 0.0989(18) 0.0723(15) 0.0687(14) -0.0213(13) 0.0318(13) -0.0024(12)
    C2 0.132(3) 0.0839(19) 0.103(2) -0.0145(18) 0.0231(19) 0.0204(17)
    C3 0.135(3) 0.0621(16) 0.149(3) -0.0154(17) 0.052(3) -0.0014(19)
    C4 0.135(3) 0.081(2) 0.126(3) -0.0312(19) 0.054(2) -0.0337(19)
    C5 0.124(2) 0.099(2) 0.0829(18) -0.0240(19) 0.0139(17) -0.0201(16)
    C6 0.0929(17) 0.0706(15) 0.0766(16) -0.0123(13) 0.0252(13) -0.0080(12)
    S1' 0.104(3) 0.077(2) 0.074(3) -0.0128(19) 0.004(2) -0.0059(19)
    C7' 0.127(16) 0.121(16) 0.059(10) -0.069(13) 0.001(8) -0.016(10)
    C8' 0.045(12) 0.060(8) 0.050(8) -0.004(5) 0.017(5) 0.001(6)
    S1 0.1095(10) 0.0607(5) 0.0576(8) -0.0079(5) 0.0109(6) -0.0006(4)
    C7 0.111(4) 0.077(3) 0.076(4) 0.003(2) -0.010(3) 0.000(3)
    C8 0.065(6) 0.067(3) 0.071(3) -0.009(2) 0.017(2) -0.003(2)
    C9 0.0896(17) 0.0647(14) 0.0712(14) 0.0018(12) 0.0068(12) 0.0001(11)
    C10 0.1028(18) 0.0551(12) 0.0632(13) -0.0022(12) 0.0055(12) 0.0060(10)
    C11 0.0864(15) 0.0516(11) 0.0647(13) 0.0000(10) 0.0123(11) 0.0086(10)
    C12 0.142(3) 0.0674(16) 0.0772(17) -0.0011(16) -0.0111(17) 0.0139(13)
    C13 0.141(3) 0.0651(16) 0.095(2) 0.0093(16) -0.0046(19) 0.0296(15)
    C14 0.114(2) 0.0459(12) 0.0930(19) 0.0051(12) 0.0186(16) 0.0146(12)
    C15 0.0888(16) 0.0472(11) 0.0783(15) 0.0022(11) 0.0142(12) 0.0065(10)
    C16 0.0645(12) 0.0457(10) 0.0658(12) 0.0025(9) 0.0186(10) 0.0083(9)
    C17 0.0545(10) 0.0502(10) 0.0561(11) -0.0008(8) -0.0041(8) -0.0033(8)
    C18 0.0654(13) 0.0673(14) 0.0871(16) -0.0139(11) 0.0014(12) -0.0091(12)
    C19 0.0671(15) 0.116(2) 0.0935(19) -0.0253(16) 0.0020(14) -0.0039(17)
    C20 0.0562(14) 0.147(3) 0.0796(17) 0.0120(17) 0.0026(12) -0.0036(18)
    C21 0.0794(17) 0.096(2) 0.0904(19) 0.0269(15) 0.0098(14) -0.0087(15)
    C22 0.0724(14) 0.0582(12) 0.0752(14) 0.0077(10) 0.0049(11) -0.0050(11)
    N1 0.0745(11) 0.0401(8) 0.0700(11) 0.0070(8) 0.0081(9) 0.0009(8)
    O1 0.0613(8) 0.0459(7) 0.1008(12) -0.0087(6) -0.0061(8) -0.0028(7)
    O2 0.0711(9) 0.0437(7) 0.0826(10) 0.0098(6) -0.0111(7) 0.0015(7)
    F1 0.1731(17) 0.0454(8) 0.1300(14) 0.0126(9) 0.0067(12) 0.0189(8)
    S2 0.0546(3) 0.0379(2) 0.0718(3) 0.00112(18) -0.0029(2) -0.0018(2)
_geom_special_details
;
 All esds (except the esd in the dihedral angle between two l.s. planes)
 are estimated using the full covariance matrix.  The cell esds are taken
 into account individually in the estimation of esds in distances, angles
 and torsion angles; correlations between esds in cell parameters are only
 used when they are defined by crystal symmetry.  An approximate (isotropic)
 treatment of cell esds is used for estimating esds involving l.s. planes.
;
loop_
    _geom_bond_atom_site_label_1
    _geom_bond_atom_site_label_2
    _geom_bond_site_symmetry_2
    _geom_bond_distance
    _geom_bond_publ_flag
    C1 C2 . 1.3900 ?
    C1 C6 . 1.3900 ?
    C1 C7' . 1.531(14) ?
    C1 S1 . 1.7058(18) ?
    C2 C3 . 1.3900 ?
    C2 H2 . 0.9300 ?
    C3 C4 . 1.3900 ?
    C3 H3 . 0.9300 ?
    C4 C5 . 1.3900 ?
    C4 H4 . 0.9300 ?
    C5 C6 . 1.3900 ?
    C5 H5 . 0.9300 ?
    C6 C7 . 1.426(6) ?
    C6 S1' . 1.727(5) ?
    S1' C8' . 1.738(17) ?
    C7' C8' . 1.356(18) ?
    C7' H7' . 0.9300 ?
    C8' C9 . 1.446(17) ?
    S1 C8 . 1.732(7) ?
    C7 C8 . 1.345(8) ?
    C7 H7 . 0.9300 ?
    C8 C9 . 1.463(7) ?
    C9 C10 . 1.298(3) ?
    C9 H9 . 0.9300 ?
    C10 C11 . 1.467(3) ?
    C10 H10 . 0.9300 ?
    C11 C16 . 1.393(3) ?
    C11 C12 . 1.402(3) ?
    C12 C13 . 1.369(4) ?
    C12 H12 . 0.9300 ?
    C13 C14 . 1.356(4) ?
    C13 H13 . 0.9300 ?
    C14 F1 . 1.358(3) ?
    C14 C15 . 1.360(3) ?
    C15 C16 . 1.394(3) ?
    C15 H15 . 0.9300 ?
    C16 N1 . 1.421(3) ?
    C17 C22 . 1.379(3) ?
    C17 C18 . 1.381(3) ?
    C17 S2 . 1.754(2) ?
    C18 C19 . 1.373(4) ?
    C18 H18 . 0.9300 ?
    C19 C20 . 1.375(4) ?
    C19 H19 . 0.9300 ?
    C20 C21 . 1.365(4) ?
    C20 H20 . 0.9300 ?
    C21 C22 . 1.375(4) ?
    C21 H21 . 0.9300 ?
    C22 H22 . 0.9300 ?
    N1 S2 . 1.6301(19) ?
    N1 H1N . 0.828(16) ?
    O1 S2 . 1.4222(14) ?
    O2 S2 . 1.4348(14) ?
loop_
    _geom_angle_atom_site_label_1
    _geom_angle_atom_site_label_2
    _geom_angle_atom_site_label_3
    _geom_angle_site_symmetry_1
    _geom_angle_site_symmetry_3
    _geom_angle
    _geom_angle_publ_flag
    C2 C1 C6 . . 120.0 ?
    C2 C1 C7' . . 144.2(7) ?
    C6 C1 C7' . . 95.5(7) ?
    C2 C1 S1 . . 123.88(12) ?
    C6 C1 S1 . . 116.11(12) ?
    C3 C2 C1 . . 120.0 ?
    C3 C2 H2 . . 120.0 ?
    C1 C2 H2 . . 120.0 ?
    C2 C3 C4 . . 120.0 ?
    C2 C3 H3 . . 120.0 ?
    C4 C3 H3 . . 120.0 ?
    C5 C4 C3 . . 120.0 ?
    C5 C4 H4 . . 120.0 ?
    C3 C4 H4 . . 120.0 ?
    C4 C5 C6 . . 120.0 ?
    C4 C5 H5 . . 120.0 ?
    C6 C5 H5 . . 120.0 ?
    C5 C6 C1 . . 120.0 ?
    C5 C6 C7 . . 134.3(3) ?
    C1 C6 C7 . . 105.7(3) ?
    C5 C6 S1' . . 114.1(2) ?
    C1 C6 S1' . . 125.9(2) ?
    C6 S1' C8' . . 86.1(6) ?
    C8' C7' C1 . . 120.6(13) ?
    C8' C7' H7' . . 119.7 ?
    C1 C7' H7' . . 119.7 ?
    C7' C8' C9 . . 126.0(15) ?
    C7' C8' S1' . . 110.9(13) ?
    C9 C8' S1' . . 119.1(13) ?
    C1 S1 C8 . . 90.1(2) ?
    C8 C7 C6 . . 117.7(6) ?
    C8 C7 H7 . . 121.1 ?
    C6 C7 H7 . . 121.1 ?
    C7 C8 C9 . . 126.3(6) ?
    C7 C8 S1 . . 110.1(5) ?
    C9 C8 S1 . . 122.9(5) ?
    C10 C9 C8' . . 132.4(8) ?
    C10 C9 C8 . . 126.6(4) ?
    C10 C9 H9 . . 113.8 ?
    C8' C9 H9 . . 113.8 ?
    C9 C10 C11 . . 127.2(2) ?
    C9 C10 H10 . . 116.4 ?
    C11 C10 H10 . . 116.4 ?
    C16 C11 C12 . . 116.8(2) ?
    C16 C11 C10 . . 122.8(2) ?
    C12 C11 C10 . . 120.3(2) ?
    C13 C12 C11 . . 122.9(3) ?
    C13 C12 H12 . . 118.5 ?
    C11 C12 H12 . . 118.5 ?
    C14 C13 C12 . . 117.5(3) ?
    C14 C13 H13 . . 121.3 ?
    C12 C13 H13 . . 121.3 ?
    C13 C14 F1 . . 118.9(2) ?
    C13 C14 C15 . . 123.4(2) ?
    F1 C14 C15 . . 117.7(3) ?
    C14 C15 C16 . . 118.6(2) ?
    C14 C15 H15 . . 120.7 ?
    C16 C15 H15 . . 120.7 ?
    C11 C16 C15 . . 120.7(2) ?
    C11 C16 N1 . . 119.74(18) ?
    C15 C16 N1 . . 119.6(2) ?
    C22 C17 C18 . . 121.2(2) ?
    C22 C17 S2 . . 119.30(17) ?
    C18 C17 S2 . . 119.49(17) ?
    C19 C18 C17 . . 118.5(2) ?
    C19 C18 H18 . . 120.7 ?
    C17 C18 H18 . . 120.7 ?
    C18 C19 C20 . . 120.5(3) ?
    C18 C19 H19 . . 119.7 ?
    C20 C19 H19 . . 119.7 ?
    C21 C20 C19 . . 120.5(3) ?
    C21 C20 H20 . . 119.8 ?
    C19 C20 H20 . . 119.8 ?
    C20 C21 C22 . . 120.1(3) ?
    C20 C21 H21 . . 119.9 ?
    C22 C21 H21 . . 119.9 ?
    C21 C22 C17 . . 119.2(2) ?
    C21 C22 H22 . . 120.4 ?
    C17 C22 H22 . . 120.4 ?
    C16 N1 S2 . . 124.85(14) ?
    C16 N1 H1N . . 116.0(16) ?
    S2 N1 H1N . . 109.5(16) ?
    O1 S2 O2 . . 118.64(9) ?
    O1 S2 N1 . . 109.32(10) ?
    O2 S2 N1 . . 104.32(9) ?
    O1 S2 C17 . . 108.01(9) ?
    O2 S2 C17 . . 109.55(10) ?
    N1 S2 C17 . . 106.35(9) ?
loop_
    _geom_torsion_atom_site_label_1
    _geom_torsion_atom_site_label_2
    _geom_torsion_atom_site_label_3
    _geom_torsion_atom_site_label_4
    _geom_torsion_site_symmetry_1
    _geom_torsion_site_symmetry_2
    _geom_torsion_site_symmetry_3
    _geom_torsion_site_symmetry_4
    _geom_torsion
    _geom_torsion_publ_flag
    C6 C1 C2 C3 . . . . 0.0 ?
    C7' C1 C2 C3 . . . . -171.5(14) ?
    S1 C1 C2 C3 . . . . 178.91(16) ?
    C1 C2 C3 C4 . . . . 0.0 ?
    C2 C3 C4 C5 . . . . 0.0 ?
    C3 C4 C5 C6 . . . . 0.0 ?
    C4 C5 C6 C1 . . . . 0.0 ?
    C4 C5 C6 C7 . . . . 178.8(4) ?
    C4 C5 C6 S1' . . . . -179.6(2) ?
    C2 C1 C6 C5 . . . . 0.0 ?
    C7' C1 C6 C5 . . . . 175.0(8) ?
    S1 C1 C6 C5 . . . . -178.99(15) ?
    C2 C1 C6 C7 . . . . -179.1(3) ?
    S1 C1 C6 C7 . . . . 1.9(3) ?
    C2 C1 C6 S1' . . . . 179.5(3) ?
    C7' C1 C6 S1' . . . . -5.5(8) ?
    C5 C6 S1' C8' . . . . -171.8(13) ?
    C1 C6 S1' C8' . . . . 8.7(14) ?
    C2 C1 C7' C8' . . . . 171(2) ?
    C6 C1 C7' C8' . . . . -2(3) ?
    C1 C7' C8' C9 . . . . 165(2) ?
    C1 C7' C8' S1' . . . . 8(4) ?
    C6 S1' C8' C7' . . . . -8(2) ?
    C6 S1' C8' C9 . . . . -167(3) ?
    C2 C1 S1 C8 . . . . -178.8(5) ?
    C6 C1 S1 C8 . . . . 0.1(5) ?
    C5 C6 C7 C8 . . . . 177.3(7) ?
    C1 C6 C7 C8 . . . . -3.8(9) ?
    C6 C7 C8 C9 . . . . 175.1(8) ?
    C6 C7 C8 S1 . . . . 4.0(11) ?
    C1 S1 C8 C7 . . . . -2.2(8) ?
    C1 S1 C8 C9 . . . . -173.7(9) ?
    C7' C8' C9 C10 . . . . 15(5) ?
    S1' C8' C9 C10 . . . . 170.8(10) ?
    C7 C8 C9 C10 . . . . -178.3(8) ?
    S1 C8 C9 C10 . . . . -8.4(13) ?
    C8' C9 C10 C11 . . . . 171(2) ?
    C8 C9 C10 C11 . . . . -174.3(7) ?
    C9 C10 C11 C16 . . . . -178.7(3) ?
    C9 C10 C11 C12 . . . . 2.1(4) ?
    C16 C11 C12 C13 . . . . -0.1(5) ?
    C10 C11 C12 C13 . . . . 179.2(3) ?
    C11 C12 C13 C14 . . . . -0.7(5) ?
    C12 C13 C14 F1 . . . . -179.2(3) ?
    C12 C13 C14 C15 . . . . -0.1(5) ?
    C13 C14 C15 C16 . . . . 1.5(4) ?
    F1 C14 C15 C16 . . . . -179.3(2) ?
    C12 C11 C16 C15 . . . . 1.6(4) ?
    C10 C11 C16 C15 . . . . -177.7(2) ?
    C12 C11 C16 N1 . . . . 179.5(2) ?
    C10 C11 C16 N1 . . . . 0.2(3) ?
    C14 C15 C16 C11 . . . . -2.3(4) ?
    C14 C15 C16 N1 . . . . 179.8(2) ?
    C22 C17 C18 C19 . . . . -0.1(4) ?
    S2 C17 C18 C19 . . . . 178.41(19) ?
    C17 C18 C19 C20 . . . . 0.2(4) ?
    C18 C19 C20 C21 . . . . -0.2(4) ?
    C19 C20 C21 C22 . . . . 0.2(4) ?
    C20 C21 C22 C17 . . . . -0.1(4) ?
    C18 C17 C22 C21 . . . . 0.0(4) ?
    S2 C17 C22 C21 . . . . -178.48(19) ?
    C11 C16 N1 S2 . . . . 153.99(18) ?
    C15 C16 N1 S2 . . . . -28.1(3) ?
    C16 N1 S2 O1 . . . . 58.1(2) ?
    C16 N1 S2 O2 . . . . -174.05(17) ?
    C16 N1 S2 C17 . . . . -58.28(19) ?
    C22 C17 S2 O1 . . . . -8.2(2) ?
    C18 C17 S2 O1 . . . . 173.24(18) ?
    C22 C17 S2 O2 . . . . -138.77(17) ?
    C18 C17 S2 O2 . . . . 42.7(2) ?
    C22 C17 S2 N1 . . . . 109.03(18) ?
    C18 C17 S2 N1 . . . . -69.51(19) ?
loop_
    _geom_hbond_atom_site_label_D
    _geom_hbond_atom_site_label_H
    _geom_hbond_atom_site_label_A
    _geom_hbond_site_symmetry_A
    _geom_hbond_distance_DH
    _geom_hbond_distance_HA
    _geom_hbond_distance_DA
    _geom_hbond_angle_DHA
    _geom_hbond_publ_flag
    C15 H15 O1 . 0.93 2.30 2.980(3) 129.6 yes
    C10 H10 02 3_665 0.93 2.51 3.383(3) 157 yes
    N1 H1N O2 3_665 0.828(16) 2.207(17) 3.001(2) 161(2) yes
    C22 H22 F1 4_565 0.93 2.44 3.116(3) 130.0 yes
_shelx_space_group_comment
;
The symmetry employed for this shelxl refinement is uniquely defined
by the following loop, which should always be used as a source of
symmetry information in preference to the above space-group names.
They are only intended as comments.
;
_shelx_estimated_absorpt_T_min     0.687
_shelx_estimated_absorpt_T_max     0.813
_shelx_hkl_file
;
   3   0   0   44.10    2.20
  -3   0   0   44.90    2.50
  -4   0   0  442.46   16.00
  -5   0   0   54.49    3.10
  -5   0   0   57.59    4.20
   5   0   0   54.19    3.80
   5   0   0   64.69    4.30
   5   0   0   59.69    3.70
  -5   0   0   62.29    4.10
   5   0   0   53.79    3.80
   6   0   0   97.39    5.40
   6   0   0   99.89    5.90
   6   0   0   92.39    5.20
   6   0   0   85.29    5.80
   6   0   0   92.99    5.20
  -6   0   0   91.49    4.70
  -6   0   0   90.89    5.90
   7   0   0   21.30    2.50
   7   0   0   16.00    2.50
   7   0   0   19.30    2.50
   7   0   0   22.10    3.20
  -7   0   0   19.90    2.30
   7   0   0   16.60    2.50
   7   0   0   18.60    2.40
  -7   0   0   12.30    3.90
   7   0   0   14.40    2.70
  -7   0   0   20.90    3.10
   8   0   0   19.90    2.40
  -8   0   0   33.50    3.40
   8   0   0   31.50    3.50
   8   0   0   27.00    2.60
  -8   0   0   34.80    5.50
   8   0   0   25.30    2.60
   8   0   0   26.50    3.00
  -9   0   0   19.50    2.60
   9   0   0   21.30    1.90
   9   0   0   16.20    2.10
   9   0   0   25.60    2.70
   9   0   0   18.30    2.10
   0  -1   0    0.50    0.40
  -1  -1   0    2.90    0.50
   1  -1   0    2.50    0.30
  -1   1   0    3.60    0.30
   1   1   0    3.20    0.50
   2  -1   0  132.99    4.80
  -2  -1   0  130.19    5.00
   2   1   0  129.19    5.00
  -2   1   0  131.99    4.80
   2   1   0  136.19    4.70
   2   1   0  131.29    4.90
  -3  -1   0  177.98    7.10
   3  -1   0  181.38    6.60
   3   1   0  179.28    6.00
   3   1   0  180.78    6.00
   3   1   0  180.08    6.80
  -3   1   0  186.68    6.90
  -4  -1   0  184.68    7.70
  -4  -1   0  174.08    6.90
   4   1   0  176.18    7.00
  -4   1   0  183.98    7.50
   5  -1   0   77.29    5.70
  -5  -1   0   69.19    4.50
   5  -1   0   67.29    4.00
   5  -1   0   59.39    4.00
   5  -1   0   64.49    4.10
  -5  -1   0   65.09    3.50
   5  -1   0   64.89    4.40
  -5  -1   0   71.89    4.60
  -5   1   0   62.99    3.40
  -5   1   0   70.09    4.60
   5   1   0   59.99    3.80
   5   1   0   63.09    4.40
   6  -1   0    2.30    1.10
   6  -1   0    2.60    1.20
  -6  -1   0    0.80    1.70
   6  -1   0   -0.30    1.30
  -6  -1   0    1.00    1.00
   6  -1   0    1.10    1.10
  -6  -1   0    1.20    1.00
   6  -1   0    1.10    0.90
   6  -1   0    1.20    1.10
   6  -1   0    2.30    1.60
   6   1   0    1.80    1.00
   6   1   0   -0.30    0.80
  -6   1   0    1.80    1.00
  -6   1   0    0.90    1.00
   6   1   0   -0.20    1.50
   6   1   0    0.50    0.90
  -6   1   0    1.00    2.60
   6   1   0    0.70    1.40
   6   1   0    0.90    1.40
   7  -1   0   -0.90    1.10
   7  -1   0    1.00    1.20
   7  -1   0    1.90    1.20
   7  -1   0   -2.10    1.50
   7  -1   0    0.10    1.00
   7  -1   0   -0.80    1.30
  -7  -1   0    0.90    0.90
  -7  -1   0    2.20    1.30
  -7  -1   0   -0.80    2.70
   7  -1   0    0.50    1.20
  -7   1   0   -2.10    1.10
   7   1   0    1.40    1.20
  -7   1   0    1.30    0.90
   7   1   0    1.20    1.30
   7   1   0   -0.70    1.00
   7   1   0    1.00    1.00
   7   1   0   -1.00    1.40
   7   1   0   -1.10    1.00
  -7   1   0    0.50    1.20
  -7   1   0   -0.20    3.40
   7   1   0    2.80    1.40
  -8  -1   0    1.10    1.20
   8  -1   0    0.70    1.20
   8  -1   0    0.20    0.80
   8  -1   0    0.90    1.10
   8  -1   0    0.60    1.00
   8  -1   0    2.60    1.50
  -8  -1   0    3.00    2.60
   8   1   0   -0.30    1.00
   8   1   0    1.50    1.20
   8   1   0   -0.10    0.80
   8   1   0    1.30    1.10
  -8   1   0   -0.80    1.70
   8   1   0    0.90    1.00
  -8   1   0    0.40    1.70
   9  -1   0    1.00    1.00
  -9  -1   0    1.20    1.50
   9  -1   0   -0.60    0.90
   9  -1   0    0.60    0.90
   9  -1   0    1.10    1.00
  -9  -1   0    0.00    0.80
   9  -1   0   -0.40    0.90
   9  -1   0    0.30    0.70
   9   1   0    0.50    0.90
   9   1   0    2.50    1.30
   9   1   0    0.30    0.60
  -9   1   0   -0.40    1.10
   9   1   0    0.80    1.10
   9   1   0   -2.10    1.00
  -9   1   0   -0.70    0.80
   9   1   0    1.20    1.00
   0  -2   0 1708.23   55.09
  -1  -2   0  548.25   18.00
   1  -2   0  535.35   17.60
   1   2   0  555.34   17.90
   2  -2   0 1098.49   35.90
  -2   2   0 1128.89   36.00
  -3  -2   0  332.47   12.40
   3  -2   0  345.37   11.60
  -3   2   0  334.97   12.00
   3   2   0  353.06   12.30
   3   2   0  347.77   11.60
   3   2   0  344.07   12.10
  -4  -2   0  203.58    8.60
  -4  -2   0  197.68    7.60
  -4  -2   0  200.78    8.40
   4   2   0  197.18    7.80
  -4   2   0  199.08    8.10
   5  -2   0    3.20    1.10
   5  -2   0    3.10    1.30
   5  -2   0    2.40    1.20
  -5  -2   0    3.00    1.20
   5  -2   0    3.60    1.30
   5  -2   0    6.20    1.70
   5  -2   0    5.40    1.30
  -5  -2   0    3.20    0.90
   5   2   0    4.00    1.40
   5   2   0    4.00    1.80
  -5   2   0    4.40    0.90
   5   2   0    5.30    1.40
   6  -2   0   19.90    2.20
   6  -2   0   21.90    2.40
   6  -2   0   23.70    3.00
  -6  -2   0   20.50    2.90
  -6  -2   0   18.50    2.10
   6  -2   0   18.90    2.30
  -6  -2   0   17.30    3.10
   6  -2   0   20.80    2.50
   6  -2   0   15.70    2.30
   6  -2   0   18.70    2.90
   6  -2   0   18.00    2.80
   6   2   0   18.80    2.30
   6   2   0   16.80    2.20
   6   2   0   19.30    2.80
   6   2   0   17.10    2.30
  -6   2   0   17.40    2.00
   6   2   0   21.10    2.90
  -6   2   0   19.10    2.80
   6   2   0   18.80    3.10
   7  -2   0   15.10    2.50
   7  -2   0   14.60    2.40
   7  -2   0   13.80    2.60
  -7  -2   0   21.60    4.00
   7  -2   0   20.20    2.30
   7  -2   0   16.40    2.30
  -7  -2   0   17.50    3.00
   7  -2   0   20.30    3.20
   7  -2   0   16.20    2.60
  -7  -2   0   20.20    2.30
  -7   2   0   16.90    2.80
   7   2   0   14.90    2.30
  -7   2   0   17.00    2.10
   7   2   0   21.40    3.10
   7   2   0   16.30    2.30
   7   2   0   16.10    2.30
   7   2   0   14.60    2.40
   7   2   0   21.60    3.10
  -7   2   0   18.10    3.30
   8  -2   0    2.00    1.10
  -8  -2   0    4.40    1.90
   8  -2   0    1.30    1.10
   8  -2   0    1.70    1.00
   8  -2   0    3.30    1.40
   8  -2   0    2.90    1.70
   8  -2   0    3.60    1.60
  -8  -2   0    2.60    2.00
   8   2   0    1.20    1.10
   8   2   0    3.70    1.30
   8   2   0    2.20    1.50
  -8   2   0    2.30    1.70
  -8   2   0    2.60    1.70
   8   2   0    2.50    1.00
   8   2   0    2.60    1.20
   9  -2   0   -0.40    0.80
   9  -2   0    1.00    1.00
  -9  -2   0    2.20    1.00
   9  -2   0    1.50    1.00
  -9  -2   0    0.80    1.70
   9  -2   0    2.20    1.20
   9  -2   0    0.70    0.80
   9  -2   0   -0.30    1.00
   9   2   0   -0.80    1.20
   9   2   0    1.10    1.10
   9   2   0    2.10    1.10
  -9   2   0    1.40    1.10
   9   2   0    0.10    0.90
  -9   2   0    2.20    1.30
   9   2   0    0.30    0.70
   0  -3   0   -0.20    0.10
   0  -3   0    0.10    0.20
   0  -3   0    0.00    0.10
   0   3   0    0.00    0.10
   0   3   0    0.10    0.20
  -1  -3   0   15.40    1.10
  -1  -3   0   16.10    1.10
   1   3   0   16.60    1.00
   1   3   0   13.00    1.20
  -2  -3   0  142.29    5.60
   2  -3   0  140.69    4.80
   2   3   0  143.49    5.20
   2   3   0  136.99    5.30
  -2   3   0  123.39    5.10
  -3  -3   0  271.87   10.20
   3  -3   0  257.67    9.20
  -3  -3   0  278.27   10.40
   3   3   0  273.77    9.40
  -3   3   0  255.27    9.50
   3   3   0  276.27    9.90
   3   3   0  278.57    9.90
  -4  -3   0   12.80    1.90
  -4  -3   0   12.70    1.50
  -4   3   0   10.90    1.70
   4   3   0   12.20    1.50
   5  -3   0   40.80    3.20
  -5  -3   0   50.29    3.90
  -5  -3   0   47.10    4.00
   5  -3   0   43.90    3.30
   5  -3   0   54.89    3.50
   5  -3   0   50.09    3.50
  -5  -3   0   45.80    3.20
   5  -3   0   43.70    3.30
   5  -3   0   45.60    3.30
  -5   3   0   51.59    3.90
   5   3   0   44.90    3.60
  -5   3   0   43.00    2.70
   5   3   0   45.50    3.20
   5   3   0   50.49    4.10
  -6  -3   0    0.60    1.00
  -6  -3   0    1.20    0.90
  -6  -3   0   -0.70    1.60
   6  -3   0    0.40    1.30
   6  -3   0    0.30    1.00
   6  -3   0    1.40    1.20
   6  -3   0    2.30    1.00
   6  -3   0    0.20    1.00
   6  -3   0    1.50    1.70
   6  -3   0    0.50    1.20
   6  -3   0    0.20    1.00
  -6   3   0    1.40    1.00
  -6   3   0    1.20    0.90
   6   3   0    1.60    1.30
   6   3   0   -0.20    1.50
  -6   3   0   -3.40    1.70
   6   3   0    0.50    0.80
   6   3   0    0.20    1.20
   6   3   0    0.10    1.00
   6   3   0    2.70    1.00
   7  -3   0    6.90    1.80
   7  -3   0    9.00    2.00
   7  -3   0    8.70    2.00
  -7  -3   0    5.90    2.00
   7  -3   0    8.40    1.80
   7  -3   0   10.00    2.40
  -7  -3   0    9.20    2.90
   7  -3   0    3.20    1.90
   7  -3   0    5.50    1.60
  -7  -3   0    6.90    1.60
  -7   3   0    9.50    2.40
   7   3   0    6.60    2.10
   7   3   0    6.10    1.70
   7   3   0    8.20    1.70
   7   3   0    8.60    1.80
   7   3   0    8.20    2.30
  -7   3   0    7.70    1.70
  -7   3   0    6.70    1.50
   8  -3   0   -0.50    0.90
   8  -3   0    0.40    1.00
   8  -3   0    0.10    0.80
   8  -3   0    0.80    1.20
   8  -3   0    0.40    1.00
   8  -3   0    0.30    0.70
   8   3   0   -0.90    1.00
   8   3   0    0.60    1.10
  -8   3   0   -1.10    1.30
   8   3   0    0.20    1.10
   8   3   0    0.40    1.00
   8   3   0    0.90    0.90
   9  -3   0    1.50    0.90
   9  -3   0    0.90    0.80
  -9  -3   0    1.20    1.10
   9  -3   0    1.50    1.00
   9  -3   0    2.30    1.10
   9  -3   0    1.50    1.00
   9  -3   0    1.60    0.90
  -9   3   0   -1.40    1.40
   9   3   0    2.80    1.30
  -9   3   0    1.50    1.60
   9   3   0    0.00    1.40
   9   3   0    0.40    0.60
   9   3   0    0.70    0.90
   9   3   0    1.60    1.10
  -1  -4   0  372.56   12.60
  -1  -4   0  373.06   12.70
   1   4   0  361.26   12.50
   1   4   0  383.86   12.60
  -2  -4   0  605.14   20.10
  -2  -4   0  589.84   19.90
  -2   4   0  557.64   19.10
   2   4   0  593.64   19.60
   2   4   0  584.54   19.70
  -3  -4   0    1.10    0.70
   3   4   0    0.20    0.40
   3   4   0    1.60    0.50
   3   4   0    0.70    0.50
  -4  -4   0   13.60    2.00
  -4  -4   0   12.30    1.40
  -4  -4   0   11.40    2.00
   4   4   0   11.20    1.10
   4   4   0    9.90    1.40
  -4   4   0   12.70    1.80
   5  -4   0   -2.40    1.30
   5  -4   0    0.30    0.90
   5  -4   0   -1.30    1.00
  -5  -4   0    0.90    1.20
  -5  -4   0    0.30    0.60
   5  -4   0   -0.20    1.00
   5  -4   0    0.60    0.90
  -5  -4   0    0.40    0.90
  -5   4   0   -0.90    0.60
   5   4   0   -0.70    1.10
  -5   4   0    1.50    1.30
   5   4   0   -1.10    1.00
   5   4   0    0.40    0.80
   5   4   0    0.10    1.30
   6  -4   0   46.60    3.70
  -6  -4   0   43.10    4.70
   6  -4   0   48.30    3.80
  -6  -4   0   43.90    3.10
   6  -4   0   35.30    4.10
   6  -4   0   49.10    3.70
  -6  -4   0   44.50    4.20
   6  -4   0   42.60    3.60
   6  -4   0   46.00    3.50
   6  -4   0   51.09    4.10
   6   4   0   39.90    3.60
  -6   4   0   44.70    3.80
   6   4   0   47.10    3.40
   6   4   0   46.90    4.10
   6   4   0   49.40    4.50
   6   4   0   38.10    3.40
   6   4   0   46.50    3.30
  -6   4   0   48.20    3.10
   7  -4   0   15.50    2.40
  -7  -4   0   11.50    2.40
   7  -4   0   18.20    2.20
   7  -4   0   15.90    2.20
   7  -4   0   17.50    3.00
   7  -4   0   10.40    2.70
   7  -4   0   16.40    2.60
  -7  -4   0   18.50    2.30
  -7  -4   0   15.60    3.60
   7  -4   0   16.50    2.50
  -7   4   0   12.70    2.00
   7   4   0   11.10    2.10
  -7   4   0   16.20    2.90
   7   4   0   12.30    2.60
   7   4   0   14.60    2.80
   8  -4   0   31.90    3.40
   8  -4   0   24.10    2.50
  -8  -4   0   29.20    5.00
   8  -4   0   30.00    2.70
   8  -4   0   27.30    2.90
   8  -4   0   26.20    3.30
   8  -4   0   26.70    2.90
  -8  -4   0   25.00    3.70
   8   4   0   27.90    3.30
   8   4   0   28.60    2.60
   8   4   0   29.40    2.50
  -8   4   0   25.90    3.10
   8   4   0   22.90    2.60
  -8   4   0   29.70    2.80
   8   4   0   23.70    2.80
   9  -4   0   14.60    2.10
   9  -4   0    8.50    1.40
   9  -4   0   10.50    1.40
  -9  -4   0    8.20    1.80
   9  -4   0   12.50    2.00
   9  -4   0   10.70    1.80
  -9  -4   0   12.80    2.50
   9  -4   0   11.70    1.80
   9   4   0   14.50    1.50
  -9   4   0   13.90    2.40
  -9   4   0   17.00    4.10
   9   4   0   11.40    2.00
   9   4   0    8.10    1.30
   9   4   0   12.40    2.10
   0  -5   0   -0.20    0.20
   0   5   0   -0.20    0.20
   0   5   0   -0.10    0.30
  -1  -5   0   88.29    3.80
  -1  -5   0   92.09    3.70
   1  -5   0   94.89    3.20
   1   5   0   89.69    3.60
   1   5   0   92.59    3.70
  -1   5   0   90.69    3.20
  -2  -5   0   87.29    4.00
  -2  -5   0   84.69    3.90
   2   5   0   91.29    3.80
  -2   5   0   79.79    3.10
   2   5   0   85.69    3.60
   2   5   0   86.49    3.80
  -3  -5   0    0.00    0.70
  -3  -5   0    0.60    0.60
   3   5   0    0.50    0.40
   3   5   0    0.20    0.40
   3   5   0   -0.20    0.50
  -3   5   0    0.00    0.50
  -4  -5   0   62.89    3.30
   4  -5   0   69.09    3.90
  -4  -5   0   69.39    4.30
  -4  -5   0   66.49    4.30
   4   5   0   64.59    3.60
   4   5   0   65.49    3.10
   5  -5   0    7.60    1.70
   5  -5   0    3.60    1.30
   5  -5   0    7.00    1.70
   5  -5   0    6.80    1.60
  -5  -5   0    8.20    2.10
   5  -5   0    7.40    1.70
  -5  -5   0    6.00    1.20
   5   5   0    3.60    1.10
  -5   5   0    7.20    1.60
   5   5   0    6.30    1.60
  -5   5   0    6.70    1.20
  -6  -5   0    2.10    1.00
   6  -5   0    4.00    2.10
  -6  -5   0    1.90    1.10
   6  -5   0    1.80    1.10
   6  -5   0    2.70    2.10
  -6  -5   0    2.40    1.70
  -6   5   0    1.40    1.00
   6   5   0    2.80    1.70
   6   5   0    1.80    1.00
   6   5   0    0.80    1.20
   6   5   0   -0.40    1.20
  -6   5   0    0.60    0.90
   6   5   0    2.10    1.20
  -7  -5   0   59.69    5.20
   7  -5   0   69.09    5.10
  -7  -5   0   72.09    4.30
   7  -5   0   69.69    4.60
   7  -5   0   68.79    4.50
   7  -5   0   65.79    4.60
   7  -5   0   65.39    5.00
   7  -5   0   65.99    4.40
  -7  -5   0   48.80    5.90
   7  -5   0   66.19    4.70
  -7   5   0   63.09    4.80
   7   5   0   61.59    5.00
   7   5   0   58.29    4.20
  -7   5   0   56.39    4.80
  -7   5   0   64.69    4.00
   7   5   0   58.09    4.00
  -8  -5   0    3.50    1.40
   8  -5   0    4.30    1.50
  -8  -5   0    2.80    1.50
   8  -5   0    3.60    1.20
   8  -5   0    3.80    1.50
   8  -5   0    3.70    1.60
   8  -5   0    2.30    1.40
   8  -5   0    3.90    1.20
   8   5   0    3.00    1.50
  -8   5   0    0.60    1.50
  -8   5   0    1.90    1.20
   8   5   0    3.20    2.40
   8   5   0    1.00    1.10
   8   5   0    2.40    1.10
   8   5   0    2.70    1.10
   9  -5   0    0.70    0.90
   9  -5   0    0.90    0.80
   9  -5   0    1.10    1.10
   9  -5   0    2.00    0.80
   9  -5   0    1.50    0.90
  -9  -5   0    1.00    1.00
  -9  -5   0    1.60    1.10
   9  -5   0   -0.40    0.60
   9   5   0    1.00    0.70
   9   5   0   -1.00    1.20
   9   5   0   -0.80    0.90
  -9   5   0    0.70    0.90
   0  -6   0 3674.93  119.09
   1  -6   0 1720.43   55.29
   1  -6   0 1702.13   55.29
  -1  -6   0 1633.04   56.39
  -2  -6   0  613.54   20.30
  -2  -6   0  618.24   20.50
   2   6   0  597.64   20.20
   2   6   0  582.34   19.90
  -2   6   0  551.44   19.40
   2   6   0  597.04   20.10
  -3  -6   0   15.20    1.80
  -3   6   0   12.10    1.20
   3   6   0   14.80    1.30
   3   6   0   13.90    1.50
   3   6   0   17.80    1.60
  -4  -6   0  281.27   10.70
  -4  -6   0  294.87   12.00
  -4  -6   0  294.57   12.20
   4   6   0  295.37   10.60
   4   6   0  293.87   11.50
   4   6   0  298.97   11.20
  -4   6   0  288.57   10.90
   4   6   0  280.37   11.20
  -5  -6   0  259.87   11.90
  -5  -6   0  261.97   10.20
  -5  -6   0  261.47   11.80
   5  -6   0  267.37   10.90
   5  -6   0  267.57   11.10
   5  -6   0  262.97   10.90
   5  -6   0  288.17   12.10
   5  -6   0  265.47   11.00
   5  -6   0  256.87   11.00
   5   6   0  270.67   10.40
  -5   6   0  243.48    9.80
   5   6   0  258.37   11.30
   5   6   0  277.77   12.30
   5   6   0  251.27   10.70
  -6  -6   0  440.86   19.00
   6  -6   0  474.25   17.90
   6  -6   0  496.95   17.90
  -6  -6   0  457.95   17.00
   6  -6   0  454.55   18.00
  -6  -6   0  459.75   19.20
   6  -6   0  493.65   18.50
   6  -6   0  471.15   17.70
  -6   6   0  452.25   16.70
   6   6   0  422.56   16.90
   6   6   0  429.46   16.90
  -6   6   0  470.45   17.80
   6   6   0  451.45   17.10
   6   6   0  523.35   23.60
   6   6   0  428.36   17.00
   6   6   0  486.35   21.80
   7  -6   0   50.99    4.50
  -7  -6   0   46.80    4.50
   7  -6   0   49.40    3.70
  -7  -6   0   42.70    5.60
   7  -6   0   50.99    4.30
  -7  -6   0   54.49    3.70
   7  -6   0   53.49    3.90
   7  -6   0   51.19    4.00
   7  -6   0   48.30    4.60
   7  -6   0   45.10    3.90
   7  -6   0   51.39    4.00
  -7   6   0   44.30    4.20
  -7   6   0   49.20    4.10
   7   6   0   43.40    3.40
   7   6   0   41.40    3.70
   7   6   0   47.20    4.40
  -7   6   0   47.00    3.40
  -8  -6   0   22.70    3.20
   8  -6   0   18.20    2.20
   8  -6   0   19.20    2.20
   8  -6   0   21.20    3.00
   8  -6   0   22.90    2.90
  -8  -6   0   24.30    2.60
   8  -6   0   22.50    2.70
   8  -6   0   26.00    2.80
  -8   6   0   24.30    2.50
   8   6   0   15.80    2.30
   8   6   0   15.70    2.70
  -8   6   0   18.90    2.90
   8   6   0   18.80    2.10
   9  -6   0   15.00    1.90
   9  -6   0   14.80    1.70
   9  -6   0   18.10    2.30
   9  -6   0   19.60    2.40
  -9  -6   0   18.50    2.10
   9  -6   0   13.00    1.50
  -9  -6   0   19.50    2.40
   9  -6   0   17.10    2.00
   9   6   0   22.00    2.60
  -9   6   0   17.50    2.00
   9   6   0   15.40    1.60
   0  -7   0    1.30    0.40
   0  -7   0    0.60    0.30
   0   7   0    0.00    0.30
  -1  -7   0  140.59    5.70
  -1  -7   0  155.48    5.70
   1  -7   0  139.49    5.00
   1   7   0  146.29    5.60
  -1   7   0  149.69    5.30
   1   7   0  140.79    5.60
  -1   7   0  143.09    5.20
  -2  -7   0   41.50    2.60
  -2  -7   0   45.80    2.60
   2   7   0   39.30    2.40
  -2   7   0   38.50    1.80
   2   7   0   41.40    2.40
  -3  -7   0    0.00    0.60
  -3  -7   0    1.00    0.80
   3   7   0    0.50    0.60
  -3   7   0    1.50    0.60
   3   7   0    1.00    0.70
   3   7   0    0.20    0.50
  -4  -7   0    7.30    1.60
  -4  -7   0    7.60    1.30
  -4  -7   0    5.70    1.50
   4   7   0    8.60    1.60
   4   7   0    5.80    1.20
   4   7   0    8.00    1.30
   4   7   0    8.90    1.50
  -4   7   0   10.30    1.90
   5  -7   0   10.30    2.00
   5  -7   0    8.30    1.90
  -5  -7   0    7.50    1.90
   5  -7   0   11.10    2.10
   5  -7   0   15.20    2.20
   5  -7   0   11.30    1.70
  -5  -7   0    6.90    2.50
  -5  -7   0   12.20    1.60
   5  -7   0   12.20    1.90
   5   7   0    9.90    1.70
   5   7   0    9.40    1.70
   5   7   0    9.30    1.60
   5   7   0   10.30    0.80
   5   7   0    9.60    2.00
   5   7   0   11.90    2.70
   6  -7   0   41.90    4.20
  -6  -7   0   35.00    4.00
   6  -7   0   38.20    3.30
   6  -7   0   38.20    4.00
   6  -7   0   43.00    3.40
   6  -7   0   44.10    3.50
   6  -7   0   41.50    3.60
  -6  -7   0   43.30    4.60
   6  -7   0   38.40    3.50
  -6  -7   0   41.40    3.10
   6  -7   0   41.30    3.60
  -6   7   0   38.20    3.70
  -6   7   0   37.10    2.90
   6   7   0   44.20    4.30
   6   7   0   41.70    3.90
   6   7   0   32.70    4.00
   6   7   0   34.40    2.90
   6   7   0   41.00    3.60
   7  -7   0   12.50    2.50
  -7  -7   0   14.20    2.00
   7  -7   0   13.70    2.10
   7  -7   0   12.70    2.10
   7  -7   0   10.90    2.20
  -7  -7   0    9.00    2.20
  -7  -7   0    7.60    2.10
   7  -7   0   12.30    2.40
  -7  -7   0    7.50    2.60
   7  -7   0   10.70    2.20
   7  -7   0    8.20    2.30
   7  -7   0   13.30    2.70
   7   7   0    8.10    1.80
  -7   7   0   13.20    2.00
  -7   7   0    8.10    1.90
   7   7   0    9.10    2.20
  -7   7   0   12.30    2.50
   8  -7   0    3.70    1.30
   8  -7   0    2.60    1.20
   8  -7   0    4.30    1.30
   8  -7   0    1.80    1.20
  -8  -7   0    3.50    1.60
   8  -7   0    5.00    1.30
  -8  -7   0    4.80    1.40
   8  -7   0    4.20    1.50
  -8   7   0   -0.90    2.10
   8   7   0    3.40    1.30
  -8   7   0    5.40    1.40
   8   7   0    3.00    1.50
   9  -7   0    1.40    0.70
   9  -7   0    2.80    0.90
   9  -7   0    3.50    1.10
  -9  -7   0    2.70    1.20
   9  -7   0    3.70    0.90
   9  -7   0    3.10    1.20
   9  -7   0    2.40    1.20
  -9  -7   0    3.00    1.40
   9   7   0    2.40    0.80
   9   7   0    1.80    0.90
  -9   7   0    3.40    1.00
   9   7   0    1.40    1.00
   0  -8   0  129.39    5.00
   0  -8   0  134.09    4.70
   0  -8   0  129.59    4.70
   0   8   0  134.59    5.10
   0   8   0  137.59    5.20
  -1  -8   0    9.40    1.10
   1  -8   0    9.50    0.70
  -1  -8   0   12.20    1.20
  -1   8   0   10.90    0.90
  -1   8   0   10.80    0.90
   1   8   0   11.40    1.20
   1   8   0   13.40    1.20
  -2  -8   0  616.94   21.70
  -2  -8   0  622.44   21.70
   2   8   0  608.04   21.10
   2   8   0  628.94   21.30
   2   8   0  644.34   21.50
  -3  -8   0  423.06   15.70
  -3  -8   0  471.75   16.80
  -3  -8   0  475.25   17.00
   3   8   0  475.45   16.10
   3   8   0  450.25   16.40
   3   8   0  429.86   16.30
   3   8   0  455.95   16.00
  -4  -8   0    5.60    1.10
  -4  -8   0    6.30    1.60
  -4  -8   0    6.60    1.30
  -4  -8   0    5.90    1.50
   4   8   0    7.00    1.30
   4   8   0    8.40    1.40
  -4   8   0    8.60    1.70
   4   8   0    9.40    1.30
   4   8   0    8.00    1.40
  -5  -8   0  110.79    7.00
   5  -8   0  128.29    6.60
   5  -8   0  138.69    7.30
   5  -8   0  129.39    6.40
   5  -8   0  131.29    6.60
  -5  -8   0  123.79    7.30
   5  -8   0  124.99    6.60
   5  -8   0  137.19    6.60
   5  -8   0  132.69    6.80
  -5  -8   0  121.89    5.70
  -5  -8   0  126.89    7.40
   5   8   0  127.49    6.50
   5   8   0  137.09    7.00
  -5   8   0  116.39    5.40
   5   8   0  123.39    6.00
   5   8   0  128.89    4.90
   5   8   0  112.69    6.10
   5   8   0  123.19    6.10
   5   8   0  127.89    7.60
   6  -8   0   88.19    5.20
   6  -8   0   90.29    5.40
  -6  -8   0   83.89    6.40
   6  -8   0   90.79    5.20
   6  -8   0   86.69    5.30
  -6  -8   0   86.69    4.80
   6  -8   0   81.89    6.30
   6  -8   0   87.49    5.30
   6  -8   0   84.99    5.40
   6  -8   0   94.49    6.10
  -6  -8   0   81.79    6.10
   6   8   0   70.49    4.60
   6   8   0   76.49    4.90
   6   8   0   85.39    6.20
   6   8   0   87.69    5.70
  -6   8   0   77.59    4.50
  -6   8   0   76.79    5.20
   7  -8   0    5.70    1.70
   7  -8   0    5.10    1.70
   7  -8   0    4.30    1.50
  -7  -8   0    4.20    1.60
   7  -8   0    4.40    1.70
  -7  -8   0    5.70    1.30
  -7  -8   0    4.20    1.60
   7  -8   0    3.80    3.00
   7  -8   0    5.30    1.40
  -7  -8   0    3.10    2.50
   7  -8   0    6.20    1.80
   7  -8   0    3.90    1.60
   7   8   0    8.00    2.00
  -7   8   0    5.90    1.40
  -7   8   0    0.80    1.70
   8  -8   0    0.00    1.10
  -8  -8   0    0.10    1.30
   8  -8   0   -0.60    0.80
  -8  -8   0    0.70    1.20
   8  -8   0   -0.30    0.80
   8  -8   0    0.00    1.00
   8  -8   0    0.20    0.80
   8  -8   0    0.80    0.90
  -8   8   0    0.50    1.00
   8   8   0    0.00    1.00
   8   8   0    0.10    0.80
   9  -8   0    0.30    0.60
  -9  -8   0    0.90    1.10
   9  -8   0    0.30    0.70
  -9  -8   0    0.90    1.10
   9  -8   0    1.30    1.10
   9  -8   0    0.60    0.70
   9  -8   0    0.00    0.90
   9  -8   0   -0.10    0.90
   9   8   0   -0.90    1.10
  -9   8   0    3.20    1.10
   9   8   0    0.00    0.70
   9   8   0    0.70    0.60
   0  -9   0    0.00    0.20
   0  -9   0    0.20    0.30
   0  -9   0    0.60    0.30
   0   9   0   -0.10    0.20
   0   9   0    0.10    0.40
   0   9   0    0.00    0.40
  -1  -9   0   68.09    3.20
  -1  -9   0   64.89    3.30
   1  -9   0   65.19    2.70
   1   9   0   64.49    3.10
   1   9   0   70.09    3.30
   1   9   0   74.59    3.40
  -1   9   0   65.19    3.00
  -1   9   0   71.49    3.00
  -2  -9   0  106.99    5.10
  -2  -9   0  118.19    5.10
   2   9   0  107.59    4.90
  -2   9   0  100.79    4.30
   2   9   0  117.89    5.00
   2   9   0  110.59    4.70
  -3  -9   0   69.89    4.00
  -3  -9   0   59.99    3.50
  -3  -9   0   63.99    4.00
  -3  -9   0   57.19    3.20
   3   9   0   52.89    3.00
  -3   9   0   60.69    3.10
   3   9   0   61.89    3.60
   3   9   0   61.29    3.60
   3   9   0   65.69    3.30
   3   9   0   62.69    3.50
  -4  -9   0  114.29    5.30
  -4  -9   0  121.99    6.70
  -4  -9   0  124.49    6.70
   4  -9   0  119.89    6.50
   4  -9   0  119.39    6.00
   4  -9   0  103.79    6.30
   4  -9   0  128.39    6.60
  -4  -9   0  109.19    5.30
   4  -9   0  122.39    6.30
   4   9   0  126.49    6.10
   4   9   0  124.49    5.70
   4   9   0  122.99    7.20
   4   9   0  139.49    5.70
   4   9   0  123.29    5.70
   4   9   0  120.19    5.90
   5  -9   0  104.79    6.00
   5  -9   0  108.89    5.90
  -5  -9   0  103.39    6.70
   5  -9   0  118.09    5.90
  -5  -9   0  104.29    5.20
   5  -9   0  103.39    5.90
   5  -9   0  111.69    6.00
   5  -9   0  109.99    6.50
  -5  -9   0  116.09    7.00
   5  -9   0  104.59    5.80
   5   9   0  110.79    5.90
  -5   9   0   96.89    5.50
   5   9   0  101.19    6.10
   5   9   0  113.59    7.00
   5   9   0  109.89    5.50
  -5   9   0   99.49    4.90
   5   9   0  107.69    5.60
   5   9   0  109.79    4.60
   5   9   0   92.09    5.40
   6  -9   0    7.20    2.00
   6  -9   0    7.60    1.70
   6  -9   0    6.90    1.90
  -6  -9   0    4.30    1.80
   6  -9   0    7.50    1.80
   6  -9   0    6.50    1.60
  -6  -9   0    7.10    2.20
   6  -9   0    7.00    1.80
   6  -9   0    8.30    2.00
   6  -9   0    7.20    2.00
   6   9   0    7.00    1.90
   6   9   0    6.50    1.50
  -6   9   0    7.10    1.60
  -6   9   0    8.90    2.20
   6   9   0    2.00    1.90
   7  -9   0   -1.10    1.40
  -7  -9   0    1.10    1.40
  -7  -9   0   -2.00    2.90
  -7  -9   0    1.70    1.10
   7  -9   0    0.50    2.00
  -7  -9   0   -0.90    1.50
   7  -9   0    0.80    1.10
  -7   9   0   -0.50    0.90
   8  -9   0   17.00    2.50
  -8  -9   0   17.90    2.70
   8  -9   0   20.90    2.50
   8  -9   0   22.50    3.00
   8  -9   0   16.20    2.00
   8  -9   0   13.60    2.10
  -8  -9   0   20.50    2.30
   8  -9   0   16.10    2.50
  -8   9   0   17.30    2.20
   8   9   0   19.80    2.70
   8   9   0   15.70    2.20
  -9  -9   0    5.10    1.20
   9  -9   0    5.20    1.00
   9  -9   0    6.60    1.20
   9  -9   0    7.90    1.40
   9  -9   0    5.90    1.20
   9  -9   0    6.30    1.30
   9   9   0    3.40    0.70
   9   9   0    5.10    2.20
  -9   9   0   10.00    1.70
   0 -10   0   31.30    1.90
   0 -10   0   32.50    1.20
   0  10   0   30.80    1.90
   0  10   0   34.90    2.10
   0  10   0   34.90    2.00
  -1 -10   0  474.05   16.50
  -1 -10   0  480.25   16.80
   1 -10   0  452.95   15.90
   1  10   0  473.15   16.50
  -1  10   0  481.95   16.30
   1  10   0  492.45   16.80
  -1  10   0  510.65   16.40
  -2 -10   0   71.99    3.80
  -2 -10   0   69.99    3.90
   2  10   0   64.99    3.30
   2  10   0   67.49    3.60
   2  10   0   65.79    3.60
  -3 -10   0   94.79    5.10
  -3 -10   0   90.39    4.50
  -3 -10   0   80.79    3.90
  -3 -10   0   81.89    4.70
   3  10   0   88.89    4.50
   3  10   0   84.09    4.60
   3  10   0   86.99    4.60
   3  10   0   86.59    4.20
  -3  10   0   87.49    4.00
   3  10   0   84.59    4.30
   4 -10   0   13.50    2.30
  -4 -10   0   12.80    2.40
   4 -10   0   12.90    2.30
  -4 -10   0   10.80    1.50
   4 -10   0   10.50    1.90
   4 -10   0   13.70    2.00
   4 -10   0   18.00    2.20
  -4 -10   0   10.00    2.00
   4 -10   0   13.30    2.10
  -4 -10   0   11.60    1.70
   4  10   0   12.40    1.90
   4  10   0   12.90    1.80
   4  10   0   13.50    2.10
   4  10   0   12.60    2.60
   4  10   0    9.80    1.60
   4  10   0   14.00    1.80
  -4  10   0    8.20    1.90
   4  10   0   12.70    1.90
  -5 -10   0  120.39    5.80
   5 -10   0  130.59    6.80
   5 -10   0  133.09    7.40
  -5 -10   0  115.19    7.30
   5 -10   0  130.79    6.60
   5 -10   0  124.89    6.40
  -5 -10   0  117.39    6.60
   5 -10   0  118.59    6.50
  -5 -10   0  125.69    7.60
   5 -10   0  122.29    6.60
   5 -10   0  116.69    6.40
   5  10   0  118.89    6.20
   5  10   0  122.69    6.90
   5  10   0  123.49    5.40
   5  10   0  129.19    7.00
   5  10   0  119.09    6.00
   5  10   0  135.99    7.90
  -6 -10   0  261.77   17.20
  -6 -10   0  284.27   12.30
   6 -10   0  291.77   13.40
  -6 -10   0  299.97   11.60
   6 -10   0  301.87   13.10
   6 -10   0  271.27   12.10
   6 -10   0  294.27   12.40
   6 -10   0  281.47   12.30
   6 -10   0  292.87   12.60
   6 -10   0  290.87   12.40
   6 -10   0  287.77   12.20
   6  10   0  290.97   11.50
   6  10   0  308.67   12.90
   6  10   0  278.27   11.70
   7 -10   0   34.10    3.70
   7 -10   0   38.60    3.30
   7 -10   0   36.90    3.40
  -7 -10   0   41.50    5.80
   7 -10   0   34.70    3.40
   7 -10   0   33.20    3.80
  -7 -10   0   40.60    4.10
  -7 -10   0   29.20    5.00
   7 -10   0   38.10    4.00
   7 -10   0   37.10    3.40
  -7 -10   0   41.00    3.30
  -7  10   0   36.30    3.00
   7  10   0   36.50    3.80
   8 -10   0   18.60    2.20
   8 -10   0   16.00    2.00
   8 -10   0   22.40    2.60
   8 -10   0   18.60    2.60
  -8 -10   0   20.00    2.30
  -8 -10   0   15.20    2.50
   8 -10   0   20.00    2.80
  -8  10   0   18.20    2.20
   8  10   0   18.90    3.00
   9 -10   0    2.90    0.90
   9 -10   0    2.90    1.00
   9 -10   0    1.50    0.70
   9 -10   0    2.20    0.80
   9 -10   0    3.20    1.00
  -9 -10   0    3.10    1.10
  -9  10   0    2.90    1.10
   9  10   0    2.10    0.70
   0 -11   0   -0.10    0.30
   0  11   0    0.20    0.40
   0  11   0    0.40    0.40
  -1 -11   0   46.10    2.70
  -1 -11   0   44.40    2.40
   1 -11   0   42.70    2.00
   1  11   0   45.30    2.70
   1  11   0   42.70    2.70
  -1  11   0   51.09    2.50
   1  11   0   46.10    2.50
  -1  11   0   46.50    2.50
  -2 -11   0  189.08    7.60
  -2 -11   0  185.98    7.70
  -2 -11   0  184.38    7.90
   2  11   0  181.68    7.60
   2  11   0  183.68    7.70
   2  11   0  191.38    7.40
  -3 -11   0  142.29    6.50
  -3 -11   0  159.88    7.50
  -3 -11   0  149.59    6.30
  -3 -11   0  160.28    7.30
  -3  11   0  148.79    6.40
   3  11   0  157.48    6.90
   3  11   0  150.28    6.30
   3  11   0  161.68    6.60
   3  11   0  161.28    6.90
   3  11   0  153.78    7.10
   4 -11   0    0.80    1.10
  -4 -11   0    1.00    0.90
  -4 -11   0   -0.40    1.30
   4 -11   0    1.60    1.00
   4 -11   0    2.60    1.30
   4 -11   0    0.70    0.90
   4 -11   0    1.00    0.90
  -4 -11   0    1.50    0.80
   4  11   0    0.20    1.20
   4  11   0    0.80    0.80
   4  11   0    2.50    0.90
   4  11   0    0.10    1.00
   4  11   0    0.80    0.70
   4  11   0    0.80    1.00
   4  11   0    0.60    0.90
   4  11   0   -0.30    1.40
   4  11   0   -0.70    1.10
   5 -11   0   10.50    2.40
   5 -11   0   12.60    2.30
   5 -11   0   13.50    2.30
   5 -11   0    9.90    2.10
   5 -11   0   13.50    2.10
  -5 -11   0    7.90    1.60
   5 -11   0   18.90    2.70
  -5 -11   0   11.70    2.30
   5 -11   0   12.30    2.30
  -5 -11   0   14.50    1.90
  -5 -11   0   12.60    2.60
  -5 -11   0   11.20    2.40
   5 -11   0   11.70    2.10
   5  11   0    7.20    1.50
   5  11   0   12.50    1.90
   5  11   0   12.20    2.10
  -5  11   0    9.30    1.60
   5  11   0    9.90    1.90
   5  11   0   12.10    2.40
   6 -11   0   14.20    2.60
  -6 -11   0   19.40    2.40
   6 -11   0   16.00    2.40
   6 -11   0   14.70    2.50
  -6 -11   0   13.10    2.40
   6 -11   0   17.20    2.90
  -6 -11   0   10.50    2.40
   6 -11   0   16.20    2.70
   6 -11   0   17.50    2.70
   6 -11   0   20.20    3.00
   6 -11   0   15.20    2.50
   6  11   0   17.60    2.80
  -6  11   0   18.90    2.30
   6  11   0   16.90    2.50
   6  11   0   12.80    3.50
   7 -11   0    4.50    1.60
   7 -11   0    5.60    1.70
   7 -11   0    7.80    2.00
  -7 -11   0    5.90    1.40
  -7 -11   0    5.20    4.40
  -7 -11   0    7.50    2.20
   7 -11   0    4.60    1.70
   7 -11   0    6.10    1.70
   7 -11   0    4.80    1.50
  -7 -11   0    3.20    2.30
   7 -11   0    5.50    1.60
  -7 -11   0    6.30    2.10
  -7  11   0    5.50    1.50
   7  11   0    5.70    2.00
   8 -11   0    1.20    1.20
   8 -11   0    1.00    0.90
   8 -11   0    0.60    1.00
  -8 -11   0    1.00    1.10
   8 -11   0   -1.70    2.20
   8 -11   0    0.60    1.10
   8 -11   0    0.80    1.40
  -8 -11   0    1.40    1.20
   8 -11   0    2.20    1.10
  -8  11   0    1.80    1.00
   8  11   0   -0.20    0.90
   0 -12   0 1221.08   42.10
   0  12   0 1342.47   42.40
   0  12   0 1279.87   42.50
   0  12   0 1290.67   42.30
  -1 -12   0  481.25   17.10
  -1 -12   0  496.75   16.50
   1  12   0  486.75   16.80
   1  12   0  493.35   17.10
   1  12   0  467.75   16.70
   1  12   0  455.85   19.20
  -1  12   0  478.85   16.70
  -1  12   0  476.85   16.80
  -1  12   0  493.55   16.70
  -2 -12   0   25.40    2.40
  -2 -12   0   28.70    2.30
  -2 -12   0   27.70    2.20
   2  12   0   25.00    2.10
   2  12   0   24.70    1.90
  -2  12   0   24.30    2.00
   2  12   0   28.40    2.30
   2  12   0   27.10    2.30
   2  12   0   24.10    1.90
  -3 -12   0   24.80    2.60
  -3 -12   0   26.60    2.70
  -3 -12   0   26.30    2.00
  -3 -12   0   22.00    2.00
   3  12   0   23.90    2.00
   3  12   0   21.90    2.20
   3  12   0   23.20    1.90
   3  12   0   21.40    2.30
   3  12   0   24.50    2.40
  -4 -12   0  119.49    6.80
  -4 -12   0  117.99    7.00
   4 -12   0  122.39    6.30
  -4 -12   0  127.79    5.80
   4 -12   0  121.49    6.50
   4 -12   0  118.59    6.30
   4 -12   0  122.79    7.00
   4 -12   0  120.69    6.60
   4 -12   0  116.49    6.10
   4 -12   0  119.09    6.90
   4 -12   0  115.49    6.60
  -4 -12   0  127.99    5.60
   4  12   0  123.49    5.90
   4  12   0  122.99    6.20
  -4  12   0  109.59    5.40
   4  12   0  122.59    6.40
   4  12   0  119.59    5.90
   4  12   0  123.39    5.90
   4  12   0  112.89    5.70
   4  12   0  123.49    6.20
   4  12   0  123.19    5.40
   5 -12   0  671.83   23.60
   5 -12   0  674.53   27.70
  -5 -12   0  600.24   24.00
  -5 -12   0  606.54   22.70
   5 -12   0  528.45   21.90
   5 -12   0  635.04   24.10
  -5 -12   0  618.24   23.70
  -5 -12   0  593.14   21.40
   5 -12   0  591.04   25.90
   5  12   0  623.84   22.30
   5  12   0  581.04   22.70
  -5  12   0  596.74   21.30
   5  12   0  587.94   22.70
   5  12   0  616.34   21.30
   6 -12   0  200.18    9.70
   6 -12   0  198.98   10.30
   6 -12   0  219.18   10.30
  -6 -12   0  190.88   10.70
   6 -12   0  200.18    9.40
   6 -12   0  196.98    9.50
  -6 -12   0  212.48    9.60
   6 -12   0  198.78    9.40
   6 -12   0  181.18    9.00
   6 -12   0  196.58    9.30
  -6 -12   0  192.08    9.70
  -6 -12   0  169.48   10.00
  -6 -12   0  199.58    8.50
   6  12   0  195.88    8.60
  -6  12   0  192.08    8.40
   6  12   0  200.48    9.60
   7 -12   0   45.70    3.70
   7 -12   0   44.10    3.90
   7 -12   0   46.30    3.70
  -7 -12   0   47.10    4.20
   7 -12   0   45.50    4.00
   7 -12   0   52.89    4.10
   7 -12   0   49.70    4.50
  -7 -12   0   49.90    3.60
   7 -12   0   53.39    4.30
  -7 -12   0   43.30    4.20
   8 -12   0   33.30    3.00
   8 -12   0   38.90    3.40
  -8 -12   0   25.80    3.60
   8 -12   0   36.10    4.60
   8 -12   0   41.90    4.00
  -8 -12   0   35.90    3.30
   8 -12   0   33.10    3.10
  -8  12   0   37.80    4.00
   8  12   0   33.00    2.50
   0 -13   0    0.20    0.60
   0 -13   0    0.20    0.40
   0  13   0   -0.50    0.50
   0  13   0   -0.30    0.50
   0  13   0    0.40    0.70
   0  13   0    0.00    0.40
   1 -13   0  905.91   31.70
  -1 -13   0  952.70   32.00
  -1 -13   0  949.01   31.20
   1 -13   0  879.11   30.80
   1  13   0  927.71   32.00
   1  13   0  953.30   32.00
  -1  13   0  932.41   31.70
   1  13   0  972.60   31.70
  -1  13   0  958.10   31.70
   1  13   0  941.11   31.60
  -1  13   0 1005.40   31.60
  -2 -13   0  177.78    8.00
  -2 -13   0  187.48    7.60
  -2 -13   0  171.38    7.50
   2  13   0  182.68    7.80
   2  13   0  182.78    7.30
   2  13   0  175.08    7.80
   2  13   0  179.08    7.20
  -3 -13   0   46.80    3.50
   3 -13   0   47.60    3.40
  -3 -13   0   42.60    3.00
  -3 -13   0   49.30    3.80
   3 -13   0   42.50    3.80
  -3 -13   0   45.30    3.50
  -3 -13   0   43.40    2.70
   3 -13   0   46.10    3.60
   3 -13   0   42.40    3.60
   3 -13   0   47.00    3.50
   3  13   0   41.10    3.30
   3  13   0   48.20    3.40
   3  13   0   48.40    2.80
  -3  13   0   36.90    2.80
   3  13   0   44.20    3.40
   3  13   0   40.80    2.80
   3  13   0   41.80    3.10
   3  13   0   45.40    3.10
  -4 -13   0    6.50    1.30
  -4 -13   0    4.10    1.50
  -4 -13   0    6.60    1.40
   4 -13   0    8.90    2.10
  -4 -13   0    5.00    1.60
   4 -13   0    9.50    2.40
   4 -13   0    8.80    1.90
   4 -13   0    6.00    1.90
  -4 -13   0    7.60    1.70
   4 -13   0   10.70    2.00
   4 -13   0    5.70    1.70
   4 -13   0    9.10    2.20
   4 -13   0    8.10    2.00
   4  13   0    6.70    1.60
   4  13   0    4.70    1.30
   4  13   0    6.90    1.60
   4  13   0    7.00    1.80
   4  13   0    6.80    1.50
   4  13   0    8.30    1.50
   4  13   0    5.90    1.50
   4  13   0    7.70    1.50
   5 -13   0    2.50    1.20
   5 -13   0    0.70    1.00
   5 -13   0    1.10    1.10
   5 -13   0   -0.60    1.70
  -5 -13   0    0.40    1.00
  -5 -13   0    2.60    1.70
   5 -13   0    1.90    1.10
  -5 -13   0    2.90    1.40
   5 -13   0    1.70    1.10
   5 -13   0    0.70    1.40
   5 -13   0    1.30    1.10
   5 -13   0   -1.60    1.70
  -5 -13   0    2.10    1.00
   5  13   0    2.60    1.00
   5  13   0   -1.00    1.40
   5  13   0    0.80    1.00
  -5  13   0    2.20    1.10
   5  13   0    1.20    1.30
   5  13   0    0.30    1.00
  -6 -13   0    7.20    1.80
  -6 -13   0    8.40    2.00
   6 -13   0   12.00    2.30
  -6 -13   0    8.00    1.70
   6 -13   0    7.70    1.90
   6 -13   0    6.90    2.00
   6 -13   0    9.50    2.20
   6 -13   0   10.20    2.50
   6 -13   0    8.70    2.00
  -6 -13   0    6.70    2.20
   6 -13   0    6.70    1.80
  -6 -13   0    7.50    2.30
   6 -13   0    7.30    1.90
   6  13   0    3.70    1.70
  -6  13   0    7.30    1.40
   6  13   0    7.30    1.70
   6  13   0   -1.40    3.80
   7 -13   0   20.60    2.70
  -7 -13   0   21.30    2.50
   7 -13   0   23.10    3.20
   7 -13   0   14.70    2.20
   7 -13   0   18.50    3.10
   7 -13   0   17.20    2.60
   7 -13   0   17.30    2.60
  -7 -13   0   10.70    2.70
  -7 -13   0   14.30    2.30
   7 -13   0   17.10    2.50
  -7  13   0   19.30    2.30
   8 -13   0   13.60    2.10
  -8 -13   0   12.90    2.30
   8 -13   0    8.30    2.20
  -8 -13   0    3.70    1.80
   8 -13   0    5.80    1.30
   8 -13   0    7.90    1.50
   8 -13   0    9.50    1.70
   8 -13   0    7.90    1.80
   8  13   0   10.50    1.70
   0 -14   0    4.30    1.10
   0  14   0    4.20    0.90
   0  14   0    3.90    1.00
   0  14   0    4.90    1.10
   0  14   0    3.80    1.10
   0  14   0    4.10    0.90
  -1 -14   0   29.20    2.60
  -1 -14   0   37.90    2.70
  -1 -14   0   39.30    2.70
   1 -14   0   36.90    2.50
  -1 -14   0   37.10    2.00
   1  14   0   36.20    2.80
  -1  14   0   40.00    2.70
   1  14   0   30.60    2.30
   1  14   0   35.90    2.60
   1  14   0   31.30    2.50
   1  14   0   33.00    2.40
  -1  14   0   38.10    2.40
  -1  14   0   29.90    2.30
  -2 -14   0   55.89    3.70
   2 -14   0   53.69    3.20
  -2 -14   0   54.49    3.40
  -2 -14   0   58.79    3.40
  -2  14   0   51.19    3.40
   2  14   0   55.49    3.20
   2  14   0   52.69    3.60
   2  14   0   56.89    3.50
  -2  14   0   47.70    3.00
   2  14   0   60.09    3.20
   2  14   0   58.29    3.80
  -3 -14   0  409.96   16.20
  -3 -14   0  417.36   15.00
   3 -14   0  422.06   16.80
   3 -14   0  439.66   17.10
   3 -14   0  404.36   18.70
   3 -14   0  448.56   16.50
   3 -14   0  427.26   16.60
  -3 -14   0  421.86   16.80
  -3  14   0  397.26   15.10
   3  14   0  432.16   15.60
   3  14   0  436.36   16.00
   3  14   0  434.46   16.50
   3  14   0  419.66   15.60
   3  14   0  419.46   16.20
   4 -14   0   81.49    5.00
   4 -14   0   72.99    4.80
   4 -14   0   80.99    5.00
   4 -14   0   75.79    4.80
  -4 -14   0   78.49    4.30
   4 -14   0   82.89    5.60
  -4 -14   0   79.19    5.30
  -4 -14   0   72.59    4.10
  -4 -14   0   70.79    4.90
  -4 -14   0   71.09    5.40
   4 -14   0   76.79    5.30
   4 -14   0   77.09    5.20
   4 -14   0   77.49    5.20
   4  14   0   71.59    4.10
   4  14   0   76.79    4.70
   4  14   0   75.69    5.10
   4  14   0   76.09    4.70
   4  14   0   79.19    4.50
   4  14   0   70.79    4.70
   4  14   0   68.29    3.90
   5 -14   0   12.90    2.20
  -5 -14   0   16.60    2.70
  -5 -14   0   14.20    2.80
   5 -14   0   13.60    2.80
   5 -14   0   13.10    2.20
   5 -14   0   12.80    2.70
   5 -14   0   14.20    2.40
  -5 -14   0   14.60    2.20
  -5 -14   0    9.80    1.80
   5 -14   0   14.00    2.70
   5 -14   0    9.20    2.50
  -5 -14   0   13.70    2.80
  -5 -14   0   10.80    2.50
   5 -14   0   11.70    2.20
   5  14   0   15.60    2.10
   5  14   0    8.80    2.00
   5  14   0   13.30    2.20
   5  14   0   10.40    2.00
  -5  14   0   10.10    1.80
   6 -14   0   -0.20    0.90
   6 -14   0   -0.70    1.70
  -6 -14   0   -0.40    1.80
  -6 -14   0   -1.90    1.70
   6 -14   0    0.70    1.30
  -6 -14   0   -1.00    1.20
   6 -14   0   -0.70    1.10
  -6 -14   0    0.30    1.40
  -6 -14   0    0.90    1.20
   6 -14   0   -0.50    1.10
   6 -14   0   -0.70    1.30
   6 -14   0   -0.40    1.10
  -6  14   0   -2.20    1.00
   6  14   0    0.10    1.20
   7 -14   0    2.50    1.60
   7 -14   0    3.10    1.50
   7 -14   0   -1.50    1.80
   7 -14   0    3.40    1.40
   7 -14   0    2.50    1.20
  -7 -14   0    2.40    1.50
  -7 -14   0    1.00    1.50
   7 -14   0    3.20    1.40
  -7 -14   0   -0.90    1.30
   7 -14   0    2.50    1.30
  -7  14   0    2.60    1.20
  -8 -14   0    4.80    1.50
   8 -14   0    2.50    1.00
   8 -14   0    2.00    1.20
   8 -14   0    1.60    1.50
   8 -14   0    2.00    0.90
   8 -14   0    2.80    1.10
   8 -14   0    3.20    1.00
  -8  14   0    3.00    1.10
  -8  14   0    1.60    1.60
   8  14   0    2.30    1.20
   0 -15   0   -0.10    0.50
   0 -15   0   -0.40    0.60
   0  15   0   -0.40    0.30
   0  15   0   -1.10    0.50
   0  15   0    0.10    0.70
   0  15   0   -1.10    0.80
  -1 -15   0   20.60    1.40
  -1 -15   0   23.90    1.80
   1 -15   0   21.90    2.00
  -1 -15   0   24.30    2.20
  -1 -15   0   21.80    2.20
  -1  15   0   22.00    2.20
   1  15   0   24.60    2.40
   1  15   0   23.80    2.00
   1  15   0   21.80    2.00
   1  15   0   24.00    2.30
   1  15   0   21.70    2.10
  -1  15   0   22.50    2.00
  -1  15   0   23.30    2.00
   2 -15   0   11.80    2.30
  -2 -15   0   12.00    2.10
   2 -15   0   10.60    2.00
   2 -15   0   10.00    1.80
  -2 -15   0   12.60    2.10
  -2 -15   0    9.20    1.70
   2 -15   0    9.50    2.00
   2 -15   0   10.10    1.60
   2 -15   0   10.50    2.00
  -2 -15   0   10.30    1.70
   2  15   0   11.40    1.80
   2  15   0    6.70    1.50
  -2  15   0    8.90    1.50
  -2  15   0   10.50    1.60
   2  15   0   10.80    1.40
  -2  15   0    9.90    1.70
   2  15   0    7.70    1.60
   2  15   0   11.40    1.50
   2  15   0    9.50    2.00
   2  15   0    8.40    1.60
   3 -15   0   24.50    2.90
  -3 -15   0   20.50    2.70
   3 -15   0   21.20    2.80
  -3 -15   0   24.60    2.70
   3 -15   0   21.00    3.10
   3 -15   0   26.10    2.90
   3 -15   0   22.30    2.50
  -3 -15   0   20.40    2.80
   3 -15   0   22.40    2.70
   3 -15   0   22.20    2.90
  -3 -15   0   22.30    2.70
  -3 -15   0   24.50    2.30
  -3  15   0   19.20    2.10
   3  15   0   24.80    2.60
   3  15   0   20.50    2.60
   3  15   0   23.10    2.10
   3  15   0   22.60    2.60
   3  15   0   21.30    2.20
   3  15   0   24.30    2.70
   4 -15   0    0.20    1.00
   4 -15   0   -0.10    0.90
  -4 -15   0    0.30    1.10
   4 -15   0    0.50    1.30
  -4 -15   0   -1.40    1.10
   4 -15   0   -0.40    1.10
  -4 -15   0    0.60    0.80
   4 -15   0    0.00    1.10
   4 -15   0    0.00    1.20
   4 -15   0    0.00    1.10
  -4 -15   0   -0.30    1.10
   4 -15   0   -1.90    1.30
  -4 -15   0   -0.60    1.10
  -4 -15   0   -0.60    1.00
   4  15   0   -0.20    0.90
   4  15   0   -0.20    0.80
   4  15   0    0.50    1.00
   4  15   0   -1.50    0.80
   4  15   0    0.40    1.00
  -4  15   0   -0.20    1.10
   4  15   0   -0.60    0.90
   5 -15   0   16.40    2.70
   5 -15   0   18.10    2.70
   5 -15   0   19.20    3.10
   5 -15   0   22.00    2.60
   5 -15   0   23.60    2.80
  -5 -15   0   23.20    3.00
  -5 -15   0   18.60    3.30
  -5 -15   0   15.80    4.10
  -5 -15   0   19.10    3.40
   5 -15   0   18.10    3.10
   5 -15   0   15.40    3.00
   5  15   0   22.90    2.70
   5  15   0   13.30    2.50
   5  15   0   20.10    3.50
   5  15   0   15.50    2.60
  -6 -15   0    2.40    3.40
  -6 -15   0    1.60    1.30
  -6 -15   0    3.40    1.50
  -6 -15   0    4.30    1.80
  -6 -15   0    2.10    1.90
  -6  15   0    3.10    1.30
   7 -15   0   11.80    2.00
  -7 -15   0    7.10    3.20
   7 -15   0    7.90    2.20
   7 -15   0    8.20    1.90
  -7 -15   0   14.30    2.50
   7 -15   0   10.90    2.20
   7 -15   0    8.70    1.70
   7  15   0   13.40    3.20
   8 -15   0    0.50    1.20
   8 -15   0   -0.20    0.80
   8 -15   0    0.10    0.80
   8 -15   0    0.00    1.00
   8 -15   0    1.40    1.10
  -8 -15   0   -0.40    1.10
   8 -15   0    0.00    0.80
   8  15   0   -0.90    0.80
  -8  15   0   -0.10    1.50
   0 -16   0  292.97   11.60
   0 -16   0  319.67   12.10
   0  16   0  294.47   11.30
   0  16   0  292.57   11.70
   0  16   0  280.17   11.60
   0  16   0  294.87   11.20
   0  16   0  312.17   11.70
   1 -16   0  465.45   18.10
  -1 -16   0  469.45   17.10
  -1 -16   0  442.16   16.70
   1 -16   0  466.85   17.20
   1 -16   0  476.75   16.70
  -1 -16   0  467.25   16.90
   1 -16   0  440.86   17.30
   1 -16   0  453.55   17.50
  -1 -16   0  439.36   16.80
   1  16   0  450.05   16.90
   1  16   0  454.95   16.40
   1  16   0  440.06   16.70
  -1  16   0  446.16   16.30
   1  16   0  455.45   17.10
  -1  16   0  444.46   16.90
   1  16   0  465.95   16.40
  -1  16   0  457.95   16.50
   2 -16   0   81.39    5.40
  -2 -16   0   75.09    4.80
  -2 -16   0   80.49    4.00
   2 -16   0   82.09    5.10
   2 -16   0   81.19    4.80
   2 -16   0   76.39    5.30
   2 -16   0   70.29    4.10
  -2 -16   0   86.09    4.80
  -2 -16   0   81.09    4.50
  -2 -16   0   77.09    4.70
   2 -16   0   79.79    5.30
  -2 -16   0   76.59    4.80
  -2  16   0   75.99    4.10
   2  16   0   77.69    4.20
   2  16   0   84.49    4.20
  -2  16   0   82.39    4.70
   2  16   0   74.89    4.40
   2  16   0   79.09    4.90
  -2  16   0   74.69    4.40
   2  16   0   79.39    4.90
   2  16   0   80.59    5.00
   2  16   0   78.09    4.60
  -3 -16   0    4.00    1.40
  -3 -16   0    4.50    1.20
   3 -16   0    3.50    1.60
  -3 -16   0    2.60    1.80
   3 -16   0    4.60    1.60
   3 -16   0    2.90    1.50
   3 -16   0    5.00    1.60
  -3 -16   0    4.20    1.50
   3 -16   0    3.70    1.30
  -3 -16   0    5.10    1.60
  -3 -16   0    5.00    1.40
   3 -16   0    7.20    1.90
   3  16   0    4.80    1.40
   3  16   0    5.00    1.50
  -3  16   0    3.90    1.60
   3  16   0    3.60    1.40
   3  16   0    5.10    1.20
   3  16   0    4.20    1.30
   3  16   0    4.80    1.40
   3  16   0    6.10    1.80
  -4 -16   0    0.70    1.20
  -4 -16   0   -0.90    1.40
   4 -16   0   -0.80    1.10
   4 -16   0    1.40    1.40
   4 -16   0   -0.40    1.00
  -4 -16   0   -0.80    1.00
   4 -16   0    0.40    1.30
  -4 -16   0    1.00    1.60
   4 -16   0   -0.10    1.20
  -4 -16   0    0.20    0.80
  -4 -16   0   -1.60    1.50
   4 -16   0    1.70    1.10
   4 -16   0    2.00    1.10
   4  16   0    3.90    1.50
  -4  16   0    2.90    1.30
   4  16   0   -0.30    0.90
   4  16   0   -0.40    1.00
   4  16   0    4.00    1.30
   4  16   0    1.00    1.60
   4  16   0   -0.50    0.90
   5 -16   0  111.99    6.30
  -5 -16   0   96.49    5.30
  -5 -16   0  116.19    6.60
   5 -16   0  105.79    6.20
   5 -16   0  119.09    7.40
  -5 -16   0   93.79    6.60
  -5 -16   0  104.79    6.40
   5 -16   0  115.59    7.30
  -5 -16   0  108.29    7.40
   5 -16   0  107.49    6.40
   5 -16   0  111.79    6.80
   5 -16   0  106.29    6.50
   5  16   0  106.09    6.00
   5  16   0  106.19    6.60
   5  16   0  108.69    5.60
   5  16   0   99.29    5.70
  -5  16   0  109.39    5.70
   6 -16   0   35.70    3.40
   6 -16   0   38.40    3.50
  -6 -16   0   26.20    4.70
   6 -16   0   39.00    4.20
  -6 -16   0   30.00    3.50
   6 -16   0   37.00    3.70
   6 -16   0   33.50    3.40
   6 -16   0   36.30    4.20
  -6 -16   0   34.90    3.60
  -6 -16   0   38.70    5.00
  -6  16   0   35.30    3.30
   6  16   0   37.30    3.20
   7 -16   0   19.10    2.90
   7 -16   0   16.80    2.60
   7 -16   0   15.10    2.10
   7 -16   0   20.20    2.70
  -7 -16   0   18.60    2.60
   7 -16   0   14.20    2.20
   7 -16   0   17.30    2.30
  -7  16   0   14.00    2.30
   7  16   0    8.20    2.80
  -7  16   0   10.20    2.50
   8 -16   0    6.60    1.40
  -8 -16   0    4.70    1.80
   8 -16   0    3.70    1.00
   8 -16   0    5.60    1.40
   8 -16   0    4.30    1.10
   8 -16   0    4.00    1.10
   8 -16   0    7.50    2.00
   8  16   0    5.50    1.30
   0 -17   0   -0.40    0.80
   0 -17   0   -0.40    0.80
   0  17   0    0.60    0.80
   0  17   0   -0.20    0.50
   0  17   0    0.40    0.90
   0  17   0    1.50    0.60
   0  17   0    2.00    1.10
  -1 -17   0    6.50    1.50
   1 -17   0    6.10    1.40
   1 -17   0    7.80    1.70
   1 -17   0    7.80    1.90
   1 -17   0    7.20    3.00
  -1 -17   0    5.10    1.20
  -1 -17   0    6.30    1.40
  -1 -17   0    7.60    1.70
   1 -17   0    7.70    1.70
  -1  17   0    7.90    1.60
   1  17   0    7.30    2.00
   1  17   0    6.40    1.40
  -1  17   0    5.00    1.30
  -1  17   0    6.80    1.60
   1  17   0    7.80    1.50
   1  17   0    5.00    1.50
   1  17   0    4.80    1.10
  -1  17   0    4.10    1.20
   1  17   0    5.10    1.30
   2 -17   0   25.20    2.40
  -2 -17   0   26.00    2.90
   2 -17   0   24.10    3.00
  -2 -17   0   28.10    2.80
  -2 -17   0   27.00    2.60
  -2 -17   0   26.70    2.00
   2 -17   0   26.90    2.80
   2 -17   0   30.50    3.30
  -2 -17   0   29.80    2.70
   2 -17   0   25.10    3.00
  -2 -17   0   22.90    3.10
   2 -17   0   26.80    2.70
   2  17   0   28.50    2.50
  -2  17   0   25.60    2.60
   2  17   0   26.90    2.70
  -2  17   0   25.30    3.60
   2  17   0   25.50    2.90
   2  17   0   28.30    2.30
   2  17   0   28.70    2.90
   2  17   0   31.60    2.90
   3 -17   0    9.00    1.90
  -3 -17   0    7.90    1.70
   3 -17   0    4.10    1.90
  -3 -17   0    7.20    1.90
   3 -17   0    9.40    2.00
  -3 -17   0    4.90    1.40
  -3 -17   0    6.20    1.80
  -3 -17   0    6.70    1.70
   3 -17   0    8.00    2.10
   3 -17   0    7.80    2.10
   3 -17   0    8.60    2.00
   3  17   0    7.30    1.40
   3  17   0    6.50    1.60
   3  17   0    7.40    1.50
  -3  17   0    5.30    1.30
  -3  17   0    8.20    1.80
   3  17   0    4.40    1.50
   3  17   0    7.60    1.50
   4 -17   0   22.20    3.30
   4 -17   0   27.60    3.00
   4 -17   0   24.90    3.40
  -4 -17   0   23.80    2.50
  -4 -17   0   28.10    3.70
  -4 -17   0   26.60    3.10
   4 -17   0   23.20    3.10
   4 -17   0   29.30    3.10
   4 -17   0   27.10    3.20
  -4 -17   0   20.90    3.50
   4 -17   0   25.60    3.20
  -4 -17   0   21.30    3.10
   4  17   0   21.70    2.90
  -4  17   0   24.10    2.60
   4  17   0   25.30    2.80
   4  17   0   24.80    3.00
   4  17   0   24.70    3.00
   4  17   0   23.80    2.60
   4  17   0   24.20    2.60
   5 -17   0   12.50    2.60
   5 -17   0   10.00    2.20
   5 -17   0   11.30    2.60
   5 -17   0   12.50    2.40
  -5 -17   0   18.90    3.10
   5 -17   0    7.50    1.70
  -5 -17   0   11.70    2.80
  -5 -17   0   14.80    2.70
   5 -17   0   12.70    2.80
  -5 -17   0    9.10    2.30
   5 -17   0   16.00    2.70
   5  17   0   13.40    2.30
  -5  17   0   12.30    2.00
   5  17   0   13.80    2.50
   5  17   0   10.00    2.10
   5  17   0   13.40    2.40
   6 -17   0    6.80    2.20
   6 -17   0    7.40    2.10
  -6 -17   0    8.30    2.90
   6 -17   0    9.60    2.50
   6 -17   0    6.80    1.90
  -6 -17   0    8.60    2.10
   6 -17   0    6.10    1.80
   6 -17   0    9.10    2.10
   6  17   0    9.30    1.90
  -6  17   0    5.80    1.70
   7 -17   0    8.90    1.90
  -7 -17   0    7.60    1.90
   7 -17   0    6.40    1.70
  -7 -17   0    6.50    1.40
   7 -17   0    5.70    1.60
   7 -17   0    8.70    1.90
   7 -17   0    5.70    1.60
   7 -17   0    9.10    1.80
  -7  17   0    5.20    2.60
   8 -17   0    1.50    1.10
   8 -17   0    1.30    1.00
   8 -17   0    0.60    0.80
   8 -17   0    2.50    1.00
   8 -17   0    2.30    0.90
   0 -18   0  330.97   13.00
   0 -18   0  344.87   13.30
   0 -18   0  335.87   12.90
   0 -18   0  319.47   12.70
   0 -18   0  318.47   13.40
   0  18   0  292.07   16.10
   0  18   0  335.87   12.50
   0  18   0  335.57   12.90
   0  18   0  331.07   13.20
   0  18   0  318.47   12.50
   0  18   0  312.47   12.80
  -1 -18   0  690.33   24.80
   1 -18   0  711.93   24.80
   1 -18   0  696.23   25.20
   1 -18   0  673.43   23.80
   1 -18   0  684.23   24.00
   1 -18   0  673.33   25.10
  -1 -18   0  662.23   24.20
  -1 -18   0  634.34   24.30
  -1 -18   0  737.43   24.80
  -1 -18   0  697.13   24.40
   1 -18   0  684.33   24.50
  -1  18   0  668.43   24.40
   1  18   0  724.53   25.00
   1  18   0  699.63   24.60
   1  18   0  610.44   26.70
  -1  18   0  613.14   24.40
   1  18   0  640.04   24.20
  -1  18   0  631.84   24.70
   1  18   0  712.53   24.00
  -1  18   0  692.93   24.10
   1  18   0  697.63   24.00
  -1  18   0  688.53   23.80
   2 -18   0  108.79    6.00
  -2 -18   0  116.99    6.00
   2 -18   0  103.59    5.10
   2 -18   0  109.29    6.30
  -2 -18   0  106.99    5.70
   2 -18   0  106.09    6.50
   2 -18   0  110.99    6.50
  -2 -18   0  103.99    5.80
   2 -18   0  104.99    6.00
  -2 -18   0  100.39    6.00
  -2 -18   0  101.19    6.00
   2  18   0  113.39    5.50
   2  18   0  106.19    5.70
   2  18   0  109.99    6.20
  -2  18   0  106.69    6.10
   2  18   0  106.59    6.10
   2  18   0  108.89    5.40
   2  18   0  112.29    5.80
  -2  18   0  102.19    5.30
   2  18   0  110.59    6.30
   3 -18   0    0.70    1.20
   3 -18   0   -0.80    1.50
  -3 -18   0   -0.70    1.10
  -3 -18   0    0.80    1.00
   3 -18   0   -3.90    1.90
  -3 -18   0    0.10    1.00
   3 -18   0    0.80    1.30
  -3 -18   0   -0.50    1.00
  -3 -18   0    1.10    1.30
   3 -18   0    0.70    1.10
   3  18   0    0.10    0.90
   3  18   0    0.10    0.90
   3  18   0   -0.50    1.00
   3  18   0    0.50    1.10
   3  18   0    1.10    1.00
  -3  18   0    0.40    0.90
  -3  18   0   -0.30    1.00
   3  18   0    0.20    1.10
   3  18   0   -0.80    1.10
   4 -18   0   87.29    5.50
   4 -18   0   85.59    5.50
  -4 -18   0   68.59    6.90
  -4 -18   0   67.19    5.20
  -4 -18   0   80.19    4.70
  -4 -18   0   76.69    5.20
   4 -18   0   75.09    5.00
  -4 -18   0   80.69    6.10
   4 -18   0   84.69    5.90
   4 -18   0   79.69    5.40
   4 -18   0   76.69    5.50
   4 -18   0   77.69    5.80
   4  18   0   73.99    4.40
   4  18   0   72.59    5.00
   4  18   0   73.69    5.10
   4  18   0   77.39    5.10
   4  18   0   75.59    4.60
  -4  18   0   72.29    5.00
   5 -18   0  263.17   12.60
   5 -18   0  256.27   11.70
  -5 -18   0  246.08   11.40
   5 -18   0  255.77   11.70
  -5 -18   0  275.67   11.80
   5 -18   0  260.57   12.00
   5 -18   0  249.48   11.60
  -5 -18   0  245.48   12.80
   5 -18   0  267.97   12.50
   5 -18   0  273.17   13.20
   5  18   0  240.28   10.40
   5  18   0  273.97   11.30
   5  18   0  238.68   11.80
   5  18   0  240.28   10.60
  -5  18   0  274.37   11.00
   6 -18   0   53.39    4.30
   6 -18   0   59.89    4.40
   6 -18   0   60.59    4.60
   6 -18   0   62.89    5.00
  -6 -18   0   63.19    4.40
   6 -18   0   65.49    5.10
  -6 -18   0   53.49    4.20
   6 -18   0   63.99    4.30
  -6  18   0   63.89    4.10
   6  18   0   61.79    4.00
   7 -18   0    5.90    1.70
   7 -18   0    2.60    1.30
   7 -18   0    5.50    1.80
  -7 -18   0   -0.10    1.40
   7 -18   0    5.10    1.30
   7 -18   0    5.30    2.00
  -7 -18   0    3.50    1.20
   7 -18   0    2.70    1.10
  -7  18   0    3.50    1.40
  -7  18   0   -0.20    2.20
  -7  18   0    4.40    2.20
   0 -19   0    0.90    0.90
   0 -19   0    0.60    1.30
   0 -19   0    0.10    0.90
   0 -19   0    0.30    0.90
   0 -19   0    0.30    1.10
   0 -19   0    1.80    1.20
   0  19   0   -1.30    0.80
   0  19   0   -1.40    1.10
   0  19   0    0.40    1.00
   0  19   0   -0.40    0.80
   0  19   0    1.20    1.30
   0  19   0   -1.10    1.50
   0  19   0    0.30    0.70
  -1 -19   0   20.80    2.90
  -1 -19   0   20.90    2.40
   1 -19   0   19.20    2.80
  -1 -19   0   15.80    2.20
  -1 -19   0   17.80    2.40
  -1 -19   0   19.50    2.80
   1 -19   0   13.50    2.20
   1 -19   0   15.00    2.10
   1 -19   0   15.30    2.60
   1 -19   0   20.20    2.50
   1 -19   0   18.90    2.30
  -1  19   0   16.80    2.70
  -1  19   0   19.40    2.30
  -1  19   0   18.00    2.10
   1  19   0   17.60    2.40
   1  19   0   16.40    2.50
   1  19   0   22.80    3.00
   1  19   0   13.50    2.50
   1  19   0   18.30    2.20
  -1  19   0   13.80    2.30
  -1  19   0   18.10    2.20
   1  19   0   15.80    2.10
  -1  19   0   18.10    3.10
   1  19   0   21.30    2.30
  -2 -19   0  165.38    7.80
  -2 -19   0  153.88    7.50
   2 -19   0  162.08    7.90
  -2 -19   0  176.48    8.80
  -2 -19   0  158.58    7.90
   2 -19   0  158.08    7.90
   2 -19   0  154.98    8.30
   2 -19   0  145.69    6.70
   2 -19   0  159.68    8.30
  -2 -19   0  137.39   10.70
   2 -19   0  158.68    8.20
   2  19   0  156.98    7.10
  -2  19   0  156.68    7.80
   2  19   0  148.09    7.80
   2  19   0  148.79    8.00
  -2  19   0  157.88    7.50
   2  19   0  159.78    8.10
   2  19   0  154.68    7.90
  -2  19   0  155.58    7.10
   2  19   0  161.78    7.20
  -2  19   0  136.79    8.00
   2  19   0  154.08    7.40
  -3 -19   0   36.10    3.40
   3 -19   0   38.80    3.80
  -3 -19   0   31.40    3.50
  -3 -19   0   41.60    3.60
   3 -19   0   34.00    3.90
   3 -19   0   36.20    3.30
   3 -19   0   34.80    3.40
   3 -19   0   37.40    3.70
  -3 -19   0   29.30    4.10
   3  19   0   32.00    3.30
   3  19   0   38.60    3.50
   3  19   0   36.20    3.00
  -3  19   0   34.20    3.10
   3  19   0   35.70    3.70
   3  19   0   34.90    3.20
   3  19   0   35.30    2.90
  -3  19   0   36.80    3.50
   3  19   0   34.90    3.60
   4 -19   0   23.90    2.90
   4 -19   0   20.70    3.20
   4 -19   0   21.10    3.30
  -4 -19   0   21.20    3.20
   4 -19   0   21.20    2.90
  -4 -19   0   18.90    3.20
   4 -19   0   26.30    3.60
   4 -19   0   20.80    3.30
  -4 -19   0   25.70    3.30
  -4 -19   0   25.40    2.60
   4 -19   0   29.40    3.50
   4  19   0   21.40    2.50
  -4  19   0   17.30    2.50
   4  19   0   20.00    2.40
   4  19   0   24.10    3.00
   4  19   0   24.40    2.60
  -4  19   0   26.00    3.10
   4  19   0   23.30    2.90
   4  19   0   25.00    3.10
   4  19   0   20.20    2.90
   5 -19   0    3.30    1.60
   5 -19   0    5.80    1.80
   5 -19   0    5.40    1.60
  -5 -19   0    0.10    2.60
   5 -19   0    5.10    1.70
  -5 -19   0    5.90    1.70
  -5 -19   0    3.90    2.60
   5 -19   0    5.10    1.80
   5 -19   0    8.60    2.30
   5 -19   0    6.20    2.00
  -5 -19   0    0.80    2.10
   5  19   0    4.40    2.10
   5  19   0    7.20    1.80
  -5  19   0    9.60    1.90
  -5  19   0    5.30    2.00
   5  19   0    8.70    2.00
   5  19   0    5.40    1.50
   6 -19   0    5.30    1.70
   6 -19   0    3.40    1.30
   6 -19   0    4.90    1.60
   6 -19   0    3.00    1.30
  -6 -19   0    2.80    1.80
  -6 -19   0    8.90    1.90
   6 -19   0    5.60    1.70
   6 -19   0    4.90    1.70
  -6  19   0    4.60    2.40
  -6  19   0    5.10    1.90
   6  19   0    3.80    1.20
  -6  19   0    4.40    1.50
  -7 -19   0    4.30    1.30
   7 -19   0    0.40    0.90
   7 -19   0    0.80    1.20
   7 -19   0    1.50    1.10
   7 -19   0    1.20    0.70
   7 -19   0    1.50    1.00
   7 -19   0    2.40    1.10
  -7  19   0    1.50    1.20
   0 -20   0   28.80    3.20
   0 -20   0   32.30    3.00
   0 -20   0   30.40    2.80
   0 -20   0   25.60    3.20
   0 -20   0   29.10    2.80
   0  20   0   30.60    2.90
   0  20   0   30.40    2.80
   0  20   0   32.50    2.80
   0  20   0   29.70    3.20
   0  20   0   28.90    3.10
   0  20   0   28.90    2.80
   0  20   0   26.80    3.40
   1 -20   0    9.10    2.10
  -1 -20   0    9.20    2.00
  -1 -20   0   10.60    2.20
   1 -20   0   13.40    2.50
   1 -20   0    6.80    1.40
   1 -20   0   10.40    2.10
   1 -20   0   13.10    2.00
  -1 -20   0    9.60    2.00
  -1  20   0   10.80    2.30
   1  20   0   10.40    1.90
  -1  20   0    7.30    1.60
  -1  20   0    9.80    1.90
   1  20   0    8.50    1.80
  -1  20   0    8.80    2.00
   1  20   0    6.80    1.70
   1  20   0    7.90    1.70
   1  20   0   11.30    2.10
   1  20   0    5.80    1.70
  -1  20   0    8.40    1.70
   1  20   0   10.70    1.90
   2 -20   0   36.40    3.00
   2 -20   0   43.50    4.10
  -2 -20   0   39.40    4.20
   2 -20   0   43.00    4.10
  -2 -20   0   41.00    3.60
   2 -20   0   42.70    4.00
  -2 -20   0   41.40    3.50
   2 -20   0   37.60    3.40
  -2 -20   0   50.29    3.70
   2 -20   0   44.00    3.70
   2  20   0   44.40    3.60
   2  20   0   45.70    3.30
   2  20   0   37.30    3.90
  -2  20   0   42.30    3.50
  -2  20   0   41.60    3.30
   2  20   0   44.10    3.30
   2  20   0   38.40    3.60
  -2  20   0   34.80    4.10
  -2  20   0   33.00    3.50
   2  20   0   44.30    3.60
   2  20   0   49.99    3.90
  -2  20   0   38.20    4.10
  -3 -20   0  185.18    8.80
  -3 -20   0  164.58    9.30
   3 -20   0  186.88    9.30
  -3 -20   0  177.08    8.40
   3 -20   0  184.08    9.50
  -3 -20   0  179.78    8.80
   3 -20   0  177.68    9.50
   3 -20   0  190.48    9.20
   3 -20   0  180.78    9.00
   3  20   0  185.78    8.30
   3  20   0  192.08    9.00
   3  20   0  186.68    9.60
  -3  20   0  175.38    8.60
   3  20   0  172.68    8.00
  -3  20   0  152.38   10.70
  -3  20   0  181.48    8.80
   3  20   0  191.38    8.10
   3  20   0  174.48    9.00
  -4 -20   0   27.30    3.40
   4 -20   0   28.50    3.40
   4 -20   0   25.30    3.50
   4 -20   0   26.20    3.10
   4 -20   0   29.30    3.50
   4 -20   0   28.60    3.20
  -4 -20   0   29.40    2.90
   4 -20   0   28.00    3.40
   4 -20   0   25.60    3.60
   4  20   0   21.70    2.90
   4  20   0   25.40    3.60
   4  20   0   33.30    2.90
  -4  20   0   26.30    3.20
  -4  20   0   26.20    2.90
   4  20   0   25.20    2.70
   4  20   0   27.10    3.30
   4  20   0   27.80    3.10
   4  20   0   28.30    2.80
   5 -20   0    2.80    1.40
   5 -20   0    1.10    1.50
  -5 -20   0    0.20    1.10
   5 -20   0    1.20    1.40
   5 -20   0    0.80    1.30
   5 -20   0    1.70    1.50
   5 -20   0    2.40    1.20
  -5  20   0   -0.90    1.50
   5  20   0    2.10    1.60
   5  20   0    1.90    1.20
   6 -20   0    9.30    1.90
   6 -20   0   11.20    2.20
   6 -20   0    7.00    1.50
   6 -20   0   11.20    2.10
   6 -20   0    9.00    2.00
  -6 -20   0   14.90    2.30
   6 -20   0   11.60    2.40
  -6  20   0    8.80    2.00
  -7 -20   0   -0.90    1.10
   7 -20   0   -0.20    0.90
   7 -20   0    1.60    1.00
   7 -20   0    0.10    1.00
   7 -20   0    0.80    0.90
   7 -20   0    0.30    0.80
   7 -20   0    0.80    0.80
  -7  20   0    1.80    2.00
   0 -21   0   -0.30    0.80
   0 -21   0   -0.30    0.90
   0 -21   0   -0.30    1.00
   0 -21   0   -0.40    0.90
   0 -21   0    0.00    1.20
   0  21   0   -1.00    1.00
   0  21   0   -1.80    1.20
   0  21   0    0.00    0.90
   0  21   0    0.70    1.30
   0  21   0   -0.50    1.10
   1 -21   0   81.39    5.60
  -1 -21   0   89.99    5.60
  -1 -21   0   94.49    5.50
   1 -21   0   94.19    5.30
   1 -21   0   95.89    5.10
   1 -21   0   94.69    6.00
   1 -21   0   86.79    5.50
  -1 -21   0   96.09    5.80
  -1 -21   0   99.09    5.50
   1 -21   0   83.69    5.80
  -1 -21   0   96.29    5.60
   1  21   0   89.49    5.10
   1  21   0   92.59    5.80
   1  21   0   88.19    5.10
   1  21   0   93.89    5.70
   1  21   0   92.99    5.60
  -1  21   0   92.29    6.20
  -1  21   0  102.09    5.40
  -1  21   0   92.09    5.10
   1  21   0   88.99    6.00
   1  21   0   95.29    5.40
  -1  21   0   87.29    5.40
  -2 -21   0    7.90    1.80
  -2 -21   0    5.90    1.70
  -2 -21   0    6.40    1.70
   2 -21   0    6.90    1.70
   2 -21   0    7.30    2.00
  -2 -21   0    6.10    1.70
   2 -21   0    9.00    2.00
   2 -21   0    7.20    1.40
   2 -21   0    7.80    2.20
   2  21   0    7.20    1.90
   2  21   0    5.10    1.60
   2  21   0    8.40    1.70
  -2  21   0    9.40    2.00
  -2  21   0    9.10    2.30
  -2  21   0    4.10    1.90
   2  21   0    7.40    1.70
   2  21   0    5.60    2.50
  -2  21   0    6.00    1.80
   2  21   0    6.30    1.40
   3 -21   0   43.50    4.30
  -3 -21   0   47.20    3.60
   3 -21   0   44.60    3.90
   3 -21   0   42.40    4.30
   3 -21   0   47.50    4.00
  -3 -21   0   43.00    4.00
   3 -21   0   44.40    4.20
  -3 -21   0   43.20    3.80
   3 -21   0   40.40    4.40
  -3  21   0   37.40    4.60
   3  21   0   47.80    3.70
   3  21   0   41.20    4.10
   3  21   0   42.60    4.00
   3  21   0   43.80    3.60
  -3  21   0   41.50    3.60
  -3  21   0   43.10    4.00
   3  21   0   45.30    3.30
   3  21   0   39.00    3.40
   3  21   0   40.10    4.10
  -3  21   0   41.10    3.50
   4 -21   0   62.89    6.40
   4 -21   0   53.99    6.70
  -4  21   0   75.49    4.70
   4  21   0   76.79    4.80
  -4  21   0   64.09    4.70
   4  21   0   66.19    4.40
   4  21   0   74.69    5.60
   4  21   0   67.89    4.00
   4  21   0   68.89    4.40
  -4  21   0   65.39    5.70
  -5 -21   0    1.90    1.30
   5 -21   0    1.30    1.30
   5 -21   0    1.40    1.30
   5 -21   0    2.90    1.70
   5 -21   0    1.20    1.20
   5 -21   0    1.00    1.20
   5 -21   0    1.60    1.30
   5 -21   0    1.80    1.40
  -5  21   0    1.20    1.30
   5  21   0    3.10    1.30
   5  21   0    1.40    1.60
   6 -21   0    5.20    1.30
  -6 -21   0    9.00    1.60
   6 -21   0   13.60    3.40
   6 -21   0    6.00    1.50
   6 -21   0    7.80    1.80
   6 -21   0    8.40    2.00
   6 -21   0    8.60    1.80
   6  21   0    9.90    1.60
  -6  21   0   10.20    3.70
  -6  21   0   11.20    2.00
   7 -21   0    1.30    0.90
   7 -21   0    1.10    1.10
   7 -21   0    0.60    0.70
   7 -21   0    2.40    0.90
  -7 -21   0    1.30    0.80
   0 -22   0  327.07   12.70
   0 -22   0  310.47   13.20
   0 -22   0  325.07   13.10
   0 -22   0  321.87   13.60
   0 -22   0  319.77   13.30
   0  22   0  288.87   12.40
   0  22   0  299.27   13.60
   0  22   0  309.17   12.80
   0  22   0  318.67   13.50
   0  22   0  319.57   13.20
   0  22   0  321.87   12.70
   1 -22   0  226.08   10.60
   1 -22   0  221.48    9.20
   1 -22   0  215.08    9.80
   1 -22   0  222.88   10.20
  -1 -22   0  216.38    9.70
  -1 -22   0  233.28   10.10
  -1 -22   0  216.18    9.70
  -1 -22   0  231.38   10.10
  -1 -22   0  204.78   10.00
   1 -22   0  226.38   10.50
  -1  22   0  204.78   10.40
   1  22   0  215.88    9.40
   1  22   0  229.98   10.40
  -1  22   0  221.18    9.60
  -1  22   0  206.38   10.10
  -1  22   0  220.18    9.70
   1  22   0  228.78   10.00
  -1  22   0  209.98   10.00
   1  22   0  238.58    9.70
   1  22   0  207.68   10.90
   2 -22   0    0.90    1.00
   2 -22   0    3.00    1.90
   2 -22   0    3.00    1.70
  -2 -22   0    1.50    1.10
  -2 -22   0    0.80    1.10
   2 -22   0   -0.30    1.00
   2 -22   0   -0.80    0.90
  -2 -22   0    1.80    1.40
  -2 -22   0    0.70    1.10
   2  22   0    0.70    1.20
  -2  22   0   -0.10    1.00
   2  22   0   -0.20    1.20
   2  22   0    0.10    1.00
   2  22   0   -1.30    1.50
  -2  22   0    1.00    1.50
  -2  22   0   -2.10    1.10
  -2  22   0   -2.30    1.60
   2  22   0   -0.50    1.20
   2  22   0    0.00    1.10
   2  22   0   -1.80    1.60
  -2  22   0    2.00    1.80
  -3 -22   0    5.00    1.50
   3 -22   0    6.40    2.00
  -3 -22   0    5.00    1.50
  -3 -22   0    5.10    2.10
   3 -22   0    6.20    1.70
   3 -22   0    5.80    2.10
   3 -22   0    4.50    1.90
  -3 -22   0    5.80    1.80
   3 -22   0    5.40    1.70
   3  22   0    4.30    1.70
   3  22   0    7.30    1.90
  -3  22   0   10.70    2.30
   3  22   0    5.30    1.40
  -3  22   0    3.20    1.50
   3  22   0    4.40    1.80
   3  22   0    3.10    1.50
   3  22   0    5.90    1.40
   3  22   0    3.00    1.60
  -3  22   0    5.00    1.60
   4 -22   0   72.29    5.40
   4 -22   0   67.19    5.50
   4 -22   0   79.99    5.70
   4 -22   0   74.99    5.20
   4 -22   0   79.29    5.30
   4 -22   0   70.79    5.00
  -4 -22   0   76.69    4.90
   4  22   0   68.19    4.70
  -4  22   0   69.39    5.00
   4  22   0   72.59    4.10
   4  22   0   55.99    5.30
  -4  22   0   61.59    5.40
   4  22   0   72.59    4.60
  -4  22   0   67.59    4.50
  -4  22   0   68.19    6.90
   5 -22   0    6.20    1.80
   5 -22   0    6.70    1.60
   5 -22   0    8.10    1.90
   5 -22   0    8.40    2.20
   5 -22   0    6.80    1.70
  -5 -22   0    8.00    1.60
   5 -22   0    7.10    1.90
  -5  22   0    7.40    1.70
   5  22   0    7.80    1.60
   5  22   0    5.30    2.50
  -5  22   0    6.90    2.00
  -5  22   0   10.00    2.50
   6 -22   0   -0.30    2.00
  -6 -22   0    1.90    1.00
   6 -22   0    1.10    1.00
   6 -22   0    2.00    1.10
   6 -22   0    0.60    1.20
   6 -22   0    2.00    1.20
  -6  22   0   -1.10    2.00
  -6  22   0    1.40    1.80
   6  22   0    2.40    1.10
  -6  22   0    3.40    1.40
   0 -23   0    1.10    1.20
   0 -23   0    0.90    1.00
   0 -23   0    0.50    1.10
   0 -23   0    0.00    1.10
   0 -23   0   -0.30    1.40
   0  23   0   -1.10    1.10
   0  23   0   -0.70    1.90
   0  23   0   -0.10    1.30
   0  23   0   -1.40    1.20
   0  23   0   -0.70    1.30
   0  23   0    0.40    1.00
   1 -23   0   15.40    2.20
  -1 -23   0   20.60    2.60
   1 -23   0   19.50    3.10
   1 -23   0   16.90    2.50
   1 -23   0   13.90    2.60
  -1 -23   0   16.70    2.40
   1 -23   0   17.20    2.40
  -1 -23   0   18.50    2.50
   1  23   0   12.70    2.90
  -1  23   0   20.20    2.40
   1  23   0   17.60    2.80
   1  23   0   20.50    2.50
   1  23   0   15.90    2.30
   1  23   0   13.20    2.30
  -1  23   0   11.30    2.40
   1  23   0   10.70    2.10
  -1  23   0   20.30    2.70
  -1  23   0   18.10    2.80
   2 -23   0   61.19    5.10
   2 -23   0   66.69    4.70
  -2 -23   0   66.39    4.60
  -2 -23   0   56.89    4.60
   2 -23   0   59.29    3.20
  -2 -23   0   61.79    4.40
   2 -23   0   64.49    4.90
   2 -23   0   63.09    4.50
   2  23   0   64.19    4.10
  -2  23   0   49.40    4.80
   2  23   0   63.29    5.40
   2  23   0   62.19    4.30
   2  23   0   61.49    4.70
  -2  23   0   58.19    4.30
  -2  23   0   62.49    4.50
   2  23   0   55.89    4.20
  -2  23   0   60.29    4.20
   2  23   0   62.29    5.00
  -2  23   0   61.29    4.90
   2  23   0   66.29    4.50
  -3 -23   0    1.00    1.80
  -3 -23   0   -0.10    0.90
   3 -23   0    1.60    1.50
   3 -23   0    0.50    1.40
  -3 -23   0   -0.40    1.00
   3 -23   0    0.90    1.20
   3 -23   0    0.70    1.10
   3 -23   0    1.20    1.20
  -3 -23   0   -2.70    1.20
  -3  23   0   -0.30    1.70
   3  23   0   -1.40    0.90
  -3  23   0   -0.80    1.60
  -3  23   0    0.00    1.60
   3  23   0    1.30    1.10
   3  23   0    1.00    1.40
  -3  23   0   -1.30    1.00
   3  23   0    1.20    1.40
   3  23   0   -1.20    1.80
   4 -23   0   -0.20    1.20
   4 -23   0    0.80    1.10
   4 -23   0   -0.10    1.00
   4 -23   0    1.30    1.40
  -4 -23   0    1.30    1.10
   4 -23   0    0.00    1.20
   4  23   0    4.20    1.60
   4  23   0   -0.10    1.00
  -4  23   0   -0.50    1.10
  -4  23   0    1.40    1.90
   4  23   0    2.70    1.00
   4  23   0   -0.40    1.00
  -4  23   0   -2.20    3.20
   5 -23   0   -1.00    0.70
   5 -23   0   -0.70    0.90
   5 -23   0   -1.50    1.10
  -5 -23   0    0.20    0.90
   5 -23   0   -2.20    1.00
   5 -23   0   -1.10    1.10
   5  23   0    0.70    1.00
  -5  23   0   -1.80    1.90
  -5  23   0   -1.30    1.20
  -5  23   0    7.20    2.70
   6 -23   0    0.10    0.70
   6 -23   0    0.00    0.90
   6 -23   0    0.80    1.10
  -6 -23   0   -1.40    0.60
   6 -23   0    1.40    1.10
  -6  23   0   -3.90    2.30
   6  23   0    0.40    0.80
   0 -24   0   34.40    3.10
   0 -24   0   39.40    3.70
   0 -24   0   39.00    3.50
   0 -24   0   34.70    3.80
   0  24   0   29.40    3.30
   0  24   0   38.10    5.10
   0  24   0   40.10    3.40
   0  24   0   37.00    3.80
   0  24   0   37.10    3.90
   0  24   0   32.30    3.50
   1 -24   0   83.39    5.80
  -1 -24   0   90.49    5.40
   1 -24   0   79.69    5.00
  -1 -24   0   85.39    5.30
   1 -24   0   80.19    4.40
  -1 -24   0   78.99    4.90
   1 -24   0   81.29    5.50
  -1 -24   0   78.99    5.50
   1 -24   0   81.09    5.40
  -1  24   0   76.49    5.60
   1  24   0   82.49    5.50
   1  24   0   81.89    6.40
   1  24   0   71.69    5.10
  -1  24   0   83.19    5.30
   1  24   0   84.09    4.90
  -1  24   0   81.39    5.00
  -1  24   0   86.39    5.70
   1  24   0   88.59    5.50
  -1  24   0   88.39    5.10
   2 -24   0  113.09    6.20
   2 -24   0  103.49    6.60
   2 -24   0  113.19    6.50
  -2 -24   0  110.59    6.40
  -2 -24   0  103.19    6.20
   2 -24   0   99.69    8.10
  -2 -24   0  121.19    6.40
   2  24   0  102.89    6.00
  -2  24   0  109.49    5.80
   2  24   0  114.29    5.80
   2  24   0   96.99    5.80
  -2  24   0  104.39    6.50
  -2  24   0  100.19    6.40
  -2  24   0  101.89    6.20
   2  24   0   91.79    7.30
   2  24   0  112.69    8.40
   3 -24   0  148.59    7.80
  -3 -24   0  149.29    7.50
   3 -24   0  142.99    7.50
   3 -24   0  162.98    8.40
  -3 -24   0  140.09    7.20
   3 -24   0  146.79    8.30
   3 -24   0  152.88    8.30
   3  24   0  159.18    7.90
  -3  24   0  168.48    8.10
   3  24   0  164.48    7.30
  -3  24   0  134.59    8.40
  -3  24   0  145.99    7.70
  -3  24   0  142.09    7.70
  -4 -24   0   29.50    3.00
   4 -24   0   24.20    3.30
   4 -24   0   26.70    2.90
   4 -24   0   24.30    3.00
   4 -24   0   25.00    2.80
   4 -24   0   26.60    3.30
  -4  24   0   26.20    2.80
   4  24   0   29.20    2.40
  -4  24   0   38.80    7.00
   4  24   0   24.70    2.90
   5 -24   0    3.70    1.50
   5 -24   0    4.60    1.40
   5 -24   0    5.40    1.40
  -5 -24   0    5.70    1.60
   5 -24   0    1.40    1.10
  -5  24   0    3.60    1.40
  -5  24   0    4.30    2.60
  -6 -24   0   14.70    1.70
   6 -24   0   17.50    1.70
   6  24   0   12.50    1.50
   0 -25   0    0.30    0.90
   0 -25   0   -1.70    1.10
   0 -25   0   -0.20    0.90
   0 -25   0   -1.80    1.20
   0  25   0   -0.10    1.30
   0  25   0   -0.90    0.80
   0  25   0   -0.50    2.80
   0  25   0   -1.10    1.20
   1 -25   0   24.00    2.90
   1 -25   0   34.00    3.60
   1 -25   0   29.30    3.30
   1 -25   0   27.50    2.40
  -1 -25   0   29.50    3.00
  -1 -25   0   29.40    3.40
  -1 -25   0   30.60    3.00
   1  25   0   29.40    3.30
   1  25   0   27.90    2.80
   1  25   0   30.40    3.20
   1  25   0   27.40    5.20
  -1  25   0   27.00    3.30
  -1  25   0   23.10    3.40
  -1  25   0   31.20    3.00
  -2 -25   0   36.40    3.60
   2 -25   0   39.70    4.20
   2 -25   0   37.60    3.80
   2 -25   0   34.50    3.70
  -2 -25   0   28.40    3.60
  -2 -25   0   37.00    3.40
   2 -25   0   36.90    3.40
   2 -25   0   34.80    3.20
   2  25   0   38.60    3.50
   2  25   0   40.90    3.20
  -2  25   0   38.20    3.80
  -2  25   0   35.50    4.00
  -2  25   0   39.00    3.30
   2  25   0   37.50    3.70
   3 -25   0   17.70    2.30
  -3 -25   0   23.70    2.70
   3 -25   0   24.50    3.10
   3 -25   0   16.70    2.80
   3 -25   0   19.30    2.50
   3 -25   0   21.00    3.10
  -3  25   0   22.10    2.50
  -3  25   0   11.90    3.00
  -3  25   0   21.70    3.20
   3  25   0   19.40    2.80
   3  25   0   21.70    2.50
  -4 -25   0    0.00    0.90
   4 -25   0    1.10    1.20
   4 -25   0    0.50    0.90
   4 -25   0    0.60    1.10
   4 -25   0    0.50    1.20
   4 -25   0    1.00    1.30
  -4  25   0    0.60    1.00
  -4  25   0    0.10    1.40
   4  25   0   -0.10    1.10
   4  25   0    0.40    1.70
   4  25   0    0.90    1.20
  -5 -25   0    0.30    0.70
   5 -25   0   -0.50    0.80
   5 -25   0   -0.60    0.80
   5 -25   0   -0.60    0.70
   5 -25   0   -1.90    0.90
  -5  25   0   -3.50    1.40
   5  25   0    0.10    0.80
  -5  25   0   -1.50    0.90
   0 -26   0    0.10    1.00
   0 -26   0    0.90    1.20
   0 -26   0    0.60    1.10
   0 -26   0   -0.30    1.50
   0  26   0    0.80    0.90
   0  26   0    1.80    1.50
   0  26   0   -0.30    1.20
   1 -26   0   -0.30    0.80
   1 -26   0   -0.20    0.90
  -1 -26   0    2.90    1.40
   1 -26   0    0.30    1.30
  -1 -26   0   -1.90    1.20
   1 -26   0   -3.00    1.20
   1 -26   0    1.80    1.30
  -1 -26   0    0.80    1.00
  -1 -26   0    0.10    1.00
  -1  26   0    0.40    1.20
  -1  26   0   -0.10    1.20
   1  26   0    0.90    1.10
  -1  26   0   -0.60    0.90
   1  26   0   -0.60    1.10
   1  26   0    0.10    0.90
  -2 -26   0    4.00    1.40
  -2 -26   0    3.80    1.50
   2 -26   0    4.60    1.40
   2 -26   0    2.80    1.30
   2 -26   0    1.70    1.40
  -2 -26   0    2.40    1.60
   2 -26   0    4.80    1.80
   2 -26   0    3.80    1.40
   2  26   0    3.80    1.40
   2  26   0    3.70    1.40
  -2  26   0    1.40    1.50
  -2  26   0    3.00    2.80
  -2  26   0    4.10    1.40
   2  26   0    3.30    1.20
   3 -26   0    4.20    1.20
   3 -26   0    5.50    2.00
   3 -26   0    3.30    1.30
   3 -26   0    5.60    1.60
   3 -26   0    7.50    1.90
  -3 -26   0    5.90    1.50
   3  26   0    5.20    1.40
   3  26   0    4.50    1.30
  -3  26   0    5.20    2.70
  -3  26   0    5.30    1.50
   4 -26   0    9.30    2.60
   4 -26   0   13.30    2.40
   4 -26   0    9.30    1.70
   4 -26   0    9.90    2.10
   4 -26   0   11.30    1.80
  -4 -26   0   15.00    2.60
  -4  26   0    6.70    2.20
   4  26   0    8.70    1.90
   4  26   0   17.70    2.90
   4  26   0   13.00    2.00
  -4  26   0    6.20    1.70
   5 -26   0    2.70    1.10
   5 -26   0    1.50    0.80
   5 -26   0    3.70    1.10
   5 -26   0    1.50    0.90
   5 -26   0    2.70    0.90
  -5 -26   0    3.60    0.90
  -5  26   0    2.50    1.60
  -5  26   0    1.00    1.10
   5  26   0    2.90    0.90
   0 -27   0   -2.00    1.60
   0 -27   0   -0.80    0.70
   0 -27   0    0.70    1.30
   0 -27   0    0.30    1.10
   0 -27   0    0.60    0.90
   0  27   0   -0.60    1.10
   0  27   0   -0.40    0.90
   0  27   0    0.80    1.10
   1 -27   0    2.90    1.30
  -1 -27   0    0.80    1.00
  -1 -27   0    0.10    1.30
   1 -27   0    1.00    1.20
   1 -27   0   -0.70    1.00
   1 -27   0    1.70    1.30
  -1 -27   0    0.10    1.30
   1  27   0    1.10    0.90
  -1  27   0    0.70    1.20
  -1  27   0   -1.60    1.10
   1  27   0    1.20    1.00
  -1  27   0   -0.30    0.90
   1  27   0    0.40    1.00
  -2 -27   0   -2.30    2.10
   2 -27   0   -1.30    1.10
  -2 -27   0   -1.00    0.80
   2 -27   0    0.00    1.00
   2 -27   0   -1.00    1.20
   2 -27   0   -0.50    0.90
  -2 -27   0   -0.40    1.40
  -2  27   0   -0.10    1.20
   2  27   0    0.00    0.90
   2  27   0    0.80    0.90
   2  27   0    1.70    1.20
  -2  27   0    0.60    1.00
  -2  27   0   -0.90    1.50
   3 -27   0   -1.40    1.10
   3 -27   0    0.60    1.40
   3 -27   0   -0.20    2.00
  -3 -27   0    0.10    0.80
   3 -27   0    1.00    1.10
   3 -27   0   -0.20    0.90
  -3  27   0   -0.50    1.20
   3  27   0    0.10    0.90
   3  27   0    0.10    1.10
   3  27   0   -0.30    1.10
  -3  27   0    0.20    1.00
  -4 -27   0    0.10    0.70
   4 -27   0    0.70    0.90
   4 -27   0   -0.60    0.60
   4 -27   0    0.40    1.10
   4 -27   0    1.00    0.80
   4 -27   0   -0.60    0.90
  -4  27   0   -0.20    1.00
  -4  27   0   -0.20    1.80
   4  27   0   -0.60    0.80
   0 -28   0   47.60    4.70
   0 -28   0   45.30    4.60
   0 -28   0   46.10    3.30
   0 -28   0   45.60    3.50
   0 -28   0   42.20    3.90
   0  28   0   46.30    5.60
   0  28   0   47.50    3.60
   0  28   0   54.49    3.50
   1 -28   0   24.20    3.00
  -1 -28   0   22.70    2.60
  -1 -28   0   27.10    2.30
  -1 -28   0   35.60    4.40
   1 -28   0   21.40    2.70
   1 -28   0   28.50    2.70
   1 -28   0   26.20    3.70
   1  28   0   26.40    2.60
  -1  28   0   27.90    3.10
  -1  28   0   28.80    3.00
   1  28   0   26.00    2.80
  -1  28   0   29.80    2.70
   1  28   0   31.30    2.90
   2 -28   0    1.00    1.30
   2 -28   0    2.90    1.20
  -2 -28   0    0.80    1.20
   2 -28   0    2.20    1.30
  -2 -28   0    3.50    2.30
   2 -28   0    1.50    1.20
   2  28   0    0.70    1.30
  -2  28   0   -1.00    1.70
   2  28   0    2.40    1.20
  -2  28   0   -0.20    0.90
  -2  28   0    1.40    1.30
   2  28   0    1.80    1.00
  -3 -28   0    1.40    0.80
   3 -28   0    2.60    1.30
   3 -28   0    1.00    0.90
   3 -28   0    1.30    1.10
   3 -28   0    3.70    1.40
  -3  28   0    0.70    1.00
   3  28   0    0.20    1.30
   3  28   0    0.90    0.80
  -3  28   0   -0.40    1.10
   3  28   0    5.30    2.00
   3  28   0    1.10    1.00
   4 -28   0    5.10    1.20
  -4 -28   0   10.70    1.50
   4 -28   0    6.10    1.20
   4 -28   0    6.60    1.40
   4  28   0    7.50    1.30
  -4  28   0    7.70    1.50
   0 -29   0   -0.90    1.10
   0 -29   0    0.50    0.80
   0 -29   0    0.60    1.10
   0  29   0    0.60    0.90
   0  29   0    1.80    1.50
   1 -29   0    3.00    1.40
   1 -29   0    3.00    1.50
  -1 -29   0    2.50    1.40
  -1 -29   0    3.90    1.30
  -1 -29   0    4.90    1.00
   1 -29   0    3.90    1.30
   1 -29   0    3.70    1.20
   1  29   0    3.30    1.10
  -1  29   0    2.90    1.20
  -1  29   0    5.70    1.40
  -1  29   0    3.90    1.20
   1  29   0    6.10    2.00
   1  29   0    5.50    1.50
   2 -29   0    0.80    1.10
   2 -29   0    3.10    1.30
  -2 -29   0    6.50    1.40
   2 -29   0    1.90    1.10
   2 -29   0    4.20    1.20
  -2 -29   0    3.80    1.00
   2  29   0    2.80    1.00
  -2  29   0    1.60    1.60
   2  29   0    2.70    1.10
  -2  29   0    1.70    1.20
  -3 -29   0    0.30    0.60
   3 -29   0   -0.20    0.80
   3 -29   0    1.60    1.20
   3 -29   0    0.40    0.70
   3 -29   0   -0.10    0.90
  -3  29   0   -0.60    0.80
   3  29   0    1.00    0.90
   0 -30   0   -0.20    1.00
   0 -30   0   -2.40    1.10
   0  30   0   -1.20    0.90
   0  30   0    1.60    1.00
   0  30   0    0.10    1.00
  -1 -30   0    2.80    1.20
   1 -30   0    3.00    1.00
   1 -30   0    3.70    1.50
   1 -30   0    0.50    1.20
  -1 -30   0    0.20    0.90
   1  30   0    3.30    1.10
   1  30   0    2.90    1.20
  -1  30   0    1.90    0.90
  -1  30   0    1.40    1.10
   1  30   0    1.40    1.00
  -1  30   0    0.20    1.20
  -2 -30   0   12.00    1.60
   2 -30   0   10.20    1.50
   2 -30   0   13.60    2.20
   2 -30   0   12.10    2.00
   2 -30   0    9.40    1.40
  -2  30   0   12.70    1.70
   2  30   0   10.50    1.60
  -2  30   0    6.90    1.50
   0 -31   0    1.90    1.30
   0 -31   0   -0.40    1.30
   0  31   0   -0.10    0.80
   0  31   0   -1.10    0.70
   0  31   0    0.60    0.90
  -1 -31   0    4.10    1.10
   1 -31   0    4.90    1.20
   1 -31   0    2.40    1.00
   1  31   0    3.90    1.10
  -1  31   0    3.90    1.10
   1  31   0    4.30    1.20
   1  31   0    3.90    1.00
  -1  31   0    2.60    1.00
   9   0  -1   -0.10    1.10
  -9   0   1   -2.20    1.60
  -9   0   1   -0.10    0.90
   9   0  -1   -0.30    1.00
   9   0  -1    0.20    0.60
   9   0  -1   -0.10    1.00
   9   0  -1   -1.50    0.90
   8   0  -1   -1.40    0.90
   8   0  -1   -0.20    1.20
   8   0  -1   -1.40    1.00
   8   0  -1   -0.80    1.00
   8   0  -1   -0.30    0.80
  -8   0   1   -0.60    1.30
  -8   0   1   -0.50    0.90
  -7   0   1    4.70    2.20
   7   0  -1    0.30    1.00
  -7   0   1   -0.40    0.80
  -7   0   1   -0.30    1.20
   7   0  -1   -0.60    1.10
   7   0  -1    0.60    0.90
   7   0  -1    0.20    0.90
   7   0  -1   -1.50    0.90
  -7   0   1    0.50    1.10
   7   0  -1   -0.90    1.20
   6   0  -1   -0.50    0.90
  -6   0   1    0.00    0.80
   6   0  -1   -2.00    1.40
   6   0  -1    0.50    1.10
  -6   0   1   -0.50    0.90
   6   0  -1   -1.30    0.90
   6   0  -1   -0.10    1.00
   6   0  -1    0.50    1.00
   6   0  -1   -1.70    0.80
  -6   0   1    1.20    1.50
  -5   0   1    0.20    1.00
  -5   0   1    0.10    0.60
   5   0  -1   -1.90    1.00
   5   0  -1    1.00    0.90
   5   0  -1    0.00    0.70
   3   0  -1    0.20    0.40
  -3   0   1    0.40    0.60
   3   0  -1    0.70    0.40
   3   0  -1    0.10    0.60
  -1   0  -1    0.10    0.20
  -1   0  -1   -0.10    0.20
  -2   0  -1    0.20    0.40
  -2   0  -1    0.20    0.30
   2   0   1    0.60    0.30
  -3   0  -1   -0.30    0.50
  -3   0  -1   -0.20    0.40
   3   0   1    0.00    0.30
  -4   0  -1    0.80    0.80
  -4   0  -1    0.20    0.50
  -5   0  -1    0.30    0.60
   5   0   1   -0.30    0.90
   5   0   1   -0.90    0.90
   5   0   1    0.20    1.30
   5   0   1   -0.50    0.90
   5   0   1   -0.90    1.00
  -5   0  -1   -0.70    0.60
  -6   0  -1    0.90    0.80
   6   0   1    0.10    1.00
   6   0   1   -1.90    1.10
   6   0   1   -0.80    0.90
  -6   0  -1   -0.20    1.00
   6   0   1   -0.20    0.90
   7   0   1   -2.40    1.30
   7   0   1    1.00    1.10
  -7   0  -1   -0.60    0.70
   7   0   1   -0.80    0.90
   7   0   1   -1.00    0.90
   7   0   1   -0.70    1.00
   7   0   1   -0.90    0.80
  -7   0  -1   -2.40    1.20
   7   0   1   -1.10    1.10
   8   0   1    1.30    1.30
   8   0   1   -0.30    1.00
   8   0   1   -0.60    0.70
   8   0   1    0.70    0.80
   8   0   1   -0.90    0.90
  -8   0  -1    0.00    0.90
  -8   0  -1    0.30    1.40
   8   0   1   -0.30    1.30
  -9   0  -1    0.20    0.90
   9   0   1    0.50    1.00
   9   0   1    0.10    0.70
   9   0   1    0.30    0.80
  -9   0  -1    0.60    1.30
   9   0   1   -1.80    1.10
   9   0   1    1.10    0.70
   9   0   1    0.20    0.80
   9  -1  -1   28.30    2.80
   9  -1  -1   20.00    1.90
   9  -1  -1   29.80    2.90
   9  -1  -1   21.10    2.20
   9  -1  -1   20.30    2.20
   9   1  -1   20.60    1.90
   9   1  -1   28.70    2.90
   9   1  -1   20.60    2.30
  -9   1   1   26.10    2.50
  -9   1   1   18.70    2.70
   9   1  -1   28.80    2.90
   8  -1  -1    7.60    2.10
   8  -1  -1   10.10    1.90
   8  -1  -1    7.50    1.50
  -8  -1   1    9.90    2.00
  -8  -1   1    9.30    2.20
   8  -1  -1    5.10    1.30
   8  -1  -1    7.60    1.70
   8   1  -1    5.60    1.70
  -8   1   1    8.90    1.80
   8   1  -1    4.60    1.20
  -8   1   1    9.20    2.90
   8   1  -1    3.60    1.40
   8   1  -1    6.50    1.80
   8   1  -1    7.10    1.50
  -7  -1   1    1.80    1.30
   7  -1  -1    2.30    1.50
  -7  -1   1    3.50    1.70
   7  -1  -1    2.70    1.20
   7  -1  -1    2.40    1.50
  -7  -1   1    2.80    1.30
  -7  -1   1   -0.20    2.20
   7  -1  -1    2.20    1.10
   7  -1  -1    2.80    1.60
   7  -1  -1    1.80    1.20
   7   1  -1    2.40    1.10
   7   1  -1    1.30    1.20
   7   1  -1    3.50    1.20
   7   1  -1    3.20    1.20
   7   1  -1    0.80    1.40
   7   1  -1    1.30    1.30
  -7   1   1    4.30    1.90
  -7   1   1    2.40    1.10
  -7   1   1    3.00    1.50
   6  -1  -1   16.80    2.90
   6  -1  -1   16.30    2.40
  -6  -1   1   17.80    2.90
   6  -1  -1   15.20    2.20
  -6  -1   1   19.40    2.10
   6  -1  -1   19.50    2.40
   6  -1  -1   19.20    2.40
   6  -1  -1   15.70    2.20
   6  -1  -1   19.00    2.80
   6  -1  -1   15.70    2.00
   6   1  -1   13.10    2.50
  -6   1   1   19.30    3.10
  -6   1   1   12.90    2.40
   6   1  -1   14.30    2.10
   6   1  -1   17.30    2.30
   6   1  -1   16.80    2.30
   6   1  -1   14.80    2.20
   6   1  -1   19.60    2.40
  -6   1   1   17.10    2.00
   6   1  -1   17.90    2.70
   5  -1  -1   14.60    2.10
  -5  -1   1   16.50    1.70
   5  -1  -1   15.70    2.40
   5  -1  -1   13.90    2.20
   5  -1  -1   14.10    2.00
  -5  -1   1   12.90    2.30
  -5   1   1   16.40    2.40
   5   1  -1   13.30    2.20
   5   1  -1   16.10    2.10
  -5   1   1   16.60    1.60
   5   1  -1   14.90    1.80
  -4  -1   1  104.09    5.60
  -4  -1   1   76.19    5.70
   4  -1  -1   95.99    4.30
  -4   1   1   94.89    4.20
  -4   1   1   99.29    4.80
   4   1  -1   96.69    4.40
   4   1  -1   93.19    3.90
   3  -1  -1 2054.89   66.09
  -1  -1   1  868.51   29.30
  -1   1   1  860.51   29.20
   0  -1  -1    3.80    0.40
   0  -1   1    3.50    0.20
   0  -1  -1    3.50    0.40
   0   1  -1    3.50    0.30
   0   1   1    3.40    0.40
  -1  -1  -1  846.22   27.20
  -1   1  -1  831.62   27.00
  -2  -1  -1  529.65   17.50
  -2  -1  -1  541.45   17.70
   2   1   1  513.65   17.30
  -2   1  -1  507.05   17.10
  -3  -1  -1  113.59    5.00
   3   1   1  109.59    4.40
  -3   1  -1  113.99    4.60
  -4  -1  -1  162.48    6.60
  -4  -1  -1  180.58    7.60
  -4   1  -1  168.28    7.30
  -4   1  -1  183.28    7.40
   4   1   1  163.18    6.50
   5  -1   1    9.00    1.80
  -5  -1  -1    7.00    1.50
   5  -1   1   10.30    2.10
   5  -1   1    8.20    2.00
   5  -1   1    6.70    1.70
  -5  -1  -1    6.60    1.20
   5  -1   1    9.30    1.90
   5   1   1    8.20    1.70
   5   1   1    7.00    1.50
  -5   1  -1    8.00    1.50
   5   1   1   10.00    2.20
   5   1   1   10.00    1.90
  -5   1  -1    8.70    1.30
  -5   1  -1    6.50    2.00
   5   1   1    8.70    2.10
  -6  -1  -1   15.60    3.20
   6  -1   1   19.30    2.40
   6  -1   1   16.10    2.40
   6  -1   1   15.90    2.80
  -6  -1  -1   19.80    2.80
   6  -1   1   18.90    2.40
   6  -1   1   17.10    2.30
  -6  -1  -1   16.40    2.00
  -6   1  -1   17.50    2.70
   6   1   1   16.00    2.10
   6   1   1   17.20    2.40
  -6   1  -1   13.10    3.50
   6   1   1   13.30    2.00
  -6   1  -1   19.80    2.00
   6   1   1   13.40    2.50
   7  -1   1    5.30    1.60
  -7  -1  -1    5.40    1.40
   7  -1   1    5.30    1.70
   7  -1   1    4.60    1.80
   7  -1   1    8.70    2.00
   7  -1   1    8.50    1.80
  -7  -1  -1    2.80    1.50
   7  -1   1    7.40    1.80
   7  -1   1    5.70    2.00
   7   1   1    6.50    1.60
   7   1   1    7.00    1.60
   7   1   1    4.60    1.50
   7   1   1    5.80    2.10
  -7   1  -1    2.70    1.70
  -7   1  -1    5.80    1.40
   7   1   1    5.60    1.70
   7   1   1    7.50    2.10
   7   1   1    5.80    1.60
   8  -1   1    8.20    1.90
  -8  -1  -1    7.20    1.90
   8  -1   1    7.60    1.80
   8  -1   1    9.00    1.90
   8  -1   1    7.80    1.70
  -8  -1  -1    9.10    1.80
   8  -1   1   11.60    1.80
   8  -1   1    9.50    2.30
   8   1   1   10.70    2.10
   8   1   1    8.60    1.70
   8   1   1    9.40    1.90
   8   1   1    9.00    1.90
   8   1   1    9.60    2.20
  -8   1  -1    9.00    1.80
   8   1   1    8.90    1.70
  -8   1  -1    8.10    2.00
  -9  -1  -1   13.40    2.30
   9  -1   1   12.70    1.50
   9  -1   1   12.50    2.20
   9  -1   1   18.70    1.90
   9  -1   1   12.50    1.50
   9  -1   1   16.30    2.20
  -9  -1  -1   18.90    2.20
   9  -1   1   15.80    2.00
   9   1   1   12.10    1.40
   9   1   1   16.70    2.00
   9   1   1   12.90    2.00
   9   1   1   15.10    2.20
  -9   1  -1   18.00    1.90
   9   1   1   12.40    2.00
  -9   1  -1   18.90    2.30
   9  -2  -1   -2.70    1.20
   9  -2  -1    0.90    1.10
  -9  -2   1    0.70    1.70
  -9  -2   1    0.30    0.90
   9  -2  -1    0.30    0.90
   9  -2  -1   -0.20    0.90
   9  -2  -1    1.20    0.80
  -9   2   1   -0.50    1.20
  -9   2   1    0.50    0.90
   9   2  -1   -0.10    0.60
   9   2  -1    0.70    1.10
   9   2  -1    1.00    1.30
   9   2  -1   -1.20    1.50
   8  -2  -1    7.20    1.50
   8  -2  -1    6.20    1.70
  -8  -2   1    6.30    1.60
  -8  -2   1    9.80    2.50
   8  -2  -1    4.10    1.40
   8  -2  -1    3.30    1.40
   8  -2  -1    3.60    1.30
   8   2  -1    5.20    1.50
   8   2  -1    6.40    1.50
  -8   2   1    5.30    1.60
   8   2  -1    7.00    2.10
  -8   2   1    2.70    2.50
   8   2  -1    6.60    1.60
   7  -2  -1   12.20    2.00
  -7  -2   1   12.40    2.70
   7  -2  -1    9.70    2.20
   7  -2  -1    7.70    2.10
   7  -2  -1   11.00    2.20
  -7  -2   1    9.30    1.90
  -7  -2   1    5.00    2.60
  -7  -2   1   11.20    2.30
   7  -2  -1   10.50    2.00
   7  -2  -1    8.00    1.80
   7   2  -1   10.10    2.00
   7   2  -1    8.00    1.80
  -7   2   1   16.90    2.90
   7   2  -1   13.10    2.30
  -7   2   1   10.10    1.80
  -7   2   1    9.50    2.20
   7   2  -1    8.70    2.30
   6  -2  -1    0.40    1.20
   6  -2  -1    2.00    1.40
  -6  -2   1    0.90    1.10
  -6  -2   1    1.20    0.80
   6  -2  -1    0.70    0.90
   6  -2  -1    0.10    0.90
   6  -2  -1   -1.40    0.80
   6  -2  -1   -3.30    1.90
   6  -2  -1   -0.70    0.90
   6  -2  -1   -1.00    0.90
   6   2  -1   -0.40    1.20
   6   2  -1   -1.40    1.00
  -6   2   1    0.30    1.70
  -6   2   1    0.90    0.90
   6   2  -1   -0.80    1.00
   6   2  -1    0.90    1.40
   6   2  -1    1.20    1.10
  -6   2   1   -0.80    1.00
   6   2  -1    1.20    1.00
   5  -2  -1   13.30    1.90
   5  -2  -1   17.00    2.30
  -5  -2   1   10.40    2.10
   5  -2  -1   12.90    1.90
  -5  -2   1   13.70    1.60
   5  -2  -1   13.70    2.00
   5   2  -1   13.60    1.80
  -5   2   1   16.10    2.20
   5   2  -1   13.00    2.30
   5   2  -1   12.50    1.90
  -5   2   1   13.40    1.60
   4  -2  -1   31.70    2.50
  -4  -2   1   28.70    2.60
  -4  -2   1   26.30    2.10
  -4   2   1   29.80    2.00
   4   2  -1   30.30    2.20
   4   2  -1   27.90    1.70
  -4   2   1   30.40    2.40
  -3  -2   1 1064.19   35.50
   3  -2  -1 1072.49   34.90
  -3   2   1  984.60   35.10
   3   2  -1 1056.39   35.10
   3   2  -1 1135.59   35.00
   2  -2  -1  959.10   30.70
  -2  -2   1  945.91   31.30
   2  -2  -1  955.30   30.90
   2  -2  -1  948.51   30.90
  -2   2   1  931.11   31.00
   2   2  -1  943.31   31.10
   1  -2  -1  417.46   14.40
  -1   2   1  437.16   14.50
   1   2  -1  454.65   14.60
   1   2  -1  443.36   14.60
   0  -2   1  705.03   23.70
   0   2   1  736.63   24.80
  -2  -2  -1  678.73   21.90
   2   2   1  650.83   21.10
   2   2   1  644.44   21.10
   2   2   1  625.04   21.70
   2   2   1  653.53   21.50
  -3  -2  -1   25.70    2.00
  -3   2  -1   18.40    1.50
   3   2   1   24.60    1.60
  -4  -2  -1  642.54   23.10
  -4  -2  -1  705.13   24.30
  -4   2  -1  705.23   23.80
   4   2   1  691.93   23.20
   5  -2   1   39.70    3.40
  -5  -2  -1   35.50    2.50
   5  -2   1   38.00    3.80
   5  -2   1   36.80    4.30
  -5  -2  -1   40.40    3.70
  -5  -2  -1   34.00    3.20
   5   2   1   32.70    3.00
  -5   2  -1   36.20    2.40
   5   2   1   36.80    3.40
   5   2   1   30.40    2.80
   5   2   1   40.10    3.10
   5   2   1   36.60    3.70
  -5   2  -1   40.30    3.70
  -5   2  -1   46.10    3.30
   6  -2   1    4.70    1.80
   6  -2   1    0.50    1.40
   6  -2   1    0.50    1.60
   6  -2   1    1.50    1.40
  -6  -2  -1    0.90    0.80
  -6  -2  -1    1.20    2.10
  -6  -2  -1    1.10    0.90
   6   2   1    1.10    1.20
   6   2   1    2.50    1.60
   6   2   1    0.90    1.00
  -6   2  -1    1.10    0.80
   6   2   1    1.00    1.20
  -6   2  -1    2.10    1.20
   7  -2   1    4.50    1.70
   7  -2   1    1.00    1.60
   7  -2   1    2.00    1.30
  -7  -2  -1    1.30    1.40
  -7  -2  -1    1.50    1.00
   7  -2   1    2.70    1.40
   7  -2   1    3.00    1.20
   7  -2   1    0.00    1.00
   7  -2   1    2.80    1.50
  -7   2  -1    1.50    1.00
   7   2   1    1.10    1.20
   7   2   1    2.00    1.20
   7   2   1    0.90    1.10
   7   2   1    2.30    1.60
   7   2   1    1.60    1.50
   7   2   1    0.90    1.10
  -8  -2  -1    2.70    1.50
   8  -2   1    1.80    1.10
   8  -2   1    1.00    1.10
   8  -2   1    1.70    1.00
   8  -2   1    2.20    1.40
   8  -2   1    0.20    0.90
  -8  -2  -1    1.20    1.00
   8  -2   1    2.00    1.30
   8   2   1    1.00    1.40
   8   2   1    1.00    1.00
   8   2   1    0.80    1.40
   8   2   1    1.00    1.10
   8   2   1    1.10    1.00
  -8   2  -1    3.20    1.90
  -8   2  -1    2.60    1.10
   8   2   1    1.00    0.90
   9  -2   1    1.30    0.70
   9  -2   1    1.50    0.70
  -9  -2  -1   -1.00    1.30
   9  -2   1    1.10    0.90
  -9  -2  -1    3.80    1.10
   9  -2   1   -0.80    1.00
   9  -2   1    1.20    0.90
   9  -2   1    0.90    1.00
   9   2   1    1.20    1.00
  -9   2  -1    3.20    1.40
   9   2   1    1.40    1.20
   9   2   1    1.00    0.90
   9   2   1    0.30    0.70
  -9   2  -1    1.50    1.00
   9   2   1    0.30    1.40
   9   2   1    0.70    0.60
   9  -3  -1   -0.20    0.80
  -9  -3   1    1.60    0.90
   9  -3  -1    0.80    0.90
   9  -3  -1   -0.70    0.90
   9  -3  -1    2.30    1.10
   9  -3  -1    0.90    0.80
  -9  -3   1    1.50    1.50
  -9   3   1    1.70    1.40
   9   3  -1    0.30    0.60
  -9   3   1   -0.80    0.90
   9   3  -1    0.40    1.40
  -8  -3   1    3.70    1.30
  -8  -3   1    2.60    1.60
   8  -3  -1    3.30    1.50
   8  -3  -1    2.00    1.40
   8  -3  -1    3.10    1.20
   8  -3  -1    4.80    1.50
   8  -3  -1    2.90    1.20
   8   3  -1    4.10    1.40
   8   3  -1    2.00    1.30
  -8   3   1    3.10    1.40
   8   3  -1    2.10    1.30
   8   3  -1    3.20    1.20
  -8   3   1    2.40    1.60
  -7  -3   1    0.70    0.90
  -7  -3   1   -0.70    1.90
   7  -3  -1    0.10    0.90
   7  -3  -1    0.80    1.00
   7  -3  -1    0.20    1.00
   7  -3  -1    1.20    1.20
  -7  -3   1   -0.70    1.20
   7  -3  -1    0.10    1.20
  -7  -3   1   -1.10    1.10
  -7   3   1    1.80    1.30
   7   3  -1   -0.20    1.50
   7   3  -1   -1.10    1.00
   7   3  -1    0.80    1.20
  -7   3   1    0.90    1.30
   7   3  -1    0.00    1.20
  -7   3   1    0.30    1.00
   7   3  -1   -0.50    1.10
  -6  -3   1  123.09    7.30
   6  -3  -1  109.59    6.00
   6  -3  -1  123.29    6.10
  -6  -3   1  119.09    7.30
  -6  -3   1  121.79    5.80
   6  -3  -1  123.49    6.80
   6  -3  -1  123.99    6.40
   6  -3  -1  112.89    6.10
   6  -3  -1  124.69    6.40
   6  -3  -1  117.79    6.30
   6   3  -1  123.89    6.90
   6   3  -1  105.39    5.70
  -6   3   1  119.19    5.80
   6   3  -1  116.59    6.00
   6   3  -1  114.29    6.00
  -6   3   1  127.99    6.80
   6   3  -1  120.99    7.20
  -5  -3   1    1.90    1.10
   5  -3  -1    1.30    1.10
   5  -3  -1    3.20    1.30
   5  -3  -1    2.80    1.10
   5  -3  -1    1.90    1.30
   5  -3  -1    2.40    1.20
   5   3  -1    1.80    1.20
   5   3  -1    2.70    1.00
   5   3  -1    1.00    0.80
  -5   3   1    3.60    0.90
  -5   3   1    2.60    1.20
   4  -3  -1    5.50    1.10
  -4  -3   1    5.50    1.40
   4  -3  -1    4.00    0.70
  -4   3   1    5.50    1.10
   4   3  -1    5.50    1.20
   4   3  -1    7.20    1.20
   4   3  -1    4.70    1.00
  -4   3   1    4.20    0.90
  -3  -3   1    0.80    0.70
   3  -3  -1    0.60    0.40
  -3   3   1    0.70    0.60
   3   3  -1    1.80    0.60
   3   3  -1    1.50    0.60
   2  -3  -1 1614.24   51.89
   1  -3  -1  169.08    6.10
   1  -3  -1  180.48    6.10
   1   3  -1  182.08    6.30
  -1   3   1  171.78    6.10
   1   3  -1  178.28    6.30
   0  -3  -1  171.58    6.00
   0  -3  -1  166.78    6.00
   0  -3   1  177.28    5.80
   0   3   1  176.48    6.00
   0   3   1  163.08    5.90
   0   3  -1  174.78    5.80
  -1  -3  -1   10.70    0.90
  -1  -3  -1   10.50    1.00
   1   3   1   10.50    0.90
   1   3   1   10.70    0.80
  -2  -3  -1  178.08    6.60
  -2  -3  -1  169.48    6.50
   2   3   1  168.08    6.00
   2   3   1  171.98    6.30
   2   3   1  163.58    6.40
  -2   3  -1  171.08    5.90
  -3  -3  -1    3.10    0.90
  -3  -3  -1    4.50    1.10
   3   3   1    5.20    0.40
  -3   3  -1    4.70    0.80
  -4  -3  -1   -0.50    0.80
  -4  -3  -1    0.50    0.60
  -4  -3  -1   -0.10    0.50
   4   3   1   -0.30    0.50
   4   3   1    0.60    0.50
  -4   3  -1    2.60    0.90
   5  -3   1    6.80    1.70
   5  -3   1    8.10    1.90
  -5  -3  -1    6.20    1.80
  -5  -3  -1    6.30    1.70
   5  -3   1    8.20    1.80
   5  -3   1    8.20    1.70
   5  -3   1    6.90    1.60
   5  -3   1    8.80    2.30
  -5   3  -1    6.30    1.10
   5   3   1    5.00    2.80
   5   3   1    5.60    1.60
   5   3   1    6.10    1.50
  -5   3  -1    5.00    2.10
   5   3   1    8.60    1.60
   5   3   1    6.40    1.80
  -5   3  -1    6.70    1.30
   6  -3   1   -0.50    0.80
  -6  -3  -1    0.60    2.00
   6  -3   1    1.50    1.90
  -6  -3  -1    1.10    0.90
  -6  -3  -1    0.40    1.00
   6  -3   1   -1.60    1.50
   6   3   1    1.00    1.20
   6   3   1    0.20    1.00
  -6   3  -1    0.30    0.80
   6   3   1    1.00    1.00
   6   3   1   -0.20    1.50
  -6   3  -1   -0.10    1.00
   7  -3   1    1.10    1.50
   7  -3   1   -0.70    0.90
   7  -3   1    0.50    1.00
   7  -3   1   -0.80    1.00
  -7  -3  -1   -0.80    3.30
   7  -3   1   -0.70    1.00
  -7  -3  -1   -2.00    1.30
   7  -3   1   -3.20    1.40
   7  -3   1    0.60    1.00
  -7  -3  -1    0.00    0.80
   7  -3   1    0.60    1.20
   7   3   1    0.20    1.10
   7   3   1   -0.20    1.10
   7   3   1    0.10    1.00
  -7   3  -1   -2.10    1.30
  -7   3  -1   -0.40    0.80
   7   3   1   -1.90    1.10
   7   3   1   -0.30    1.50
   8  -3   1   17.50    2.40
   8  -3   1   15.80    2.50
   8  -3   1   14.50    2.10
   8  -3   1   17.80    2.30
  -8  -3  -1   19.80    2.30
   8  -3   1   16.70    2.00
   8  -3   1   11.60    2.40
   8  -3   1   18.30    2.80
  -8  -3  -1   18.70    3.00
   8   3   1   12.70    1.90
  -8   3  -1   17.40    2.70
   8   3   1   10.40    2.10
   8   3   1   17.80    2.30
  -8   3  -1   19.00    2.30
   8   3   1   17.80    2.10
  -9  -3  -1   -0.90    1.10
   9  -3   1   -1.10    0.70
   9  -3   1   -0.70    1.10
   9  -3   1    0.80    0.70
   9  -3   1   -0.30    0.80
   9  -3   1    0.80    0.70
  -9  -3  -1    2.60    1.00
   9  -3   1    1.10    0.80
   9   3   1   -1.50    0.70
   9   3   1   -0.30    1.00
   9   3   1   -0.30    0.50
  -9   3  -1   -1.40    0.80
   9   3   1    0.80    1.40
  -9   3  -1    0.50    1.90
   9   3   1   -0.70    0.90
  -9  -4   1    1.80    1.30
   9  -4  -1    0.40    1.00
   9  -4  -1    0.00    1.00
   9  -4  -1    1.10    0.80
  -9  -4   1    1.00    1.30
   9  -4  -1    0.50    1.00
   9  -4  -1    1.70    1.00
   9  -4  -1    1.10    1.00
  -9   4   1   -2.40    2.40
  -9   4   1    1.30    0.90
   9   4  -1    1.50    0.80
  -8  -4   1    0.70    1.70
   8  -4  -1   -0.40    0.90
   8  -4  -1   -0.40    1.10
   8  -4  -1    1.00    0.80
  -8  -4   1    0.70    1.40
   8  -4  -1    0.40    1.10
   8  -4  -1    0.00    1.10
   8  -4  -1   -0.80    0.90
   8   4  -1   -0.20    1.20
  -8   4   1   -0.10    1.20
  -8   4   1   -1.60    1.00
   8   4  -1    0.70    1.00
   8   4  -1    0.30    0.80
   8   4  -1   -0.10    1.10
  -7  -4   1    5.60    2.00
  -7  -4   1    2.40    2.50
   7  -4  -1    6.20    1.70
  -7  -4   1    2.80    1.60
   7  -4  -1    5.20    1.60
   7  -4  -1    3.90    1.60
   7  -4  -1    3.70    1.60
   7  -4  -1    5.50    1.50
  -7  -4   1    4.90    1.50
   7   4  -1    1.20    1.70
  -7   4   1    3.60    1.20
   7   4  -1    2.90    1.70
   7   4  -1    2.20    1.30
  -7   4   1    7.40    2.00
   7   4  -1    4.00    1.40
   7   4  -1    6.10    1.60
  -7   4   1    1.80    1.40
   6  -4  -1    2.80    1.30
   6  -4  -1    3.40    1.20
  -6  -4   1    3.40    1.40
   6  -4  -1    3.80    1.40
   6  -4  -1    4.40    1.30
   6  -4  -1    2.90    1.70
  -6  -4   1    5.30    2.20
   6  -4  -1    2.70    1.20
  -6  -4   1    2.50    1.10
   6  -4  -1    3.00    1.20
   6   4  -1    1.10    1.20
  -6   4   1    2.90    1.10
   6   4  -1    3.40    1.20
   6   4  -1    2.30    1.30
   6   4  -1    4.10    1.60
  -6   4   1    2.50    1.40
   5  -4  -1   55.69    4.00
   5  -4  -1   54.49    4.10
   5  -4  -1   56.69    3.70
   5  -4  -1   68.59    4.40
   5  -4  -1   58.09    3.80
   5  -4  -1   57.09    3.70
  -5  -4   1   55.69    4.40
  -5  -4   1   56.29    4.30
  -5  -4   1   58.29    3.30
   5  -4  -1   49.30    3.60
   5   4  -1   54.69    3.50
   5   4  -1   55.89    3.60
   5   4  -1   54.39    4.50
   5   4  -1   52.49    4.30
  -5   4   1   56.99    4.00
  -5   4   1   53.89    3.10
  -4  -4   1   50.19    2.90
   4  -4  -1   52.29    2.70
   4   4  -1   53.59    3.20
  -4   4   1   46.50    2.70
  -4   4   1   60.79    3.40
   4   4  -1   55.79    2.90
   4   4  -1   58.29    3.30
   3  -4  -1  263.47    9.40
  -3  -4   1  256.17   10.10
  -3   4   1  258.87    9.60
   3   4  -1  290.07    9.80
   3   4  -1  256.97    9.80
   2  -4  -1  415.86   12.80
   2  -4  -1  392.86   12.70
   2  -4  -1  381.56   13.10
  -2   4   1  382.36   13.20
   2   4  -1  379.76   13.50
   2   4  -1  395.66   13.60
   1  -4  -1  197.88    7.00
  -1  -4   1  216.48    7.20
   1  -4  -1  201.48    7.00
  -1   4   1  203.78    7.10
   1   4  -1  205.98    7.20
   1   4  -1  195.88    7.40
   0  -4   1 1236.68   40.60
  -1  -4  -1  312.27   10.90
  -1  -4  -1  321.67   10.90
   1   4   1  305.97   10.70
   1   4   1  312.67   10.70
  -2  -4  -1   72.49    3.40
  -2  -4  -1   69.49    3.40
   2   4   1   72.79    3.00
   2   4   1   72.79    3.20
   2   4   1   68.69    3.10
  -2   4  -1   69.49    2.60
  -3  -4  -1    5.00    1.10
  -3  -4  -1    5.10    1.10
   3   4   1    4.60    0.70
   3   4   1    4.70    0.80
   3   4   1    3.90    0.80
  -4  -4  -1    3.80    1.10
  -4  -4  -1    3.40    1.20
  -4  -4  -1    4.30    0.90
   4   4   1    3.20    1.10
   4   4   1    4.20    1.00
   4   4   1    4.30    1.00
   5  -4   1   15.40    2.00
  -5  -4  -1   15.60    1.70
  -5  -4  -1   15.70    2.60
   5  -4   1   15.50    2.50
   5  -4   1   16.00    2.10
   5  -4   1   16.40    3.00
   5  -4   1   17.40    2.30
   5  -4   1   17.50    2.10
  -5  -4  -1   18.80    3.00
   5  -4   1   15.20    1.90
  -5   4  -1   15.00    1.90
  -5   4  -1   13.10    1.60
   5   4   1   14.70    2.30
   5   4   1   16.40    2.40
   5   4   1   16.90    3.00
   5   4   1   18.60    2.50
   5   4   1   14.30    2.30
   6  -4   1   73.59    4.80
   6  -4   1   69.09    4.40
  -6  -4  -1   65.79    5.10
   6  -4   1   71.39    4.60
   6  -4   1   67.09    4.40
  -6  -4  -1   66.89    4.00
  -6  -4  -1   53.49    5.50
   6  -4   1   67.89    4.80
   6  -4   1   62.59    4.40
   6  -4   1   64.99    5.00
   6   4   1   51.69    6.40
   6   4   1   56.49    4.00
  -6   4  -1   59.09    4.40
  -6   4  -1   64.29    3.70
   6   4   1   63.89    4.80
   6   4   1   64.39    4.00
   6   4   1   63.89    4.20
  -7  -4  -1    2.30    1.20
   7  -4   1    4.50    1.80
   7  -4   1    2.90    1.30
   7  -4   1    4.20    1.30
  -7  -4  -1   -2.10    2.90
   7  -4   1    3.50    1.50
   7  -4   1    2.60    1.50
   7  -4   1    2.10    1.90
   7  -4   1    3.00    1.50
   7  -4   1    3.80    1.40
   7   4   1    2.20    1.30
   7   4   1    3.10    1.20
   7   4   1    4.00    1.70
   7   4   1    1.90    1.20
  -7   4  -1    1.70    1.50
   7   4   1    2.80    1.70
  -8  -4  -1    1.10    1.10
   8  -4   1    0.50    0.90
   8  -4   1    0.50    1.20
   8  -4   1    1.90    1.20
   8  -4   1    2.00    1.40
  -8  -4  -1    0.80    1.40
   8  -4   1    1.90    1.00
   8  -4   1    0.60    1.00
   8  -4   1    0.80    1.20
   8   4   1    1.10    1.00
  -8   4  -1    0.00    1.40
   8   4   1    1.30    1.20
   8   4   1    0.80    0.90
   8   4   1    2.40    1.00
   8   4   1   -0.30    1.10
  -8   4  -1    2.30    1.10
   9  -4   1    0.60    0.80
  -9  -4  -1   -1.00    0.90
  -9  -4  -1    0.30    1.20
   9  -4   1    1.30    0.80
   9  -4   1    0.40    0.90
   9  -4   1   -1.00    0.60
   9  -4   1    0.20    0.70
   9   4   1   -0.90    0.70
   9   4   1   -0.40    1.70
   9   4   1   -1.00    0.90
   9   4   1    0.50    0.60
  -9   4  -1    0.80    0.80
   9  -5  -1   26.40    2.20
   9  -5  -1   25.30    2.50
   9  -5  -1   28.30    2.90
  -9  -5   1   36.30    2.90
   9  -5  -1   30.30    2.50
   9   5  -1   25.50    2.10
  -9   5   1   30.00    3.20
   8  -5  -1   28.60    2.70
   8  -5  -1   31.80    3.20
   8  -5  -1   35.20    3.60
  -8  -5   1   32.80    6.70
   8  -5  -1   34.40    3.60
   8  -5  -1   27.60    2.70
   8  -5  -1   24.90    2.80
  -8   5   1   29.10    3.10
   8   5  -1   26.40    2.60
   8   5  -1   27.10    4.00
   8   5  -1   27.20    3.30
  -8   5   1   30.50    3.40
   8   5  -1   31.00    2.60
  -7  -5   1    5.30    1.40
   7  -5  -1    9.80    1.90
   7  -5  -1    6.00    1.30
   7  -5  -1    3.20    1.60
  -7  -5   1    4.30    1.90
   7  -5  -1    4.70    1.60
  -7  -5   1    8.70    2.30
   7  -5  -1    6.80    1.60
  -7  -5   1    2.30    2.10
   7   5  -1    7.00    2.10
   7   5  -1    3.60    1.50
  -7   5   1    7.00    1.60
  -7   5   1    7.30    1.90
   7   5  -1    6.10    1.60
  -7   5   1    2.60    1.60
   7   5  -1    2.60    1.70
  -6  -5   1    9.70    1.70
   6  -5  -1    9.40    1.90
  -6  -5   1    8.50    2.20
   6  -5  -1   11.10    2.00
  -6  -5   1    9.10    2.20
   6  -5  -1   10.30    2.30
   6  -5  -1    9.20    2.00
   6  -5  -1   10.20    2.00
  -6   5   1    7.80    1.50
   6   5  -1    8.10    2.20
  -6   5   1    8.80    2.00
   6   5  -1   11.50    2.00
   6   5  -1    7.10    1.90
   5  -5  -1   89.29    5.00
   5  -5  -1   96.09    5.50
   5  -5  -1   92.19    5.10
   5  -5  -1   94.99    5.30
   5  -5  -1   94.89    5.20
   5  -5  -1   85.59    5.30
  -5  -5   1   97.09    5.90
  -5  -5   1   95.39    4.60
   5  -5  -1  107.09    5.30
   5   5  -1   91.99    5.90
  -5   5   1   86.89    5.10
   5   5  -1   96.39    5.00
   5   5  -1   95.29    3.90
   5   5  -1   83.99    5.00
  -5   5   1   96.19    5.50
   5   5  -1   91.39    5.00
  -5   5   1   90.39    4.50
   4  -5  -1  876.71   29.90
  -4  -5   1  849.32   29.10
  -4  -5   1  871.51   30.20
  -4  -5   1  920.11   30.70
   4   5  -1  873.71   29.60
   4   5  -1  860.51   29.60
  -4   5   1  779.42   28.80
  -4   5   1  898.41   29.60
   3  -5  -1  757.32   24.60
  -3  -5   1  731.73   25.90
   3   5  -1  754.02   25.20
   3   5  -1  754.22   25.30
   3   5  -1  753.32   25.10
  -3   5   1  716.63   24.90
  -2  -5   1  638.54   21.90
  -2  -5   1  653.63   21.70
   2  -5  -1  619.54   21.00
  -2   5   1  631.44   21.20
   2   5  -1  635.24   21.60
   2   5  -1  658.13   21.60
  -1  -5   1  915.11   29.70
   1  -5  -1  897.51   29.30
   1   5  -1  892.11   29.80
   0  -5  -1 2312.87   76.49
   0  -5   1 2335.67   75.49
  -1  -5  -1  538.85   18.60
  -1  -5  -1  572.34   18.70
   1   5   1  549.35   18.40
  -1   5  -1  554.94   17.80
   1   5   1  549.25   18.50
  -1   5  -1  554.64   18.20
  -2  -5  -1  213.18    8.10
  -2  -5  -1  209.88    8.10
   2   5   1  228.08    7.80
   2   5   1  210.38    7.80
   2   5   1  211.88    7.90
  -2   5  -1  199.28    7.10
  -3  -5  -1   10.00    1.50
   3   5   1    7.20    1.00
  -4  -5  -1  578.74   21.20
  -4  -5  -1  558.84   19.80
  -4  -5  -1  575.34   21.20
   4   5   1  607.74   20.90
   4   5   1  570.44   20.30
   4   5   1  578.24   20.40
   5  -5   1  204.08    9.30
  -5  -5  -1  216.48   10.30
   5  -5   1  224.08    9.70
   5  -5   1  224.18    9.60
   5  -5   1  218.28    9.80
   5  -5   1  226.08   10.10
   5  -5   1  222.88    9.50
  -5  -5  -1  220.98    8.70
  -5  -5  -1  229.28   10.30
   5  -5   1  230.28    9.50
  -5   5  -1  195.58    8.20
   5   5   1  207.58    9.70
   5   5   1  227.48   10.70
   5   5   1  209.28    9.10
  -5   5  -1  211.48    9.00
   5   5   1  208.48   10.10
   6  -5   1  104.29    6.00
   6  -5   1  109.79    5.80
   6  -5   1   98.29    6.30
  -6  -5  -1  100.79    5.20
   6  -5   1   99.99    6.20
  -6  -5  -1   97.29    6.50
   6  -5   1   99.59    5.70
   6  -5   1  105.09    5.90
   6  -5   1   94.19    5.90
   6  -5   1  105.69    5.80
  -6  -5  -1   94.19    6.90
  -6   5  -1   96.09    4.80
   6   5   1   96.59    5.20
   6   5   1   88.69    5.30
   6   5   1  111.89    7.00
  -6   5  -1   99.69    5.60
   6   5   1   95.59    6.10
   6   5   1  105.19    7.30
   7  -5   1   21.50    2.60
   7  -5   1   21.60    2.80
  -7  -5  -1   22.90    3.70
  -7  -5  -1   26.30    4.50
   7  -5   1   24.20    2.60
   7  -5   1   23.80    3.30
   7  -5   1   21.30    3.40
   7  -5   1   25.90    3.10
  -7  -5  -1   23.60    2.50
   7  -5   1   21.40    2.50
   7  -5   1   20.30    2.70
   7   5   1   21.10    3.30
   7   5   1   19.30    2.30
   7   5   1   21.50    2.60
   7   5   1   19.40    2.80
  -7   5  -1   22.20    2.30
   7   5   1   24.40    3.30
   8  -5   1   14.80    2.40
   8  -5   1   10.70    1.90
   8  -5   1   11.20    2.10
   8  -5   1   15.40    2.60
  -8  -5  -1   16.90    2.30
   8  -5   1    8.60    1.70
   8  -5   1   13.40    1.90
  -8  -5  -1   15.60    2.80
   8   5   1   13.20    2.40
   8   5   1   12.00    1.80
  -8   5  -1   14.80    2.60
  -8   5  -1   14.40    2.10
   8   5   1   14.50    1.90
   8   5   1   12.10    2.90
   8   5   1   11.80    2.00
   9  -5   1    5.20    1.10
   9  -5   1    2.00    1.20
   9  -5   1    3.20    1.20
   9  -5   1    4.40    1.20
  -9  -5  -1    5.20    1.70
  -9  -5  -1    4.70    1.20
   9  -5   1    4.80    1.10
   9   5   1    4.30    1.20
  -9   5  -1    2.50    1.00
   9   5   1    2.70    1.00
   9   5   1    3.20    0.80
  -9  -6   1    3.20    1.40
   9  -6  -1    2.00    1.70
   9  -6  -1    2.80    1.00
   9  -6  -1    2.90    0.90
  -9  -6   1    3.60    1.20
   9  -6  -1    2.60    1.10
  -9   6   1    4.10    1.10
   8  -6  -1    0.40    1.10
   8  -6  -1    2.10    1.30
   8  -6  -1    0.50    1.10
   8  -6  -1    0.90    1.10
  -8  -6   1    1.60    1.10
  -8  -6   1    1.10    1.40
   8  -6  -1    2.00    1.10
   8  -6  -1    1.70    1.00
   8   6  -1   -1.00    1.00
   8   6  -1    0.00    1.20
  -8   6   1    1.90    1.10
  -8   6   1    0.10    1.70
   8   6  -1    1.20    0.90
   7  -6  -1    3.70    1.30
   7  -6  -1    2.30    1.50
  -7  -6   1    3.90    1.70
  -7  -6   1   -0.40    1.90
   7  -6  -1    2.00    1.60
  -7  -6   1    5.10    1.70
   7  -6  -1    5.10    1.70
  -7  -6   1    3.70    1.30
   7  -6  -1    5.20    1.60
  -7   6   1    4.00    1.70
  -7   6   1    4.60    1.40
   7   6  -1    3.60    1.80
   7   6  -1    4.10    1.90
   7   6  -1    1.50    1.50
   6  -6  -1   62.99    4.90
   6  -6  -1   78.49    5.50
  -6  -6   1   50.39    5.10
   6  -6  -1   54.09    4.60
  -6  -6   1   58.09    5.20
  -6  -6   1   70.89    4.10
  -6  -6   1   70.89    5.50
   6  -6  -1   70.99    5.10
   6  -6  -1   64.69    4.60
  -6  -6   1   69.89    5.00
   6   6  -1   60.39    4.00
  -6   6   1   62.89    4.60
   6   6  -1   73.19    4.40
   6   6  -1   55.39    4.20
  -6   6   1   71.29    4.00
   5  -6  -1   46.30    3.50
  -5  -6   1   47.80    4.10
   5  -6  -1   43.40    4.00
  -5  -6   1   50.49    3.10
   5  -6  -1   41.90    4.40
   5  -6  -1   47.10    3.30
   5  -6  -1   44.00    3.40
   5  -6  -1   44.50    3.60
  -5  -6   1   49.10    4.60
   5   6  -1   43.80    3.20
   5   6  -1   44.50    3.70
   5   6  -1   45.00    2.60
   5   6  -1   34.50    4.10
  -5   6   1   42.30    2.80
   5   6  -1   42.30    3.30
  -5   6   1   46.10    3.80
   5   6  -1   48.80    3.50
  -5   6   1   43.70    3.40
  -4  -6   1   23.20    1.90
  -4  -6   1   26.40    2.80
   4  -6  -1   20.30    2.30
  -4  -6   1   29.10    2.90
  -4   6   1   24.30    2.30
   4   6  -1   26.40    2.40
  -4   6   1   22.90    1.90
   4   6  -1   24.20    2.30
   4   6  -1   24.60    2.10
   3  -6  -1   69.09    3.00
  -3  -6   1   66.99    3.90
  -3  -6   1   71.49    4.10
   3   6  -1   73.39    3.60
  -3   6   1   67.29    3.30
   3   6  -1   69.29    3.40
  -2  -6   1    0.60    0.50
  -2  -6   1    0.00    0.50
   2  -6  -1    0.60    0.30
   2   6  -1   -0.20    0.40
  -2   6   1    0.60    0.40
   2   6  -1    0.30    0.50
   1  -6  -1   26.10    1.40
  -1  -6   1   29.10    1.60
  -1  -6   1   28.10    1.70
   1  -6  -1   28.60    1.40
  -1   6   1   27.50    1.50
   1   6  -1   27.50    1.70
   1   6  -1   26.70    1.70
   0  -6   1  888.51   29.30
   0  -6  -1  926.81   29.70
   0   6  -1  904.51   29.40
   0   6  -1  869.31   29.40
   0   6   1  907.41   29.60
   0   6   1  929.21   29.60
  -1  -6  -1   19.50    1.50
  -1  -6  -1   19.10    1.40
   1   6   1   20.60    1.50
  -1   6  -1   19.60    0.90
  -1   6  -1   17.40    0.90
   1   6   1   19.30    1.40
  -2  -6  -1  636.44   21.90
  -2  -6  -1  649.74   22.00
   2   6   1  643.84   21.70
   2   6   1  644.64   21.60
   2   6   1  634.54   21.70
  -3  -6  -1   23.90    2.20
  -3  -6  -1   20.00    1.60
   3   6   1   19.90    1.80
   3   6   1   24.70    1.70
  -4  -6  -1  248.48   10.50
  -4  -6  -1  241.38    9.20
  -4  -6  -1  242.68   10.40
   4   6   1  234.08   10.20
   4   6   1  236.78    9.90
   4   6   1  237.38    8.30
   4   6   1  250.77    9.70
   5  -6   1  185.78    8.30
   5  -6   1  178.18    8.80
  -5  -6  -1  176.18    8.90
  -5  -6  -1  170.38    9.00
   5  -6   1  171.78    8.70
   5  -6   1  176.58    8.50
  -5  -6  -1  182.38    7.50
   5  -6   1  178.78    8.30
   5  -6   1  181.98    8.30
   5  -6   1  188.48    8.30
   5  -6   1  186.78    8.20
   5   6   1  191.58    9.50
   5   6   1  170.58    8.40
  -5   6  -1  166.08    6.90
  -5   6  -1  175.18    7.60
   5   6   1  160.38    7.80
   6  -6   1    8.30    2.30
   6  -6   1    4.40    1.60
   6  -6   1    6.90    1.70
   6  -6   1    7.20    1.70
  -6  -6  -1    6.50    2.50
   6  -6   1    6.40    2.60
  -6  -6  -1    5.30    1.60
   6  -6   1    7.30    2.00
   6  -6   1    8.00    2.00
   6  -6   1    6.60    1.70
   6  -6   1    8.00    1.80
   6   6   1    6.00    1.60
   6   6   1    8.90    2.20
  -6   6  -1    5.30    1.40
  -6   6  -1    5.20    1.30
   6   6   1    3.20    1.90
   6   6   1    5.30    1.50
   6   6   1    7.60    1.70
   7  -6   1    1.90    1.30
   7  -6   1    3.50    1.50
   7  -6   1    3.10    1.20
   7  -6   1    0.00    2.20
   7  -6   1    2.60    1.30
  -7  -6  -1    3.20    1.40
   7  -6   1    3.00    1.30
  -7  -6  -1    1.80    3.00
   7  -6   1    3.20    1.40
   7  -6   1    4.90    1.70
  -7  -6  -1    3.00    1.60
  -7   6  -1    3.60    1.20
   7   6   1   -1.00    1.90
  -7   6  -1    2.70    1.50
   7   6   1    2.90    1.20
   7   6   1    4.10    1.90
   7   6   1    1.80    1.60
   8  -6   1    2.80    1.30
   8  -6   1    1.00    1.10
   8  -6   1    1.90    1.20
   8  -6   1    0.40    0.90
  -8  -6  -1    1.70    1.10
   8  -6   1    1.70    1.10
   8  -6   1    0.70    1.20
   8   6   1    0.10    1.00
  -8   6  -1    2.80    1.10
   8   6   1    2.20    0.90
   8   6   1    1.20    1.40
   8   6   1    1.10    1.10
   9  -6   1    0.10    0.80
  -9  -6  -1   -0.80    0.80
   9  -6   1    0.30    0.80
   9  -6   1   -0.30    0.80
   9  -6   1    1.10    1.40
   9  -6   1   -0.50    0.60
  -9  -6  -1   -0.70    0.80
   9  -6   1   -0.50    0.60
   9   6   1    0.20    0.70
   9   6   1    0.00    0.60
  -9   6  -1    0.00    0.80
   9  -7  -1    6.30    1.10
   9  -7  -1    7.70    1.50
  -9  -7   1    4.40    1.20
   9  -7  -1    4.90    1.00
   9   7  -1    4.50    0.90
  -9   7   1    8.70    1.40
   8  -7  -1   26.40    2.60
   8  -7  -1   26.40    3.30
  -8  -7   1   31.30    3.50
   8  -7  -1   24.60    3.00
   8  -7  -1   27.10    2.90
   8  -7  -1   24.60    2.60
  -8  -7   1   25.90    2.70
   8  -7  -1   25.30    2.50
  -8   7   1   29.20    3.80
  -8   7   1   28.10    2.60
   8   7  -1   26.00    3.20
   8   7  -1   23.60    2.20
   8   7  -1   19.00    2.30
   7  -7  -1   40.10    3.70
   7  -7  -1   44.60    3.50
  -7  -7   1   44.30    3.30
   7  -7  -1   40.40    4.10
   7  -7  -1   36.10    3.60
  -7  -7   1   32.90    4.30
  -7  -7   1   47.90    4.40
   7  -7  -1   39.50    4.20
   7  -7  -1   47.50    3.70
   7  -7  -1   41.10    3.60
  -7   7   1   32.60    3.80
   7   7  -1   44.30    3.80
   7   7  -1   42.30    4.10
  -7   7   1   36.10    3.80
  -7   7   1   44.60    3.30
  -6  -7   1  211.28   11.10
  -6  -7   1  232.28    9.40
  -6  -7   1  225.58   10.70
  -6  -7   1  206.48   10.10
   6  -7  -1  223.18    9.80
   6  -7  -1  253.87   11.20
   6  -7  -1  225.88   10.10
   6  -7  -1  215.78    9.80
  -6  -7   1  217.38   11.10
   6  -7  -1  231.48   10.10
  -6   7   1  219.08   10.00
   6   7  -1  215.08    9.50
   6   7  -1  239.78   10.80
   6   7  -1  210.68    9.20
  -6   7   1  224.08    9.30
   5  -7  -1  167.18    7.80
  -5  -7   1  139.49   10.40
   5  -7  -1  160.88    7.60
  -5  -7   1  157.68    8.50
   5  -7  -1  158.78    7.70
   5  -7  -1  165.18    7.50
  -5  -7   1  152.68    6.80
  -5  -7   1  160.98    8.40
   5  -7  -1  156.08    7.50
   5  -7  -1  160.28    7.60
   5   7  -1  136.89    8.20
   5   7  -1  160.18    7.30
   5   7  -1  164.98    6.60
   5   7  -1  155.28    8.00
  -5   7   1  163.78    7.80
  -5   7   1  170.88    7.30
  -5   7   1  166.38    7.50
   5   7  -1  155.98    7.50
  -4  -7   1  289.67   12.00
  -4  -7   1  296.27   10.90
   4  -7  -1  296.67   11.70
  -4  -7   1  292.57   12.30
   4   7  -1  297.37   11.30
   4   7  -1  295.07   11.00
   4   7  -1  297.17   11.50
  -4   7   1  285.37   11.20
  -4   7   1  277.87   10.80
  -3  -7   1  577.74   20.70
  -3  -7   1  588.34   21.10
   3   7  -1  574.84   20.00
   3   7  -1  602.24   20.50
   3   7  -1  617.94   20.40
  -3   7   1  557.44   19.90
  -2  -7   1 1181.48   38.50
  -2  -7   1 1138.39   38.70
   2  -7  -1 1160.18   37.70
   2   7  -1 1209.48   38.50
   2   7  -1 1136.29   38.40
  -2   7   1 1141.99   38.00
   1  -7  -1  175.08    5.90
   1  -7  -1  158.78    5.70
  -1  -7   1  169.68    6.10
  -1  -7   1  154.08    6.30
   1   7  -1  170.18    6.30
  -1   7   1  160.98    6.50
   1   7  -1  158.68    6.20
   0  -7  -1   42.40    2.20
   0  -7  -1   45.00    2.20
   0  -7   1   42.20    1.90
   0   7  -1   44.60    2.10
   0   7   1   43.40    2.20
   0   7   1   42.40    2.20
   0   7  -1   44.60    2.00
  -1  -7  -1   34.10    2.10
  -1  -7  -1   34.30    2.10
   1   7   1   35.00    2.00
   1   7   1   31.50    1.90
   1   7   1   36.90    2.10
  -1   7  -1   34.60    1.50
  -2  -7  -1   89.59    4.30
  -2  -7  -1   89.09    4.20
  -2   7  -1   85.79    3.30
   2   7   1   89.39    4.00
   2   7   1   85.19    4.00
   2   7   1   87.09    4.00
  -3  -7  -1 1172.18   39.00
  -3  -7  -1 1153.08   38.90
   3   7   1 1182.58   37.90
   3   7   1 1031.00   38.40
   3   7   1 1173.58   38.70
   3   7   1 1174.38   38.40
  -4  -7  -1  982.20   35.80
  -4  -7  -1 1104.89   37.20
  -4  -7  -1 1039.60   35.50
  -4  -7  -1 1124.49   37.30
   4   7   1 1102.19   35.00
   4   7   1 1075.49   36.50
   4   7   1 1031.10   36.00
   4   7   1 1067.99   36.20
   5  -7   1   21.00    2.60
  -5  -7  -1   20.90    2.90
   5  -7   1   20.20    2.90
   5  -7   1   22.40    2.50
   5  -7   1   22.10    2.30
   5  -7   1   19.20    2.20
   5  -7   1   14.90    2.80
   5  -7   1   20.70    2.40
  -5  -7  -1   22.10    4.50
   5  -7   1   21.40    2.60
  -5  -7  -1   22.10    2.00
   5   7   1   21.00    3.00
  -5   7  -1   16.10    1.90
   5   7   1   20.50    2.70
  -5   7  -1   17.80    1.80
   5   7   1   16.20    2.70
  -6  -7  -1   25.60    2.80
   6  -7   1   36.40    3.30
   6  -7   1   29.50    4.00
   6  -7   1   35.70    3.10
  -6  -7  -1   31.90    4.20
   6  -7   1   29.50    3.60
   6  -7   1   33.20    3.50
   6  -7   1   34.60    3.20
   6  -7   1   36.80    3.20
  -6  -7  -1   34.20    3.90
   6  -7   1   32.70    3.20
   6   7   1   31.50    3.60
   6   7   1   33.70    3.00
  -6   7  -1   28.10    2.90
  -6   7  -1   31.20    2.60
   6   7   1   37.10    4.00
   6   7   1   34.50    3.20
  -7  -7  -1   51.39    8.70
   7  -7   1   45.80    3.70
   7  -7   1   47.00    4.30
   7  -7   1   42.50    3.60
   7  -7   1   44.20    3.70
   7  -7   1   45.00    3.80
  -7  -7  -1   35.50    4.70
   7  -7   1   39.70    4.20
   7  -7   1   44.40    3.80
  -7  -7  -1   44.70    3.40
   7   7   1   40.20    3.90
   7   7   1   46.60    4.50
   7   7   1   39.50    4.20
  -7   7  -1   37.80    3.90
  -7   7  -1   42.70    3.10
   8  -7   1   -0.20    1.00
   8  -7   1   -0.10    0.80
  -8  -7  -1   -0.20    1.10
   8  -7   1    0.00    1.10
  -8  -7  -1   -0.60    0.90
   8  -7   1    0.00    1.10
   8  -7   1   -0.40    0.90
   8  -7   1   -0.70    0.70
   8   7   1    0.40    1.00
  -8   7  -1   -0.80    0.80
   8   7   1    0.30    1.10
   8   7   1   -0.60    0.80
   9  -7   1    3.20    0.90
  -9  -7  -1    5.30    1.10
   9  -7   1    4.20    0.90
   9  -7   1    4.80    1.10
   9  -7   1    4.40    1.20
  -9  -7  -1    7.20    1.60
   9  -7   1    5.10    1.00
   9   7   1    3.40    0.90
   9   7   1    5.80    1.30
  -9  -8   1    0.60    1.40
   9  -8  -1    2.00    1.00
   9  -8  -1    2.70    1.30
  -9  -8   1    2.40    1.20
   9  -8  -1    2.50    0.90
   9  -8  -1    0.80    0.90
   9  -8  -1    0.50    0.70
  -9   8   1    1.80    1.10
   9   8  -1    1.20    0.60
   8  -8  -1   -0.40    1.00
   8  -8  -1   -1.00    0.70
   8  -8  -1    1.00    1.00
   8  -8  -1    1.20    1.20
   8  -8  -1    0.40    1.00
  -8  -8   1   -0.40    1.00
  -8  -8   1    1.10    1.40
   8  -8  -1   -0.40    1.00
  -8   8   1   -1.30    0.80
   8   8  -1   -2.10    1.30
   7  -8  -1    3.90    1.50
  -7  -8   1    6.30    1.50
  -7  -8   1    3.10    1.70
   7  -8  -1    7.30    2.10
  -7  -8   1    3.60    3.20
  -7  -8   1    7.30    2.60
   7  -8  -1    7.70    1.90
  -7  -8   1    4.20    1.60
   7  -8  -1    6.40    1.60
   7  -8  -1    6.30    1.60
   7  -8  -1    3.50    1.80
   7  -8  -1    5.30    1.70
  -7   8   1    2.10    1.50
  -7   8   1    3.70    1.80
   7   8  -1    5.70    1.90
   7   8  -1    6.80    1.90
  -7   8   1    6.20    1.60
  -6  -8   1   43.80    4.50
   6  -8  -1   46.80    3.50
  -6  -8   1   33.60    3.70
   6  -8  -1   43.50    3.70
  -6  -8   1   39.20    3.80
   6  -8  -1   40.00    3.50
   6  -8  -1   39.50    3.50
  -6  -8   1   42.10    4.40
   6  -8  -1   35.90    3.60
   6  -8  -1   40.00    3.40
  -6  -8   1   44.70    3.30
   6   8  -1   43.80    4.00
  -6   8   1   42.10    3.10
   6   8  -1   36.70    3.80
  -6   8   1   32.90    3.60
   6   8  -1   43.50    3.40
  -5  -8   1   16.20    2.90
  -5  -8   1   19.70    3.10
   5  -8  -1   24.30    2.40
   5  -8  -1   19.30    2.40
  -5  -8   1   21.10    2.10
   5  -8  -1   18.50    2.50
  -5  -8   1   16.70    3.10
   5  -8  -1   17.20    2.70
   5  -8  -1   23.30    2.50
   5  -8  -1   21.50    2.60
  -5   8   1   14.30    2.40
   5   8  -1   23.10    2.50
  -5   8   1   16.60    2.60
   5   8  -1   19.20    2.00
   5   8  -1   18.00    2.20
   5   8  -1   19.30    2.90
   4  -8  -1   -0.60    0.70
  -4  -8   1    0.30    0.90
  -4  -8   1    0.50    0.60
  -4  -8   1    0.50    1.00
  -4  -8   1   -1.30    0.70
  -4   8   1   -1.30    0.80
   4   8  -1   -1.10    0.80
   4   8  -1    0.10    0.60
   4   8  -1    0.50    0.70
   4   8  -1    0.00    0.80
   3  -8  -1    8.00    0.90
  -3  -8   1    6.20    1.20
   3  -8  -1    8.50    1.50
  -3  -8   1    9.20    1.70
  -3  -8   1    7.60    1.10
  -3   8   1    7.20    1.20
   3   8  -1    6.60    1.10
   3   8  -1    5.60    1.10
   3   8  -1    8.20    1.40
   3   8  -1    9.30    1.10
   2  -8  -1 1259.37   42.60
  -2  -8   1 1348.07   43.80
   2   8  -1 1288.97   42.90
   2   8  -1 1357.96   43.50
   1  -8  -1  435.16   14.40
  -1  -8   1  447.56   14.90
   1  -8  -1  443.86   14.50
  -1  -8   1  439.16   15.30
   1  -8  -1  433.16   14.90
   1   8  -1  427.56   15.20
  -1   8   1  446.56   15.00
   1   8  -1  451.35   15.20
   0  -8   1  131.69    4.90
   0  -8  -1  137.09    5.30
   0  -8  -1  129.19    5.10
   0   8   1  135.99    5.30
   0   8   1  132.49    5.30
   0   8  -1  136.79    5.20
   0   8   1  130.29    5.30
   0   8  -1  137.69    5.10
  -1  -8  -1  243.88    9.00
  -1  -8  -1  238.98    8.90
   1   8   1  244.48    8.80
   1   8   1  241.38    8.80
  -1   8  -1  232.78    8.20
   1   8   1  230.58    8.70
  -2  -8  -1  449.56   16.60
   2   8   1  449.16   15.50
   2   8   1  426.06   15.50
   2   8   1  462.35   15.50
  -2   8  -1  422.06   14.70
  -3  -8  -1  494.05   18.00
  -3  -8  -1  483.15   18.00
   3   8   1  474.95   17.90
   3   8   1  507.55   17.20
   3   8   1  481.05   17.50
   3   8   1  505.85   17.40
  -4  -8  -1    1.20    0.90
   4  -8   1    0.30    1.00
  -4  -8  -1    1.30    1.00
   4  -8   1    2.00    1.00
   4  -8   1   -0.40    0.90
   4  -8   1    0.90    1.00
   4  -8   1   -0.10    1.10
  -4  -8  -1    0.90    0.80
   4   8   1    0.60    0.60
   4   8   1    0.60    1.20
   4   8   1    0.20    0.70
   4   8   1    0.70    0.80
   4   8   1    1.30    0.80
   5  -8   1   78.59    5.40
   5  -8   1   77.19    5.20
   5  -8   1   77.19    4.70
   5  -8   1   71.79    4.80
   5  -8   1   83.69    4.80
   5  -8   1   71.19    4.70
   5  -8   1   73.59    4.70
  -5  -8  -1   86.09    5.70
   5  -8   1   65.39    5.30
   5  -8   1   72.49    4.70
  -5  -8  -1   78.59    4.20
  -5  -8  -1   71.39    5.50
   5   8   1   66.09    4.50
   5   8   1   82.69    5.80
   5   8   1   74.09    4.70
   5   8   1   75.49    5.00
  -6  -8  -1   48.10    4.60
   6  -8   1   41.00    3.60
   6  -8   1   42.60    3.50
   6  -8   1   39.60    3.60
  -6  -8  -1   34.30    4.60
   6  -8   1   37.00    3.50
   6  -8   1   44.40    4.30
   6  -8   1   40.50    3.60
   6  -8   1   36.90    3.40
  -6  -8  -1   42.30    3.60
   6  -8   1   40.30    4.10
  -6   8  -1   37.00    2.90
   6   8   1   40.80    4.30
   6   8   1   37.50    3.20
   6   8   1   38.70    3.80
  -6   8  -1   36.60    3.00
  -7  -8  -1   -2.40    1.70
   7  -8   1   -6.50    2.20
  -7  -8  -1    0.00    0.90
   7  -8   1   -1.20    1.40
  -7  -8  -1   -0.80    3.20
   7  -8   1    0.80    1.50
   7  -8   1   -0.40    1.10
  -7   8  -1   -1.40    1.70
   7   8   1   -1.90    1.20
  -7   8  -1   -0.90    0.90
   7   8   1   -0.90    0.90
   8  -8   1    7.10    1.70
   8  -8   1    6.80    1.50
  -8  -8  -1    8.50    2.10
   8  -8   1    6.10    1.70
   8  -8   1    8.90    2.00
  -8  -8  -1    8.90    1.70
   8  -8   1    6.70    1.60
   8  -8   1    4.80    1.50
   8   8   1    6.30    1.30
  -8   8  -1    8.90    1.50
   8   8   1    6.50    1.50
   8   8   1    7.30    1.90
   9  -8   1    1.90    0.80
   9  -8   1    1.70    1.20
   9  -8   1    2.80    1.00
   9  -8   1    1.20    1.00
  -9  -8  -1    0.40    1.00
  -9  -8  -1    2.00    1.10
   9  -8   1    1.40    0.70
   9  -8   1    1.30    0.80
  -9   8  -1    0.10    0.90
   9   8   1    3.20    0.80
   9   8   1    2.00    0.70
   9  -9  -1    1.80    0.70
   9  -9  -1    3.30    1.20
  -9  -9   1    2.30    1.00
   9  -9  -1    3.10    1.00
   9  -9  -1    3.60    0.80
   9  -9  -1    3.60    1.00
   9   9  -1    3.60    1.00
  -9   9   1    4.40    1.20
   8  -9  -1    1.50    0.90
   8  -9  -1    3.30    1.20
   8  -9  -1   -0.10    0.80
   8  -9  -1    1.30    1.30
   8  -9  -1    0.50    1.50
  -8  -9   1    0.00    1.10
   8  -9  -1    0.80    1.00
  -8  -9   1    1.40    1.50
   8  -9  -1    1.00    0.90
   8   9  -1   -2.00    1.10
  -8   9   1    2.20    1.00
   7  -9  -1    7.90    2.20
  -7  -9   1    6.80    2.10
   7  -9  -1    7.60    2.00
   7  -9  -1    8.60    1.80
  -7  -9   1    9.80    2.50
  -7  -9   1    8.60    1.70
   7  -9  -1    8.40    2.00
  -7  -9   1   11.70    2.60
  -7  -9   1    3.20    2.30
  -7   9   1    8.40    1.70
   7   9  -1    7.30    2.00
  -6  -9   1    0.00    1.70
   6  -9  -1   -0.20    1.00
  -6  -9   1    0.00    1.10
   6  -9  -1    0.60    1.30
   6  -9  -1    0.80    1.00
  -6  -9   1    1.50    1.20
  -6  -9   1    1.20    1.90
   6  -9  -1    0.60    1.00
   6  -9  -1   -1.10    1.10
   6  -9  -1    1.70    1.00
   6  -9  -1    0.70    1.10
  -6  -9   1    0.20    1.60
  -6   9   1   -0.20    1.60
   6   9  -1   -0.30    1.10
   6   9  -1    0.60    1.30
   6   9  -1    0.90    1.20
   6   9  -1    0.70    1.30
  -6   9   1    0.20    0.80
  -5  -9   1    2.00    1.00
  -5  -9   1    0.20    1.40
   5  -9  -1    2.90    1.30
   5  -9  -1    1.50    1.10
   5  -9  -1    1.30    1.40
  -5  -9   1    1.50    1.20
   5  -9  -1    1.60    1.30
   5  -9  -1   -0.90    1.00
   5  -9  -1    2.70    1.20
   5  -9  -1    1.50    1.30
  -5  -9   1    1.30    1.30
  -5   9   1    0.20    1.60
  -5   9   1    1.90    1.50
   5   9  -1    2.30    1.00
   5   9  -1    1.60    1.50
   5   9  -1    3.50    1.10
  -5   9   1    0.90    0.80
   5   9  -1    0.50    0.80
  -4  -9   1   16.40    1.70
   4  -9  -1   15.90    3.30
  -4  -9   1   16.50    2.40
   4  -9  -1   16.00    2.20
  -4  -9   1   13.70    1.70
   4  -9  -1   20.30    3.30
  -4  -9   1   16.90    2.40
   4   9  -1   14.40    1.90
   4   9  -1   18.60    2.40
  -4   9   1   17.60    2.20
  -4   9   1   13.30    1.70
   4   9  -1   18.40    1.90
   4   9  -1   16.90    2.10
   4   9  -1   17.20    1.80
   4   9  -1   17.00    1.70
  -3  -9   1   49.80    2.90
  -3  -9   1   53.09    3.60
  -3  -9   1   47.20    2.80
  -3  -9   1   53.39    3.50
   3   9  -1   51.39    3.30
  -3   9   1   50.69    2.90
   3   9  -1   50.39    2.80
   3   9  -1   54.99    3.30
  -2  -9   1   28.30    2.10
   2  -9  -1   23.30    1.40
  -2  -9   1   25.70    2.20
   2   9  -1   26.70    2.00
  -2   9   1   26.30    1.80
   2   9  -1   25.60    1.80
   2   9  -1   26.80    2.60
  -1  -9   1   72.79    3.10
   1  -9  -1   73.99    2.50
   1  -9  -1   73.79    3.20
  -1  -9   1   72.89    3.50
   1   9  -1   75.09    3.50
   1   9  -1   74.79    3.60
  -1   9   1   69.39    3.30
   0  -9  -1  962.10   30.30
   0  -9   1  888.81   30.10
   0  -9  -1  933.21   30.60
   0   9  -1  930.41   30.30
   0   9   1  919.91   30.50
   0   9  -1  919.61   30.40
   0   9   1  877.01   30.50
   0   9   1  939.41   30.60
  -1  -9  -1  312.07   11.40
  -1  -9  -1  315.37   11.30
   1   9   1  307.07   11.20
   1   9   1  312.37   11.30
  -1   9  -1  313.27   10.60
   1   9   1  306.67   11.20
  -2  -9  -1  234.48    9.40
  -2  -9  -1  232.78    9.30
   2   9   1  237.38    9.10
   2   9   1  231.48    8.90
   2   9   1  237.28    8.90
  -3  -9  -1   48.40    3.40
  -3  -9  -1   49.00    3.40
  -3  -9  -1   42.10    2.60
  -3  -9  -1   45.10    2.80
   3   9   1   45.50    3.10
   3   9   1   44.50    3.00
   3   9   1   51.29    3.00
   3   9   1   48.40    2.90
  -4  -9  -1  164.98    7.00
  -4  -9  -1  159.48    8.20
  -4  -9  -1  164.88    7.20
  -4  -9  -1  173.38    8.40
   4  -9   1  170.28    7.90
   4  -9   1  170.38    7.60
   4  -9   1  152.08    7.70
   4  -9   1  168.08    7.60
   4  -9   1  161.08    8.20
   4  -9   1  174.68    7.90
   4   9   1  175.18    6.80
   4   9   1  165.68    7.40
   4   9   1  171.68    7.80
   4   9   1  187.58    9.20
   4   9   1  165.08    7.60
   5  -9   1   71.69    4.50
   5  -9   1   70.39    4.60
  -5  -9  -1   68.79    5.50
   5  -9   1   75.19    4.70
   5  -9   1   65.99    5.10
  -5  -9  -1   70.39    6.90
   5  -9   1   71.89    4.80
   5  -9   1   66.89    5.00
   5  -9   1   64.69    4.40
   5  -9   1   72.19    4.70
  -5  -9  -1   67.69    3.90
  -5  -9  -1   66.09    5.10
   5   9   1   74.99    5.60
   5   9   1   73.09    4.40
   5   9   1   64.19    4.50
   5   9   1   66.59    4.30
   5   9   1   68.79    4.80
   6  -9   1   22.70    2.80
   6  -9   1   18.20    2.50
  -6  -9  -1   15.40    4.00
   6  -9   1   22.40    2.60
   6  -9   1   18.10    2.90
  -6  -9  -1   23.90    2.40
   6  -9   1   14.60    2.80
   6  -9   1   14.90    2.90
   6  -9   1   21.10    2.60
   6  -9   1   17.60    2.50
   6   9   1   19.00    2.30
  -6   9  -1   21.10    2.30
   6   9   1   22.40    3.30
   6   9   1   16.30    2.70
  -7  -9  -1    0.60    1.90
   7  -9   1   -1.20    1.80
   7  -9   1   -0.70    1.30
   7  -9   1    1.20    1.20
   7  -9   1    1.60    1.00
   7  -9   1    1.60    1.20
  -7  -9  -1    0.10    2.50
   7  -9   1    0.50    1.30
   7  -9   1    0.10    1.10
  -7  -9  -1    0.70    1.10
   7  -9   1    0.90    1.10
  -7   9  -1    1.10    1.00
   7   9   1    0.90    1.30
   7   9   1    1.30    1.10
   8  -9   1    3.20    1.30
  -8  -9  -1    4.50    1.30
  -8  -9  -1    1.30    1.30
   8  -9   1    4.00    1.20
   8  -9   1    4.30    1.50
   8  -9   1    1.90    1.20
   8  -9   1    2.00    1.00
   8  -9   1    2.60    1.30
   8   9   1    2.20    1.00
  -8   9  -1    2.70    1.20
   9  -9   1    0.20    0.60
   9  -9   1    0.00    0.60
   9  -9   1   -1.00    1.00
   9   9   1    0.70    0.50
   9   9   1    0.10    1.10
   9 -10  -1    0.20    0.80
   9 -10  -1    0.40    0.80
   9 -10  -1    0.80    0.60
   9 -10  -1    0.70    0.80
  -9 -10   1   -0.60    0.80
   9  10  -1    0.30    0.50
  -9  10   1   -0.20    0.70
  -8 -10   1    3.00    1.50
  -8 -10   1    2.30    1.30
   8 -10  -1    3.60    1.30
   8 -10  -1    4.80    1.40
   8 -10  -1    4.90    1.90
   8 -10  -1    3.10    1.10
   8 -10  -1    3.10    1.20
   8 -10  -1    4.30    1.40
   8 -10  -1    3.10    1.70
  -8  10   1    4.40    1.40
   8  10  -1    2.10    1.20
   7 -10  -1    5.20    1.90
  -7 -10   1    9.30    2.40
   7 -10  -1    8.40    2.10
   7 -10  -1    8.50    2.10
  -7 -10   1    6.00    1.80
   7 -10  -1    9.50    2.40
   7 -10  -1    8.60    2.00
   7 -10  -1   12.20    2.50
   7 -10  -1    9.10    1.80
  -7 -10   1    6.30    3.10
  -7 -10   1   13.20    2.20
   7  10  -1    9.90    2.30
  -7  10   1   11.60    1.90
  -7  10   1    7.10    2.00
   7  10  -1    7.90    2.20
   6 -10  -1    3.10    1.50
   6 -10  -1    3.00    1.40
  -6 -10   1    3.40    1.20
  -6 -10   1    0.60    1.50
   6 -10  -1    1.00    1.00
   6 -10  -1    4.00    1.70
  -6 -10   1    3.20    1.30
   6 -10  -1    6.70    1.60
   6 -10  -1    1.90    1.20
  -6 -10   1    3.60    1.50
   6  10  -1    0.70    1.30
   6  10  -1    3.20    1.50
   6  10  -1    1.10    1.10
   6  10  -1    4.30    1.60
  -5 -10   1    0.20    1.20
   5 -10  -1    2.40    1.20
   5 -10  -1    0.10    1.10
  -5 -10   1    0.60    1.00
  -5 -10   1    1.10    0.80
   5 -10  -1    0.80    1.10
   5 -10  -1    0.20    0.90
  -5 -10   1    2.20    1.40
   5 -10  -1    2.90    1.20
   5 -10  -1    0.80    1.40
   5 -10  -1    2.40    1.30
  -5 -10   1    1.30    1.10
   5  10  -1    0.70    0.90
   5  10  -1    1.20    1.00
   5  10  -1    0.80    1.10
   5  10  -1    0.50    0.90
   5  10  -1   -0.60    1.20
   4 -10  -1   56.89    4.20
   4 -10  -1   56.29    3.90
  -4 -10   1   61.99    4.40
   4 -10  -1   53.29    3.80
   4 -10  -1   62.19    4.10
  -4 -10   1   63.89    3.40
  -4 -10   1   54.19    3.30
  -4 -10   1   60.29    4.60
   4 -10  -1   63.09    4.10
   4 -10  -1   58.19    4.10
   4  10  -1   54.79    3.50
   4  10  -1   51.79    3.50
   4  10  -1   57.09    3.20
   4  10  -1   60.59    4.00
   4  10  -1   61.09    3.70
   4  10  -1   56.29    3.40
  -4  10   1   58.69    3.80
  -4  10   1   50.29    3.20
   4  10  -1   60.49    3.70
   4  10  -1   61.89    4.00
  -3 -10   1  122.09    5.30
  -3 -10   1  133.39    6.20
  -3 -10   1  124.49    7.20
  -3 -10   1  129.09    6.50
   3  10  -1  129.39    6.00
   3  10  -1  124.19    5.40
   3  10  -1  129.89    5.50
   3  10  -1  129.59    6.10
   3  10  -1  125.59    5.80
  -3  10   1  124.79    5.60
  -2 -10   1    1.50    0.70
   2 -10  -1    2.80    0.50
  -2 -10   1    2.60    0.90
   2  10  -1    3.10    0.90
   2  10  -1    3.20    0.70
   2  10  -1    2.10    0.70
  -2  10   1    2.30    0.70
  -1 -10   1  116.99    5.00
   1 -10  -1  114.89    4.70
  -1 -10   1  119.59    4.50
   1  10  -1  123.29    5.20
  -1  10   1  115.39    4.90
   0 -10  -1   39.80    2.20
   0 -10   1   41.60    2.10
   0 -10  -1   44.50    2.40
   0  10   1   41.20    2.40
   0  10   1   44.70    2.50
   0  10   1   44.20    2.50
   0  10  -1   44.10    2.40
   0  10  -1   45.60    2.30
  -1 -10  -1  269.47   10.10
  -1 -10  -1  260.67    9.90
   1  10   1  257.57    9.80
   1  10   1  262.97    9.90
  -1  10  -1  273.47    9.30
   1  10   1  270.17   10.00
  -2 -10  -1  726.53   25.60
  -2 -10  -1  731.23   26.00
  -2 -10  -1  786.72   26.00
   2  10   1  795.52   25.90
   2  10   1  714.53   25.80
   2  10   1  753.82   25.60
   2  10   1  749.42   25.50
  -3 -10  -1  476.65   16.60
  -3 -10  -1  492.05   17.80
  -3 -10  -1  454.35   16.80
  -3 -10  -1  486.95   17.90
   3  10   1  485.55   17.40
   3  10   1  436.56   16.40
   3  10   1  472.65   17.00
   3  10   1  494.65   17.00
   3  10   1  476.15   17.40
  -4 -10  -1    1.50    1.00
  -4 -10  -1    3.20    0.90
   4 -10   1    2.60    1.10
   4 -10   1    2.90    1.20
  -4 -10  -1    4.80    1.20
   4 -10   1    1.90    1.20
   4 -10   1    3.00    1.30
   4 -10   1    3.40    1.60
  -4 -10  -1    3.30    1.40
   4  10   1    3.00    2.00
   4  10   1    1.90    1.00
   4  10   1    3.40    1.20
   4  10   1    4.60    1.30
   4  10   1    3.20    1.00
   4  10   1    3.00    1.10
  -5 -10  -1    1.60    1.00
   5 -10   1    1.20    1.60
  -5 -10  -1    2.00    1.30
   5 -10   1    2.00    1.10
  -5 -10  -1    3.60    1.90
   5 -10   1    0.80    1.20
   5 -10   1    1.20    1.20
  -5 -10  -1    0.80    1.50
   5 -10   1    1.70    1.20
  -5 -10  -1    2.40    1.60
   5 -10   1    2.60    1.40
   5 -10   1    0.70    1.00
   5 -10   1    1.60    1.10
   5  10   1    2.10    1.10
   5  10   1   -0.10    1.20
   5  10   1    3.30    1.80
   5  10   1    2.60    1.20
   5  10   1    1.40    1.60
   6 -10   1    4.40    1.60
   6 -10   1    1.60    1.90
   6 -10   1    5.60    1.70
  -6 -10  -1    2.60    1.40
   6 -10   1    3.70    1.60
  -6 -10  -1    5.40    1.50
  -6 -10  -1    2.20    1.80
   6 -10   1    5.50    1.80
   6 -10   1    4.10    1.50
   6 -10   1    5.10    1.80
   6 -10   1    6.40    1.80
   6  10   1    5.50    2.00
  -6  10  -1    1.90    2.10
   6  10   1    7.20    1.50
   6  10   1    5.40    1.50
   6  10   1    1.30    1.60
   7 -10   1    7.10    1.70
   7 -10   1    5.70    1.60
   7 -10   1    4.40    1.50
   7 -10   1    3.30    2.00
  -7 -10  -1    7.60    1.70
  -7 -10  -1    4.40    2.10
   7 -10   1    5.70    1.60
   7 -10   1    8.30    2.20
   7 -10   1    7.40    2.00
   7 -10   1    7.80    1.80
   7  10   1    3.30    1.10
  -7  10  -1    4.10    1.60
   7  10   1    7.40    2.10
  -8 -10  -1    2.80    1.20
   8 -10   1    1.80    1.10
   8 -10   1    3.30    1.20
  -8 -10  -1    1.70    1.30
   8 -10   1    2.90    1.10
   8 -10   1    1.80    1.10
   8 -10   1    2.20    2.00
   8 -10   1    3.00    1.40
  -8  10  -1    2.30    1.70
   8  10   1    1.90    1.10
   9 -11  -1    7.70    1.30
  -8 -11   1   40.20    3.10
   8 -11  -1   47.10    3.90
   8 -11  -1   44.30    3.40
   8 -11  -1   35.70    3.80
   8 -11  -1   44.60    3.20
   8 -11  -1   40.50    3.30
   8 -11  -1   40.10    3.10
   8 -11  -1   41.70    3.40
  -8 -11   1   45.00    3.80
   8  11  -1   36.70    2.80
  -8  11   1   43.40    3.30
  -7 -11   1   31.40    3.60
   7 -11  -1   30.80    3.40
  -7 -11   1   33.00    3.00
   7 -11  -1   35.40    3.40
   7 -11  -1   31.90    3.60
   7 -11  -1   32.70    3.10
  -7 -11   1   35.00    3.80
   7 -11  -1   40.30    4.10
   7 -11  -1   29.40    3.10
   7 -11  -1   33.50    3.40
  -7 -11   1   38.80    4.60
  -7 -11   1   43.10    5.00
  -7  11   1   37.40    3.00
   7  11  -1   26.00    3.10
   6 -11  -1   46.80    3.70
   6 -11  -1   40.00    3.80
   6 -11  -1   42.60    3.70
   6 -11  -1   44.00    4.30
  -6 -11   1   33.30    4.20
  -6 -11   1   42.10    3.90
  -6 -11   1   41.20    3.20
   6 -11  -1   45.50    3.80
  -6 -11   1   33.60    4.20
   6 -11  -1   39.10    3.60
  -6 -11   1   34.30    3.80
   6  11  -1   42.50    3.40
  -6  11   1   45.80    3.30
   6  11  -1   41.50    4.10
   6  11  -1   37.90    4.50
   6  11  -1   41.20    4.00
   5 -11  -1  348.07   14.00
   5 -11  -1  345.17   13.90
  -5 -11   1  332.27   13.90
   5 -11  -1  355.36   14.30
   5 -11  -1  346.67   14.90
   5 -11  -1  350.06   14.10
  -5 -11   1  348.17   14.40
   5 -11  -1  326.07   13.70
  -5 -11   1  355.96   15.50
  -5 -11   1  354.66   13.10
   5 -11  -1  331.87   14.10
  -5 -11   1  339.47   14.80
   5  11  -1  347.47   14.40
   5  11  -1  323.87   12.50
   5  11  -1  347.57   13.70
   5  11  -1  340.47   13.60
   5  11  -1  354.26   14.30
   5  11  -1  357.56   13.20
  -5  11   1  342.37   13.10
  -4 -11   1  421.26   16.50
  -4 -11   1  439.26   17.50
  -4 -11   1  415.56   15.60
   4 -11  -1  428.56   17.20
  -4 -11   1  429.26   15.50
   4 -11  -1  445.76   16.90
   4 -11  -1  463.55   17.40
   4  11  -1  424.76   15.40
   4  11  -1  471.05   16.70
   4  11  -1  429.16   16.60
   4  11  -1  424.16   16.70
  -4  11   1  404.56   15.40
   4  11  -1  441.56   16.20
   4  11  -1  437.06   16.40
  -4  11   1  438.56   16.20
   4  11  -1  423.36   16.20
   4  11  -1  426.86   15.80
  -3 -11   1  155.68    7.00
  -3 -11   1  145.99    6.90
  -3 -11   1  145.69    6.40
  -3 -11   1  152.28    7.40
   3  11  -1  149.49    6.60
  -3  11   1  140.09    6.10
   3  11  -1  150.08    6.80
   3  11  -1  157.08    7.10
  -3  11   1  156.58    6.50
   3  11  -1  156.48    6.60
   3  11  -1  153.28    6.30
  -2 -11   1  127.59    6.90
   2 -11  -1  106.09    4.40
  -2 -11   1  112.69    5.20
  -2 -11   1  112.49    5.10
   2  11  -1  114.89    4.80
   2  11  -1  123.89    5.50
   2  11  -1  122.09    5.50
  -2  11   1  107.49    4.90
   1 -11  -1  518.25   18.00
  -1 -11   1  531.45   17.50
  -1 -11   1  517.95   18.40
  -1 -11   1  520.95   17.60
  -1  11   1  540.15   18.30
  -1  11   1  543.85   18.40
   1  11  -1  543.85   18.50
   1  11  -1  535.35   18.60
   1  11  -1  516.65   18.00
   0 -11   1  166.88    6.50
   0 -11  -1  181.58    7.00
   0  11   1  174.18    7.00
   0  11  -1  187.38    7.10
   0  11  -1  166.58    6.60
   0  11   1  177.98    7.00
   0  11   1  185.78    7.10
   0  11  -1  172.28    6.90
  -1 -11  -1  227.28    9.10
  -1 -11  -1  228.88    8.90
   1  11   1  234.98    9.10
   1  11   1  229.88    8.90
   1  11   1  231.78    9.00
  -1  11  -1  245.68    8.40
  -2 -11  -1  282.07   10.80
  -2 -11  -1  276.97   10.90
  -2 -11  -1  249.88    9.90
   2  11   1  279.87   10.80
   2  11   1  281.47   10.70
   2  11   1  273.47   10.50
   2  11   1  268.97   11.10
  -3 -11  -1  770.72   26.90
  -3 -11  -1  728.73   25.80
  -3 -11  -1  727.03   25.40
  -3 -11  -1  673.33   28.90
   3  11   1  768.02   26.40
   3  11   1  759.92   26.40
   3  11   1  761.32   25.90
   3  11   1  744.23   25.30
   3  11   1  804.32   26.10
   4 -11   1  654.73   24.70
   4 -11   1  673.33   24.90
  -4 -11  -1  672.53   25.30
   4 -11   1  702.13   24.90
   4 -11   1  698.83   24.80
   4 -11   1  681.33   24.40
  -4 -11  -1  691.53   23.70
  -4 -11  -1  693.93   23.90
   4 -11   1  692.93   25.40
   4 -11   1  691.63   25.50
   4 -11   1  696.13   24.70
   4 -11   1  646.34   25.40
  -4 -11  -1  712.23   25.70
  -4 -11  -1  662.33   24.80
   4  11   1  671.93   24.60
   4  11   1  662.93   23.70
   4  11   1  686.63   24.70
   4  11   1  685.93   23.70
   4  11   1  670.73   24.20
   4  11   1  685.63   24.20
   4  11   1  718.53   26.40
   5 -11   1  352.76   14.50
  -5 -11  -1  319.07   14.70
   5 -11   1  324.07   13.60
  -5 -11  -1  316.67   14.50
  -5 -11  -1  330.37   12.60
  -5 -11  -1  319.47   13.60
  -5 -11  -1  305.57   12.30
   5 -11   1  327.27   14.20
   5 -11   1  331.87   13.50
   5 -11   1  318.77   13.40
   5  11   1  332.27   13.60
   5  11   1  330.67   13.20
   5  11   1  340.47   13.70
   5  11   1  324.27   12.90
   5  11   1  309.77   13.40
   5  11   1  355.56   19.30
   6 -11   1  219.88    9.90
  -6 -11  -1  197.98    9.80
   6 -11   1  217.08    9.90
   6 -11   1  221.08   10.00
   6 -11   1  218.48    9.70
  -6 -11  -1  209.88   11.20
   6 -11   1  221.68   10.40
  -6 -11  -1  205.38    8.90
   6 -11   1  203.68    9.60
   6 -11   1  213.28   10.00
   6 -11   1  218.68   10.70
  -6 -11  -1  199.68   11.00
   6  11   1  214.28   10.10
   6  11   1  190.08    8.80
   6  11   1  193.88    8.60
  -6  11  -1  194.18    8.50
   7 -11   1   13.00    2.20
   7 -11   1   13.70    2.40
   7 -11   1   15.20    2.60
   7 -11   1   12.90    2.30
   7 -11   1   11.40    2.40
  -7 -11  -1   18.20    2.30
   7 -11   1   15.50    2.40
  -7 -11  -1   10.90    2.30
   7 -11   1   14.50    2.40
   7 -11   1   12.70    2.10
  -7  11  -1   12.80    2.20
   7  11   1   11.10    1.90
  -8 -11  -1    8.50    2.00
   8 -11   1   11.00    1.90
   8 -11   1   14.00    3.00
   8 -11   1    9.40    1.90
   8 -11   1   11.50    2.60
  -8 -11  -1    8.40    1.50
   8 -11   1    7.90    2.30
   8 -11   1    8.00    2.00
  -8  11  -1    8.80    1.50
   8  11   1   11.80    1.80
  -8 -12   1   -4.60    2.00
  -8 -12   1   -3.00    1.50
   8 -12  -1    1.60    1.20
  -8 -12   1    0.20    1.10
   8 -12  -1   -0.70    0.80
   8 -12  -1    1.00    1.00
   8 -12  -1    0.00    1.00
   8 -12  -1   -1.20    1.20
   8 -12  -1    0.10    0.80
   8  12  -1   -2.00    1.00
  -8  12   1    0.00    0.90
  -7 -12   1    4.10    1.40
   7 -12  -1    2.30    1.20
  -7 -12   1   -1.00    1.30
   7 -12  -1    1.10    1.10
   7 -12  -1    1.40    1.20
   7 -12  -1    0.60    1.40
   7 -12  -1    0.90    0.90
   7 -12  -1    0.50    1.30
   7 -12  -1    1.60    1.30
  -7 -12   1    2.30    1.40
  -7  12   1    1.60    1.00
   7  12  -1   -1.20    1.30
   7  12  -1   -4.80    2.90
   6 -12  -1    6.90    2.20
  -6 -12   1    9.80    2.20
  -6 -12   1    4.90    1.80
   6 -12  -1    7.40    1.80
   6 -12  -1   10.00    2.10
   6 -12  -1    9.90    2.10
  -6 -12   1   11.40    2.00
  -6 -12   1    7.80    2.10
   6 -12  -1    9.80    2.10
   6 -12  -1   11.60    2.50
  -6 -12   1    5.10    1.70
   6 -12  -1    9.90    2.20
   6  12  -1    9.90    1.80
  -6  12   1    8.00    1.60
   6  12  -1    6.80    1.70
  -5 -12   1   73.29    5.10
  -5 -12   1   69.09    5.30
  -5 -12   1   61.89    5.20
  -5 -12   1   76.09    4.20
   5 -12  -1   62.79    4.90
   5 -12  -1   61.99    4.70
  -5 -12   1   72.19    4.80
   5 -12  -1   69.29    4.90
   5 -12  -1   71.29    4.60
   5  12  -1   65.89    4.70
   5  12  -1   69.59    4.20
   5  12  -1   69.69    4.90
   5  12  -1   64.19    3.80
   5  12  -1   71.49    5.10
  -5  12   1   66.99    4.00
   5  12  -1   68.29    4.40
  -4 -12   1    5.80    2.20
  -4 -12   1    4.80    1.40
   4 -12  -1    3.60    1.30
   4 -12  -1    4.40    1.60
  -4 -12   1    3.90    1.10
  -4 -12   1    2.50    1.00
   4 -12  -1    4.30    1.50
   4 -12  -1    4.40    1.50
   4 -12  -1    4.80    1.60
   4 -12  -1    5.50    1.50
  -4 -12   1    4.40    1.50
   4  12  -1    4.90    1.20
  -4  12   1    2.10    1.50
   4  12  -1    2.10    1.10
  -4  12   1    4.00    1.00
   4  12  -1    5.10    1.30
   4  12  -1    5.80    1.50
   4  12  -1    3.50    1.10
   4  12  -1    5.10    1.30
  -3 -12   1  262.37   10.30
  -3 -12   1  276.37   10.90
  -3 -12   1  269.87   11.30
  -3 -12   1  255.67   10.80
   3  12  -1  268.47   11.00
   3  12  -1  272.37   10.20
   3  12  -1  261.57   10.50
   3  12  -1  268.87   10.10
   3  12  -1  278.47   10.90
  -3  12   1  266.57   10.40
  -3  12   1  252.97   10.20
   2 -12  -1  288.87   10.70
  -2 -12   1  326.07   11.50
  -2 -12   1  303.77   12.00
  -2 -12   1  300.97   11.50
   2  12  -1  317.47   12.00
   2  12  -1  296.57   11.10
  -2  12   1  306.37   11.40
   2  12  -1  322.07   12.00
   2  12  -1  317.37   11.40
  -1 -12   1  194.48    6.50
  -1 -12   1  188.78    7.60
   1 -12  -1  194.58    7.30
  -1  12   1  188.38    7.70
   1  12  -1  198.88    7.80
  -1  12   1  192.48    7.60
   1  12  -1  195.78    7.30
   1  12  -1  184.48    7.80
   1  12  -1  186.48    7.40
   0 -12  -1  213.08    8.70
   0 -12   1  199.68    8.00
   0 -12  -1  228.88    8.60
   0 -12  -1  226.78    8.00
   0  12   1  233.48    8.70
   0  12  -1  233.68    8.60
   0  12  -1  224.18    8.70
   0  12  -1  227.38    8.50
   0  12   1  218.78    8.50
   0  12   1  231.48    8.70
   0  12   1  225.68    8.70
  -1 -12  -1  356.46   13.30
  -1 -12  -1  372.36   13.00
  -1  12  -1  367.96   12.60
   1  12   1  365.56   13.20
   1  12   1  347.97   13.30
   1  12   1  361.36   13.20
   1  12   1  342.27   12.90
  -1  12  -1  337.57   12.60
  -2 -12  -1  496.35   18.10
  -2 -12  -1  503.85   17.90
  -2 -12  -1  493.15   17.60
  -2 -12  -1  461.95   16.90
   2  12   1  487.75   17.40
   2  12   1  475.75   17.10
   2  12   1  507.95   17.90
   2  12   1  493.55   17.70
   2  12   1  498.75   17.80
  -3 -12  -1   94.29    4.80
   3 -12   1  103.09    5.30
   3 -12   1   98.09    5.80
   3 -12   1   98.29    5.50
   3 -12   1   95.79    5.60
  -3 -12  -1   93.69    4.50
  -3 -12  -1   99.29    5.70
  -3 -12  -1  102.39    5.60
   3  12   1  101.99    5.10
   3  12   1   97.59    5.20
   3  12   1   93.69    4.40
   3  12   1   99.19    4.90
   3  12   1   97.59    5.30
   3  12   1   98.39    5.30
   4 -12   1   26.60    2.80
   4 -12   1   30.90    3.50
   4 -12   1   27.60    3.20
   4 -12   1   28.40    3.20
   4 -12   1   27.90    2.80
   4 -12   1   30.20    2.80
  -4 -12  -1   28.10    3.40
   4 -12   1   29.40    3.00
  -4 -12  -1   23.10    3.30
   4 -12   1   23.30    2.60
  -4 -12  -1   25.30    2.40
  -4 -12  -1   29.40    3.30
  -4 -12  -1   27.00    2.30
   4  12   1   29.70    2.90
   4  12   1   23.10    2.40
   4  12   1   26.80    3.30
   4  12   1   24.40    2.70
   4  12   1   27.10    3.70
   4  12   1   24.60    2.60
   4  12   1   29.60    2.50
  -5 -12  -1  137.79    8.20
   5 -12   1  131.39    6.90
  -5 -12  -1  135.99    6.30
  -5 -12  -1  129.69    6.30
  -5 -12  -1  127.39    7.30
  -5 -12  -1  136.79    8.20
   5 -12   1  135.89   10.90
   5 -12   1  127.19    6.90
   5 -12   1  133.29    6.90
   5 -12   1  139.49    7.30
   5 -12   1  130.99    7.80
   5 -12   1  135.49    7.10
   5 -12   1  140.89    7.30
   5 -12   1  145.09    7.50
   5  12   1  134.09    7.20
   5  12   1  142.09    7.50
   5  12   1  133.59    7.20
   5  12   1  151.28    8.70
   5  12   1  133.79    5.30
   5  12   1  139.89    6.90
   6 -12   1   25.80    3.00
   6 -12   1   25.10    3.20
   6 -12   1   30.40    3.10
   6 -12   1   30.80    3.30
  -6 -12  -1   24.40    3.70
  -6 -12  -1   24.80    3.60
   6 -12   1   28.50    3.00
   6 -12   1   28.60    3.70
   6 -12   1   28.00    3.10
   6 -12   1   32.00    3.70
  -6 -12  -1   29.20    2.80
  -6 -12  -1   30.00    4.30
  -6  12  -1   22.80    2.60
   6  12   1   25.90    3.50
   6  12   1   31.70    3.20
   7 -12   1    1.20    1.20
   7 -12   1    0.60    1.10
   7 -12   1   -0.10    0.80
   7 -12   1    0.80    1.40
   7 -12   1   -0.40    0.90
   7 -12   1    0.30    1.00
   7 -12   1    0.70    1.30
   7 -12   1   -1.50    1.60
  -7 -12  -1    0.80    1.70
   7  12   1    1.80    1.40
  -7  12  -1    0.10    1.10
   8 -12   1    0.90    1.00
   8 -12   1    1.30    0.90
  -8 -12  -1    0.10    1.10
   8 -12   1    0.30    1.20
  -8 -12  -1    2.60    1.50
   8 -12   1    1.40    1.10
   8 -12   1    1.40    1.00
   8 -12   1   -0.40    1.10
   8  12   1    0.20    0.80
  -8  12  -1    0.60    1.10
   8 -13  -1   35.10    3.90
   8 -13  -1   35.40    3.40
   8 -13  -1   27.50    2.50
   8 -13  -1   31.90    2.60
   8 -13  -1   29.80    2.80
  -8 -13   1   30.10    2.90
   8 -13  -1   30.60    2.80
   8  13  -1   26.20    3.10
  -7 -13   1   73.29    4.90
   7 -13  -1   72.39    5.10
   7 -13  -1   76.39    5.50
  -7 -13   1   86.39    6.30
  -7 -13   1   68.39    4.10
   7 -13  -1   71.49    4.90
   7 -13  -1   63.99    4.50
   7 -13  -1   68.89    4.60
   7 -13  -1   72.89    4.90
   7 -13  -1   59.89    4.60
   7  13  -1   64.19    4.00
  -7  13   1   77.79    5.90
  -6 -13   1   46.90    4.20
   6 -13  -1   43.20    3.80
   6 -13  -1   45.70    4.40
  -6 -13   1   43.40    3.30
   6 -13  -1   50.79    4.00
   6 -13  -1   45.60    4.00
  -6 -13   1   31.90    4.20
   6 -13  -1   41.50    4.20
  -6 -13   1   43.40    4.60
   6 -13  -1   37.00    4.10
   6 -13  -1   41.60    3.70
  -6 -13   1   38.90    3.90
   6  13  -1   48.90    3.70
   6  13  -1   43.20    3.50
  -6  13   1   42.80    3.50
   6  13  -1   39.60    4.30
   5 -13  -1   93.69    6.20
   5 -13  -1   96.99    5.80
  -5 -13   1   86.79    6.30
   5 -13  -1   95.99    5.80
   5 -13  -1   97.29    6.30
  -5 -13   1  101.59    6.10
   5 -13  -1   93.89    6.00
  -5 -13   1   98.19    5.00
   5 -13  -1   97.89    5.90
  -5 -13   1   99.49    8.10
  -5 -13   1   93.29    6.20
   5  13  -1   99.69    5.30
   5  13  -1   91.99    5.90
   5  13  -1   95.79    4.80
   5  13  -1   94.79    5.40
  -5  13   1   92.29    5.10
   5  13  -1   91.29    5.50
  -4 -13   1   69.79    5.20
   4 -13  -1   75.49    4.70
   4 -13  -1   76.49    5.20
  -4 -13   1   70.99    4.10
  -4 -13   1   72.39    5.00
  -4 -13   1   63.59    4.70
   4 -13  -1   77.29    4.80
   4 -13  -1   67.79    4.80
  -4 -13   1   72.49    4.70
   4 -13  -1   74.09    4.80
   4  13  -1   75.09    4.60
   4  13  -1   67.69    4.10
   4  13  -1   57.89    4.60
   4  13  -1   74.89    4.90
   4  13  -1   71.49    3.90
   4  13  -1   70.79    4.00
   4  13  -1   75.49    4.60
   3 -13  -1   77.09    5.00
   3 -13  -1   90.69    5.00
  -3 -13   1   82.29    4.80
  -3 -13   1   79.29    4.10
  -3 -13   1   83.09    5.10
   3 -13  -1   83.29    5.00
  -3 -13   1   90.19    4.90
  -3 -13   1   79.19    4.70
  -3 -13   1   83.69    5.00
  -3 -13   1   87.89    4.40
   3 -13  -1   84.09    5.10
   3  13  -1   80.19    4.50
   3  13  -1   82.59    4.80
  -3  13   1   77.69    4.10
   3  13  -1   80.49    4.80
   3  13  -1   84.09    4.20
   3  13  -1   80.79    4.40
  -3  13   1   89.89    4.70
   3  13  -1   85.29    5.00
   3  13  -1   79.89    4.10
  -2 -13   1  568.54   20.20
  -2 -13   1  599.84   19.90
  -2 -13   1  573.04   20.70
   2  13  -1  585.94   20.70
   2  13  -1  578.44   20.70
   2  13  -1  583.04   19.80
   2  13  -1  562.84   19.90
  -2  13   1  548.75   20.10
   1 -13  -1    1.70    0.60
  -1 -13   1    0.80    0.70
   1 -13  -1    1.20    0.80
  -1 -13   1    1.30    0.60
   1  13  -1    0.90    0.60
  -1  13   1    1.10    0.70
   1  13  -1    0.70    0.80
   1  13  -1    1.10    0.60
  -1  13   1    1.40    0.80
  -1  13   1    0.80    0.70
   0 -13   1   62.29    3.60
   0 -13  -1   55.29    3.00
   0 -13  -1   59.59    2.70
   0 -13  -1   55.39    3.20
   0  13  -1   64.19    3.30
   0  13  -1   58.99    3.00
   0  13   1   57.49    3.60
   0  13   1   57.29    3.50
   0  13  -1   62.79    3.40
   0  13   1   57.99    3.50
   0  13   1   64.29    3.40
  -1 -13  -1  382.06   13.20
  -1 -13  -1  363.66   13.50
  -1 -13  -1  359.76   13.50
   1 -13   1  325.67   13.00
  -1  13  -1  359.76   13.00
   1  13   1  358.26   16.00
  -1  13  -1  382.56   12.80
  -1  13  -1  354.96   12.90
   1  13   1  361.06   13.50
   1  13   1  367.16   13.30
   1  13   1  354.46   13.00
   1  13   1  358.16   13.50
  -2 -13  -1   33.60    2.70
  -2 -13  -1   27.20    2.60
  -2 -13  -1   29.80    2.30
   2  13   1   27.10    2.40
   2  13   1   28.50    2.50
   2  13   1   28.40    2.10
   2  13   1   27.80    2.50
   2  13   1   26.80    2.20
   3 -13   1  310.87   13.10
   3 -13   1  283.87   11.60
   3 -13   1  273.87   11.80
   3 -13   1  273.87   11.50
   3 -13   1  322.37   13.40
  -3 -13  -1  281.07   11.00
  -3 -13  -1  283.27   12.00
  -3 -13  -1  283.37   12.00
  -3 -13  -1  275.27   11.60
  -3 -13  -1  262.17   10.40
   3  13   1  269.37   12.70
   3  13   1  268.37   11.30
   3  13   1  283.17   11.60
   3  13   1  274.57   10.40
   3  13   1  257.17   10.60
   3  13   1  264.47   11.70
   3  13   1  278.37   11.00
   3  13   1  284.97   11.40
  -4 -13  -1   95.19    4.80
   4 -13   1   87.79    5.90
   4 -13   1   94.79    5.80
   4 -13   1  100.99    5.50
   4 -13   1   94.99    5.60
  -4 -13  -1   91.19    5.70
   4 -13   1  104.79    5.70
   4 -13   1  104.29    5.80
  -4 -13  -1  101.49    6.40
  -4 -13  -1  107.69    6.60
   4 -13   1   97.09    6.10
   4 -13   1  105.69    6.50
  -4 -13  -1  100.79    5.10
   4 -13   1   99.79    5.80
   4  13   1   95.29    6.60
   4  13   1   98.09    4.80
   4  13   1  105.29    5.20
   4  13   1   87.19    4.90
   4  13   1   99.49    5.60
   4  13   1   97.69    5.30
   4  13   1   98.69    5.80
   4  13   1  105.49    5.60
   5 -13   1  115.39    6.30
   5 -13   1  111.09    6.50
  -5 -13  -1  111.29    7.40
   5 -13   1  122.79    6.90
   5 -13   1  130.89    7.40
   5 -13   1  117.99    6.40
   5 -13   1  126.79    6.80
   5 -13   1  116.89    7.20
   5 -13   1  125.29    6.70
  -5 -13  -1  111.09    7.40
  -5 -13  -1  116.29    5.70
  -5 -13  -1  109.69    7.00
  -5 -13  -1  113.79    5.70
   5  13   1  115.49    5.00
   5  13   1  118.19    6.60
   5  13   1  108.99    6.50
   5  13   1  112.69    6.70
   5  13   1  118.59    6.10
   5  13   1  120.79    6.30
   6 -13   1   50.69    4.50
   6 -13   1   44.10    4.00
  -6 -13  -1   54.09    3.60
  -6 -13  -1   40.50    4.10
   6 -13   1   52.39    3.90
   6 -13   1   50.29    4.10
   6 -13   1   49.20    4.00
  -6 -13  -1   44.30    5.10
   6 -13   1   61.09    5.10
   6 -13   1   51.99    4.10
  -6 -13  -1   47.80    5.20
   6 -13   1   52.09    4.30
   6  13   1   49.00    4.30
  -6  13  -1   52.29    3.40
   6  13   1   51.99    3.70
   7 -13   1   18.90    2.50
   7 -13   1   18.80    2.60
  -7 -13  -1   23.10    2.50
   7 -13   1   21.40    2.80
   7 -13   1   15.50    2.50
  -7 -13  -1   20.20    2.90
   7 -13   1   21.90    2.70
   7 -13   1   20.90    3.30
  -7  13  -1   24.10    2.50
   8 -13   1    4.40    1.40
  -8 -13  -1    1.60    1.50
   8 -13   1    4.20    1.20
   8 -13   1    7.20    2.10
  -8 -13  -1    4.40    1.40
   8 -13   1    3.80    1.20
   8 -13   1    1.80    1.00
   8 -13   1    5.30    1.30
   8  13   1    5.20    1.20
   8 -14  -1    0.00    1.00
   8 -14  -1    1.10    0.90
   8 -14  -1    0.40    1.00
   8 -14  -1    0.20    1.00
   8 -14  -1    1.00    1.10
  -8 -14   1    0.40    1.40
   8 -14  -1    0.10    0.70
  -8 -14   1   -1.40    1.30
  -8  14   1   -0.30    1.30
  -8  14   1    1.00    1.00
  -7 -14   1   -0.20    1.10
   7 -14  -1    0.30    0.80
   7 -14  -1    1.90    1.20
   7 -14  -1   -0.20    1.40
   7 -14  -1    1.60    1.20
  -7 -14   1    0.90    1.30
   7 -14  -1    1.00    1.10
   7 -14  -1    0.70    1.30
  -7 -14   1    0.50    2.20
  -7  14   1    0.00    1.00
   7  14  -1    0.30    1.10
   6 -14  -1   12.30    2.50
  -6 -14   1    7.70    2.20
   6 -14  -1    9.20    2.10
  -6 -14   1    3.90    2.20
  -6 -14   1    8.60    2.10
   6 -14  -1   11.30    2.30
  -6 -14   1   12.90    2.60
  -6 -14   1   10.80    2.00
   6 -14  -1    6.40    2.20
   6 -14  -1   11.50    2.70
   6 -14  -1    7.80    1.70
   6  14  -1    8.70    2.00
   6  14  -1    8.00    2.10
  -6  14   1    7.90    1.70
   6  14  -1    8.00    1.60
  -5 -14   1    1.60    1.40
  -5 -14   1    0.80    1.30
   5 -14  -1    3.70    2.20
  -5 -14   1    3.90    1.80
   5 -14  -1    5.30    1.80
   5 -14  -1    3.50    1.50
   5 -14  -1    3.50    1.70
  -5 -14   1    4.50    1.80
   5 -14  -1    4.30    1.60
   5 -14  -1    4.30    1.60
  -5 -14   1    2.80    1.30
   5 -14  -1    5.30    1.80
   5  14  -1    3.20    1.20
   5  14  -1    4.10    1.50
  -5  14   1    3.70    1.30
   5  14  -1    4.70    1.50
   5  14  -1    4.10    1.70
   4 -14  -1    0.50    1.00
   4 -14  -1   -0.20    0.90
  -4 -14   1   -0.30    1.10
   4 -14  -1    1.10    1.10
  -4 -14   1   -0.70    1.00
  -4 -14   1    0.90    0.80
   4 -14  -1   -1.00    1.00
  -4 -14   1   -0.70    1.10
  -4 -14   1   -1.60    1.00
   4 -14  -1    0.10    1.20
   4  14  -1   -0.60    0.70
  -4  14   1    0.70    0.90
   4  14  -1   -1.50    0.70
   4  14  -1    1.30    0.80
   4  14  -1    0.80    0.90
   4  14  -1    1.00    1.00
   4  14  -1    0.00    0.90
   4  14  -1    0.30    1.00
   3 -14  -1  221.18   10.30
  -3 -14   1  208.88    9.80
  -3 -14   1  227.48    9.60
  -3 -14   1  205.68    9.20
  -3 -14   1  209.98    9.60
  -3 -14   1  235.68   10.40
   3 -14  -1  223.38    9.80
   3 -14  -1  217.08    9.50
   3  14  -1  200.98    8.90
   3  14  -1  222.28    8.70
   3  14  -1  217.88    8.60
   3  14  -1  204.48    8.90
   3  14  -1  212.58    9.40
  -3  14   1  210.68    8.70
  -3  14   1  229.08    9.40
  -2 -14   1  323.77   11.50
  -2 -14   1  308.17   12.00
  -2 -14   1  315.47   12.50
   2  14  -1  318.47   11.60
  -2  14   1  321.77   12.10
   2  14  -1  326.57   12.60
   2  14  -1  330.77   12.60
  -2  14   1  297.97   11.70
   2  14  -1  302.17   12.00
   2  14  -1  316.27   11.80
  -1 -14   1    0.60    0.70
  -1 -14   1    0.30    0.60
   1 -14  -1   -0.10    0.50
   1 -14  -1    0.50    0.70
   1  14  -1    0.30    0.50
  -1  14   1    0.90    0.70
  -1  14   1    0.50    0.60
   1  14  -1    1.20    0.70
   1  14  -1    0.70    0.70
   0 -14   1  162.28    7.20
   0 -14  -1  170.68    7.40
   0 -14  -1  172.78    7.10
   0  14   1  179.58    7.40
   0  14  -1  181.98    7.50
   0  14   1  167.68    7.00
   0  14  -1  161.58    6.80
   0  14   1  169.18    7.50
   0  14   1  175.98    7.20
   0  14  -1  167.88    6.80
   0  14   1  179.88    7.40
   0  14  -1  182.48    7.20
  -1 -14  -1    5.80    1.20
  -1 -14  -1    8.90    1.50
   1 -14   1    7.50    1.30
  -1  14  -1    6.50    1.10
   1  14   1    7.00    1.30
  -1  14  -1    7.80    1.00
   1  14   1    7.90    1.50
  -1  14  -1    7.40    1.40
   1  14   1    6.00    1.20
   1  14   1    8.90    1.30
   1  14   1    6.20    1.30
   2 -14   1  140.29    7.40
   2 -14   1  144.19    6.90
   2 -14   1  142.99    7.30
  -2 -14  -1  153.08    7.20
  -2 -14  -1  139.39    6.60
  -2 -14  -1  151.08    6.80
  -2 -14  -1  145.89    6.90
   2  14   1  143.69    6.50
   2  14   1  148.59    7.40
   2  14   1  146.29    6.80
   2  14   1  149.29    6.30
   2  14   1  147.29    7.00
   2  14   1  144.29    6.80
   2  14   1  149.29    6.80
   3 -14   1   28.90    2.80
  -3 -14  -1   26.50    2.20
   3 -14   1   25.60    3.00
  -3 -14  -1   27.10    2.40
  -3 -14  -1   27.40    3.20
   3 -14   1   20.60    2.80
   3 -14   1   26.40    3.20
  -3 -14  -1   29.90    3.00
  -3 -14  -1   27.30    3.00
   3 -14   1   30.90    3.10
   3 -14   1   26.80    2.70
   3  14   1   29.50    2.80
   3  14   1   24.40    2.50
   3  14   1   25.70    2.40
   3  14   1   28.30    3.20
   3  14   1   20.60    2.40
   3  14   1   26.50    2.70
   3  14   1   29.20    2.20
  -4 -14  -1   16.60    3.00
   4 -14   1    9.80    3.20
   4 -14   1   16.90    2.50
   4 -14   1   17.40    2.90
   4 -14   1   17.20    2.40
   4 -14   1   21.10    2.50
  -4 -14  -1   17.20    2.00
   4 -14   1   17.60    2.60
  -4 -14  -1   16.30    2.80
   4 -14   1   19.80    2.80
  -4 -14  -1   18.20    2.20
   4 -14   1   18.10    2.80
  -4 -14  -1   16.80    2.80
   4 -14   1   18.50    2.60
   4  14   1   22.60    2.40
   4  14   1   17.60    2.40
   4  14   1   15.90    2.30
   4  14   1   19.60    2.30
   4  14   1   15.90    2.50
   4  14   1   17.90    2.40
   4  14   1   15.60    2.20
  -5 -14  -1   75.29    5.30
   5 -14   1   83.39    5.10
   5 -14   1   75.39    4.70
   5 -14   1   85.79    6.10
   5 -14   1   76.29    5.40
   5 -14   1   69.19    4.90
   5 -14   1   72.09    5.10
   5 -14   1   79.79    5.10
  -5 -14  -1   83.59    4.50
   5 -14   1   81.29    5.90
   5 -14   1   79.19    5.30
   5  14   1   75.29    4.80
   5  14   1   78.19    3.90
   5  14   1   79.59    5.20
   5  14   1   68.89    5.20
   5  14   1   77.19    4.80
  -6 -14  -1    4.20    1.30
   6 -14   1    2.60    1.20
  -6 -14  -1    1.70    1.60
  -6 -14  -1    3.50    1.80
   6 -14   1    0.80    1.30
   6 -14   1    3.00    2.10
   6 -14   1    2.30    1.30
   6 -14   1    3.40    1.90
  -6 -14  -1    1.50    2.00
   6 -14   1    2.50    1.40
  -6  14  -1   -0.70    1.20
  -7 -14  -1   20.80    2.90
   7 -14   1   20.30    2.40
   7 -14   1   14.40    3.00
   7 -14   1   22.50    3.40
  -7 -14  -1   22.90    3.20
  -7 -14  -1   16.50    2.40
   7 -14   1   21.30    3.00
   7 -14   1   24.50    2.80
   7 -14   1   24.60    2.80
   7 -14   1   27.30    3.10
  -7  14  -1   17.10    2.60
  -8 -14  -1    4.60    1.30
   8 -14   1    6.50    1.50
   8 -14   1    5.40    1.40
   8 -14   1    3.10    1.00
   8 -14   1    7.90    1.70
  -8  14  -1    6.30    1.90
   8  14   1    5.10    1.10
  -8 -15   1    1.50    1.10
   8 -15  -1   -0.20    0.90
  -8 -15   1    0.20    1.10
   8 -15  -1   -0.90    1.20
   8 -15  -1    1.90    1.00
   8 -15  -1   -0.20    0.70
   8 -15  -1    0.20    0.70
   8 -15  -1   -0.10    0.90
  -8  15   1    0.60    1.00
  -8  15   1    0.50    1.70
  -7 -15   1    2.80    1.20
   7 -15  -1    0.70    1.10
   7 -15  -1   -1.30    1.00
   7 -15  -1    1.80    1.20
  -7 -15   1   -0.10    1.10
   7 -15  -1   -0.10    0.90
   7 -15  -1   -0.40    0.90
   7 -15  -1    0.50    1.20
  -7  15   1   -1.40    1.00
   7  15  -1   -0.50    1.20
   6 -15  -1   16.20    3.80
   6 -15  -1   13.50    3.20
  -6 -15   1   15.80    2.70
   6 -15  -1   16.40    3.30
  -6 -15   1   13.80    3.20
   6 -15  -1   17.60    4.70
  -6 -15   1    9.30    2.50
  -6  15   1   14.90    2.40
   6  15  -1   10.40    2.70
   6  15  -1   12.40    3.00
   6  15  -1   17.60    2.60
  -5 -15   1    5.90    2.40
   5 -15  -1    3.60    1.60
  -5 -15   1    4.80    1.70
   5 -15  -1    3.40    1.40
   5 -15  -1    4.60    1.70
   5 -15  -1    3.80    1.80
   5 -15  -1    3.50    1.30
   5 -15  -1    3.70    1.70
  -5 -15   1    0.10    1.70
  -5 -15   1    1.60    1.50
   5 -15  -1    5.70    2.10
   5  15  -1    2.70    2.40
   5  15  -1    4.20    1.60
   5  15  -1    2.70    1.20
   5  15  -1    3.20    1.50
   4 -15  -1   18.70    3.10
  -4 -15   1   18.00    2.80
   4 -15  -1   18.30    2.60
  -4 -15   1   24.60    2.90
  -4 -15   1   24.80    2.50
   4 -15  -1   19.80    2.60
  -4 -15   1   21.30    3.40
  -4 -15   1   24.10    3.00
   4 -15  -1   17.50    2.20
   4 -15  -1   25.50    2.90
   4 -15  -1   25.00    3.30
   4  15  -1   21.30    2.70
   4  15  -1   20.20    2.50
  -4  15   1   23.00    2.50
   4  15  -1   23.20    2.40
   4  15  -1   21.60    2.60
   4  15  -1   18.30    2.70
   4  15  -1   21.00    2.30
   3 -15  -1  116.09    6.40
  -3 -15   1  125.59    6.00
  -3 -15   1  119.99    6.50
   3 -15  -1  122.99    6.50
  -3 -15   1  122.59    6.80
   3 -15  -1  123.59    6.90
  -3 -15   1  124.49    5.90
   3 -15  -1  127.69    6.70
  -3 -15   1  118.69    6.30
   3 -15  -1  126.09    6.80
  -3 -15   1  121.79    6.30
   3 -15  -1  120.29    7.00
  -3  15   1  122.29    6.30
   3  15  -1  111.39    5.80
   3  15  -1  119.89    6.00
   3  15  -1  118.39    5.60
   3  15  -1  120.09    5.60
   3  15  -1  128.29    6.60
   3  15  -1  120.09    6.40
  -3  15   1  133.59    7.70
   3  15  -1  117.79    6.30
   2 -15  -1   92.59    5.30
   2 -15  -1   92.99    4.60
   2 -15  -1   91.49    5.50
  -2 -15   1   96.59    5.10
  -2 -15   1   94.79    5.20
   2 -15  -1   90.09    5.60
   2 -15  -1   86.49    5.70
   2 -15  -1  103.09    5.40
  -2 -15   1   90.49    4.00
  -2 -15   1   98.79    5.00
  -2 -15   1   94.59    5.40
  -2 -15   1   95.49    5.10
  -2  15   1   92.99    5.00
   2  15  -1   89.39    5.20
   2  15  -1   95.29    5.30
  -2  15   1   96.29    4.70
   2  15  -1   91.19    5.00
   2  15  -1   93.09    4.90
   2  15  -1   89.89    4.40
   2  15  -1   86.39    4.70
   2  15  -1   95.79    5.30
  -2  15   1  104.89    5.40
  -1 -15   1  207.28    8.50
  -1 -15   1  204.98    8.30
   1 -15  -1  175.58    7.60
   1 -15  -1  198.58    8.30
  -1  15   1  200.58    8.10
   1  15  -1  204.38    8.70
  -1  15   1  207.28    8.40
  -1  15   1  216.08    8.50
   1  15  -1  189.68    8.40
   1  15  -1  203.08    7.90
   1  15  -1  205.08    8.10
   0 -15  -1   32.80    2.40
   0 -15   1   34.70    2.60
   0 -15  -1   36.30    2.70
   0  15   1   35.30    2.50
   0  15  -1   34.70    2.40
   0  15   1   35.90    2.50
   0  15  -1   36.00    2.90
   0  15  -1   38.80    2.60
   0  15  -1   38.00    2.40
   0  15   1   39.00    2.90
   0  15   1   36.90    2.70
   0  15   1   33.70    2.80
  -1 -15  -1  353.26   12.80
  -1 -15  -1  354.66   13.60
   1 -15   1  345.17   13.20
  -1 -15  -1  374.36   13.70
   1  15   1  351.66   13.60
  -1  15  -1  374.36   13.00
  -1  15  -1  335.77   12.90
   1  15   1  355.96   13.30
   1  15   1  361.96   13.20
   1  15   1  346.37   13.60
   1  15   1  362.96   13.70
  -1  15  -1  344.97   13.30
   2 -15   1   12.60    2.70
  -2 -15  -1   13.80    2.40
  -2 -15  -1   10.40    1.90
   2 -15   1   11.50    2.00
   2 -15   1   11.50    2.30
  -2 -15  -1    9.20    1.80
   2 -15   1   12.30    1.90
   2 -15   1   12.00    2.50
  -2 -15  -1   11.40    2.00
   2  15   1    8.70    1.80
   2  15   1    7.10    1.50
   2  15   1   10.50    1.90
   2  15   1   12.00    2.20
  -2  15  -1    9.70    1.60
   2  15   1    9.20    1.60
   3 -15   1   28.20    3.30
   3 -15   1   31.10    3.10
  -3 -15  -1   35.80    3.40
   3 -15   1   31.30    3.30
   3 -15   1   27.20    3.30
  -3 -15  -1   31.10    3.30
  -3 -15  -1   29.90    3.20
   3 -15   1   29.50    3.30
  -3 -15  -1   34.00    3.40
  -3 -15  -1   28.60    2.40
   3 -15   1   33.50    3.00
   3 -15   1   36.50    3.20
  -3 -15  -1   26.60    2.60
   3 -15   1   31.70    3.00
   3  15   1   31.50    2.70
   3  15   1   33.00    3.10
   3  15   1   31.80    2.40
   3  15   1   27.90    2.70
   3  15   1   30.20    2.90
   3  15   1   32.00    2.70
   3  15   1   30.00    3.00
  -4 -15  -1   34.10    3.30
  -4 -15  -1   35.10    2.80
  -4 -15  -1   33.20    3.70
   4 -15   1   41.30    4.10
   4 -15   1   36.60    3.20
   4 -15   1   31.60    3.10
   4 -15   1   34.80    4.10
   4 -15   1   31.90    3.50
  -4 -15  -1   33.50    3.60
  -4 -15  -1   34.00    3.00
   4  15   1   30.70    2.90
   4  15   1   31.20    3.00
   4  15   1   33.50    3.40
   4  15   1   35.20    3.10
   4  15   1   33.70    4.60
   4  15   1   35.10    3.30
   4  15   1   34.90    3.00
   5 -15   1   44.80    3.70
  -5 -15  -1   44.40    4.60
   5 -15   1   47.00    4.20
   5 -15   1   50.99    4.20
   5 -15   1   43.90    4.40
  -5 -15  -1   42.20    3.20
  -5 -15  -1   46.10    4.10
   5 -15   1   46.00    3.90
  -5 -15  -1   50.99    3.40
   5 -15   1   45.20    3.80
  -5 -15  -1   39.80    4.50
   5 -15   1   42.40    4.10
   5 -15   1   45.00    3.90
   5 -15   1   46.50    4.40
   5  15   1   48.90    3.70
   5  15   1   52.99    4.90
   5  15   1   40.80    3.50
   5  15   1   45.10    3.90
   5  15   1   43.10    3.00
   6 -15   1   37.40    3.70
   6 -15   1   29.10    3.50
   6 -15   1   34.00    3.90
  -6 -15  -1   19.80    3.80
   6 -15   1   32.50    3.70
  -6 -15  -1   35.00    3.60
   6 -15   1   28.70    3.10
   6 -15   1   28.90    3.10
   6 -15   1   29.50    3.10
  -6 -15  -1   36.10    3.10
   6 -15   1   32.80    3.30
  -6 -15  -1   28.10    3.40
   6  15   1   28.70    3.00
  -6  15  -1   28.20    3.40
   7 -15   1   -0.30    1.20
   7 -15   1   -0.40    0.80
  -7 -15  -1   -3.70    1.30
   7 -15   1    0.10    2.00
  -7 -15  -1   -0.70    1.10
   7 -15   1   -0.30    1.00
   7 -15   1    0.30    0.90
  -7 -15  -1    0.80    1.40
   7 -15   1   -0.90    1.00
   7 -15   1   -0.80    1.70
   8 -15   1    1.00    0.90
  -8 -15  -1    2.70    1.10
   8 -15   1    0.70    1.00
   8 -15   1    1.30    1.00
   8 -15   1    2.50    1.00
   8 -15   1    1.50    1.00
   8  15   1    0.10    0.70
   8 -16  -1    1.30    0.90
   8 -16  -1    4.10    1.40
   8 -16  -1    3.30    1.10
   8 -16  -1    2.10    0.80
  -8 -16   1    0.00    1.00
   8 -16  -1    3.30    1.40
  -8 -16   1    2.60    1.40
   8 -16  -1    1.60    0.70
  -8  16   1    1.70    1.00
  -8  16   1    5.30    1.50
   7 -16  -1    0.80    0.90
  -7 -16   1    2.20    1.30
   7 -16  -1   -0.10    1.00
   7 -16  -1    2.20    1.40
   7 -16  -1    1.80    1.20
   7 -16  -1    7.40    1.80
   7 -16  -1    3.10    1.30
   7  16  -1    1.00    1.50
  -7  16   1    3.20    1.30
  -7  16   1    5.00    1.80
  -6 -16   1    3.80    2.20
   6 -16  -1    4.60    1.70
  -6 -16   1   -2.80    2.40
  -6 -16   1    4.00    1.70
  -6 -16   1    2.30    1.40
   6 -16  -1    3.70    1.70
   6 -16  -1    4.20    1.50
   6 -16  -1    2.20    1.30
   6 -16  -1    5.40    1.80
   6 -16  -1    4.10    1.70
   6  16  -1    3.80    1.40
  -6  16   1    2.40    1.40
   6  16  -1    3.90    1.60
   6  16  -1    6.30    2.70
  -5 -16   1    4.20    1.90
  -5 -16   1    4.90    1.80
   5 -16  -1    4.50    1.50
   5 -16  -1    2.20    1.70
  -5 -16   1    4.50    1.70
   5 -16  -1    5.10    1.80
  -5 -16   1    1.70    1.80
   5 -16  -1    2.70    1.80
   5 -16  -1    3.10    1.80
   5 -16  -1    4.10    1.80
   5 -16  -1    4.40    1.50
   5  16  -1    0.80    1.30
   5  16  -1    4.10    1.50
   5  16  -1    5.40    1.80
   5  16  -1    3.00    1.30
  -5  16   1    7.40    1.80
   5  16  -1    2.20    1.20
   4 -16  -1    5.40    1.70
   4 -16  -1    5.30    1.70
   4 -16  -1    4.80    1.30
   4 -16  -1    2.00    1.60
   4 -16  -1    3.60    1.50
  -4 -16   1    2.30    1.90
  -4 -16   1    4.10    1.50
  -4 -16   1    3.30    1.40
   4 -16  -1    2.50    1.70
   4 -16  -1    2.80    1.40
  -4 -16   1    4.10    1.60
   4  16  -1    2.70    1.20
   4  16  -1    3.70    1.30
   4  16  -1    3.00    1.60
   4  16  -1    4.60    1.50
   4  16  -1    4.10    1.50
   4  16  -1    3.20    1.20
  -4  16   1    3.50    1.30
   3 -16  -1   15.80    2.50
   3 -16  -1   16.40    2.40
   3 -16  -1   15.80    2.00
   3 -16  -1   14.30    2.40
  -3 -16   1   18.30    2.60
  -3 -16   1   15.10    2.10
  -3 -16   1   15.40    2.80
   3 -16  -1   13.80    2.50
  -3 -16   1   16.20    2.30
   3 -16  -1   17.00    2.70
  -3 -16   1   17.20    2.00
  -3 -16   1   17.00    2.80
   3 -16  -1   12.80    2.00
  -3  16   1   13.50    1.90
   3  16  -1   14.40    1.90
   3  16  -1   16.00    2.30
   3  16  -1   16.60    1.90
   3  16  -1   16.30    2.60
   3  16  -1   14.60    2.20
   3  16  -1   13.60    2.30
   3  16  -1   17.00    2.40
  -3  16   1   18.80    3.10
   2 -16  -1   57.79    4.00
   2 -16  -1   61.89    4.20
   2 -16  -1   56.79    4.20
  -2 -16   1   60.29    3.70
  -2 -16   1   58.39    4.30
  -2 -16   1   66.09    4.10
   2 -16  -1   57.99    4.40
  -2 -16   1   62.89    4.00
   2 -16  -1   54.19    3.50
   2 -16  -1   53.89    3.70
  -2 -16   1   58.29    4.10
   2  16  -1   62.59    4.00
   2  16  -1   51.09    4.00
  -2  16   1   58.39    3.60
   2  16  -1   60.89    4.10
  -2  16   1   54.89    4.00
  -2  16   1   62.09    4.00
   2  16  -1   62.79    3.60
   2  16  -1   54.19    3.60
   2  16  -1   53.99    3.20
   2  16  -1   53.19    5.70
   1 -16  -1   48.30    3.30
  -1 -16   1   46.10    3.20
   1 -16  -1   47.10    3.60
  -1 -16   1   55.29    4.00
  -1 -16   1   49.00    3.40
   1 -16  -1   49.40    3.30
  -1 -16   1   55.29    3.60
  -1 -16   1   50.49    4.80
   1 -16  -1   53.29    3.70
  -1  16   1   51.49    3.40
  -1  16   1   53.49    3.60
   1  16  -1   49.70    3.70
  -1  16   1   50.69    3.50
   1  16  -1   50.29    3.20
  -1  16   1   52.99    3.20
   1  16  -1   53.89    3.50
   1  16  -1   53.39    3.70
   1  16  -1   52.49    3.30
   0 -16   1   27.40    2.50
   0 -16   1   25.90    2.30
   0 -16  -1   25.20    2.40
   0 -16  -1   25.20    2.50
   0 -16   1   24.30    2.80
   0  16   1   27.10    2.30
   0  16  -1   25.20    2.10
   0  16  -1   27.60    2.20
   0  16  -1   27.20    2.20
   0  16  -1   19.20    2.50
   0  16   1   26.60    2.40
   0  16  -1   21.50    2.20
   0  16   1   29.70    2.50
   0  16   1   28.70    2.30
  -1 -16  -1    1.90    0.70
   1 -16   1    3.40    1.30
   1 -16   1    2.00    1.30
   1 -16   1    3.70    1.30
   1 -16   1    2.90    1.10
  -1 -16  -1    4.10    1.30
   1 -16   1    3.30    1.10
  -1 -16  -1    3.60    1.20
  -1 -16  -1    3.50    1.10
   1  16   1    2.80    1.10
   1  16   1    2.20    0.90
   1  16   1    2.10    1.20
  -1  16  -1    1.10    0.90
  -1  16  -1    2.30    1.20
   1  16   1    4.40    1.50
   1  16   1    2.90    1.30
  -1  16  -1    2.90    0.90
  -1  16  -1    3.60    0.90
   2 -16   1   11.60    2.10
   2 -16   1   10.80    2.10
   2 -16   1   11.50    2.40
  -2 -16  -1    7.70    1.80
   2 -16   1    9.70    1.90
  -2 -16  -1    5.40    1.50
  -2 -16  -1    8.00    1.60
  -2 -16  -1   11.40    2.00
  -2 -16  -1    8.10    1.70
  -2  16  -1    5.80    1.30
  -2  16  -1    7.90    1.50
   2  16   1    7.80    1.60
   2  16   1    7.20    1.70
   2  16   1    8.20    1.50
   2  16   1    8.10    1.80
   2  16   1    8.60    1.70
   2  16   1    6.90    1.60
   2  16   1    5.00    1.30
  -3 -16  -1    2.70    1.10
  -3 -16  -1    0.20    1.50
   3 -16   1    3.00    1.60
   3 -16   1    1.20    1.40
   3 -16   1    1.90    1.10
   3 -16   1    4.00    1.30
   3 -16   1    0.50    1.10
   3 -16   1    1.00    1.30
   3 -16   1    1.10    1.90
  -3 -16  -1    1.60    1.20
  -3 -16  -1    2.20    1.30
   3 -16   1    1.60    1.30
  -3 -16  -1    4.30    1.50
  -3 -16  -1    2.50    1.30
   3  16   1    3.70    1.10
   3  16   1    2.70    1.30
   3  16   1    1.20    0.80
   3  16   1    1.80    0.90
   3  16   1    1.60    1.00
   3  16   1    2.90    1.20
   3  16   1    3.60    1.40
  -4 -16  -1   -0.20    1.20
   4 -16   1   -1.40    0.80
  -4 -16  -1    0.50    1.00
   4 -16   1    0.60    1.10
   4 -16   1   -1.30    1.10
   4 -16   1    0.00    1.20
   4 -16   1   -2.50    1.10
   4 -16   1    1.70    1.40
  -4 -16  -1    0.10    1.10
  -4 -16  -1    0.60    1.30
  -4 -16  -1   -0.70    1.00
   4  16   1   -0.50    0.90
   4  16   1   -0.60    0.90
   4  16   1    0.20    0.90
   4  16   1   -0.80    1.00
   4  16   1   -1.50    1.50
   4  16   1   -1.80    1.20
   4  16   1    0.20    0.90
   5 -16   1    0.10    1.20
  -5 -16  -1    0.10    1.50
   5 -16   1    1.60    1.60
   5 -16   1   -0.60    1.10
  -5 -16  -1    0.20    1.30
  -5 -16  -1    0.80    1.00
   5 -16   1   -0.70    1.30
   5 -16   1    2.30    1.50
  -5 -16  -1    0.50    1.40
   5 -16   1    1.10    1.20
   5 -16   1    1.70    1.40
   5 -16   1    0.20    1.50
  -5 -16  -1   -0.10    1.30
   5  16   1    2.50    1.30
  -5  16  -1   -1.00    1.40
   5  16   1    3.00    1.50
   5  16   1    0.10    1.30
   5  16   1   -0.20    1.10
   5  16   1    0.40    1.00
   6 -16   1   15.90    2.50
  -6 -16  -1   13.00    2.60
   6 -16   1   19.00    3.20
  -6 -16  -1   15.70    2.60
   6 -16   1   17.40    2.90
   6 -16   1   12.00    2.60
   6 -16   1   16.40    2.40
   6 -16   1   19.00    2.60
  -6  16  -1   14.40    2.20
   6  16   1   16.80    2.40
   7 -16   1    0.50    1.30
   7 -16   1   -1.00    1.00
   7 -16   1    1.20    1.00
   7 -16   1   -0.60    1.10
  -7 -16  -1   -0.10    1.40
  -7 -16  -1    1.70    1.30
   7 -16   1    1.30    1.20
   7 -16   1    1.00    1.00
  -7  16  -1    1.60    1.50
   8 -16   1    4.20    1.10
   8 -16   1    5.70    1.20
   8 -16   1    3.30    0.90
   8 -16   1    1.80    0.80
   8  16   1    2.50    0.80
   8 -17  -1   17.10    1.90
   8 -17  -1   25.10    2.40
   8 -17  -1   19.80    2.20
   8 -17  -1   17.60    1.70
   8 -17  -1   24.90    2.10
   8 -17  -1   21.80    2.00
  -8  17   1   15.80    2.00
  -8  17   1   24.50    2.10
  -7 -17   1   35.00    3.30
   7 -17  -1   27.00    3.00
  -7 -17   1   33.70    3.00
   7 -17  -1   31.80    2.80
   7 -17  -1   40.30    3.90
   7 -17  -1   37.10    3.20
   7 -17  -1   33.50    3.60
   7 -17  -1   33.60    2.90
   7  17  -1   28.20    2.60
  -7  17   1   35.10    3.00
   6 -17  -1   -0.10    1.10
   6 -17  -1    1.60    1.20
   6 -17  -1    1.80    1.20
   6 -17  -1    0.80    1.20
  -6 -17   1    1.00    1.10
  -6 -17   1   -1.00    1.30
   6 -17  -1   -0.20    1.30
   6  17  -1    2.10    1.50
   6  17  -1    1.20    1.10
   5 -17  -1   17.70    3.00
   5 -17  -1   19.90    3.30
  -5 -17   1    8.60    2.50
  -5 -17   1   11.30    2.40
  -5 -17   1   12.00    2.20
   5 -17  -1   19.00    2.60
  -5 -17   1   19.30    3.00
   5 -17  -1   16.40    3.10
   5 -17  -1   15.60    2.60
   5 -17  -1   19.20    2.90
   5  17  -1   11.80    2.30
  -5  17   1   20.30    3.30
  -5  17   1   21.00    2.70
   5  17  -1   13.20    2.40
   5  17  -1   16.10    2.70
   5  17  -1   14.00    2.40
   4 -17  -1  335.27   13.80
   4 -17  -1  323.07   14.40
  -4 -17   1  294.67   12.40
   4 -17  -1  308.47   14.00
   4 -17  -1  350.96   12.50
   4 -17  -1  314.57   13.50
  -4 -17   1  304.87   13.10
   4 -17  -1  323.37   13.20
  -4 -17   1  326.27   13.20
   4 -17  -1  318.87   13.80
   4  17  -1  303.97   13.10
   4  17  -1  309.97   13.70
  -4  17   1  303.97   12.50
   4  17  -1  324.87   13.20
  -4  17   1  300.77   13.90
   4  17  -1  291.07   12.20
   4  17  -1  319.47   12.40
   4  17  -1  301.37   12.60
   3 -17  -1  539.95   19.40
   3 -17  -1  578.84   21.00
  -3 -17   1  552.04   18.90
   3 -17  -1  521.05   20.10
   3 -17  -1  556.44   21.50
   3 -17  -1  583.34   21.20
  -3 -17   1  547.95   19.90
  -3 -17   1  540.85   20.60
  -3 -17   1  551.54   20.30
   3 -17  -1  571.74   20.80
  -3 -17   1  534.95   20.90
   3 -17  -1  541.05   21.10
  -3  17   1  495.55   20.40
   3  17  -1  534.75   19.80
   3  17  -1  553.84   20.40
  -3  17   1  522.35   21.00
  -3  17   1  554.94   20.50
   3  17  -1  540.65   20.90
   3  17  -1  548.75   19.50
  -3  17   1  535.55   19.70
   3  17  -1  530.55   19.30
   3  17  -1  527.95   20.50
   3  17  -1  510.25   19.60
   2 -17  -1   67.49    4.60
  -2 -17   1   63.49    4.10
   2 -17  -1   63.19    4.20
  -2 -17   1   66.39    4.20
  -2 -17   1   59.09    4.40
   2 -17  -1   66.99    4.40
  -2 -17   1   63.09    4.00
   2 -17  -1   64.89    4.60
   2 -17  -1   58.39    3.80
  -2 -17   1   66.79    4.50
   2 -17  -1   55.69    4.50
   2 -17  -1   64.09    3.80
   2  17  -1   66.19    3.80
   2  17  -1   71.09    4.80
  -2  17   1   58.99    4.90
   2  17  -1   58.99    4.30
   2  17  -1   65.19    4.20
  -2  17   1   66.39    4.10
  -2  17   1   60.99    4.20
   2  17  -1   58.99    3.50
  -2  17   1   64.39    3.90
   2  17  -1   58.29    3.90
  -2  17   1   52.69    4.80
   2  17  -1   65.99    4.50
  -1 -17   1  134.79    6.40
   1 -17  -1  129.79    6.90
   1 -17  -1  127.69    6.90
   1 -17  -1  116.39    6.00
   1 -17  -1  140.19    6.70
  -1 -17   1  134.69    6.50
  -1 -17   1  129.59    6.20
  -1 -17   1  127.19    6.60
  -1 -17   1  133.69    6.90
   1  17  -1  127.09    6.80
  -1  17   1  133.09    6.10
  -1  17   1  135.29    7.00
  -1  17   1  122.19    6.30
  -1  17   1  130.89    6.30
   1  17  -1  136.69    6.00
   1  17  -1  132.59    5.80
   1  17  -1  121.29    6.60
  -1  17   1  127.39    7.00
   1  17  -1  133.99    6.70
   1  17  -1  122.49    6.00
   1  17  -1  130.09    6.50
   0 -17   1  295.17   12.20
   0 -17   1  280.07   11.30
   0 -17  -1  306.47   12.00
   0 -17  -1  310.97   11.80
   0 -17  -1  281.07   12.10
   0 -17   1  280.17   11.40
   0 -17   1  299.17   12.30
   0 -17   1  301.37   11.90
   0 -17  -1  286.97   11.80
   0 -17  -1  269.47   11.60
   0  17  -1  294.57   11.10
   0  17   1  288.67   11.20
   0  17   1  305.77   11.90
   0  17  -1  289.77   11.90
   0  17   1  298.47   12.30
   0  17   1  292.97   11.80
   0  17  -1  260.17   11.20
   0  17  -1  288.37   11.00
   0  17   1  278.17   11.70
   0  17   1  285.17   11.50
   0  17  -1  301.27   11.50
   1 -17   1  130.39    6.70
  -1 -17  -1  142.49    6.70
   1 -17   1  129.59    7.00
  -1 -17  -1  116.59    6.50
  -1 -17  -1  131.69    6.60
   1 -17   1  137.39    6.70
  -1 -17  -1  124.79    4.90
   1 -17   1  142.79    7.20
   1 -17   1  128.49    7.00
  -1 -17  -1  126.39    6.40
   1 -17   1  117.19    5.70
  -1 -17  -1  134.29    6.50
  -1  17  -1  138.89    7.00
   1  17   1  123.09    6.80
   1  17   1  136.99    6.30
   1  17   1  122.59    6.40
  -1  17  -1  119.89    5.80
  -1  17  -1  140.29    6.00
   1  17   1  130.19    7.00
   1  17   1  135.89    6.70
   1  17   1  125.69    6.00
  -1  17  -1  132.59    5.90
  -1  17  -1  124.19    6.10
   2 -17   1   43.60    4.00
   2 -17   1   51.09    4.10
   2 -17   1   49.90    3.90
  -2 -17  -1   42.70    3.80
  -2 -17  -1   47.00    3.30
  -2 -17  -1   44.10    3.40
   2 -17   1   47.70    3.50
  -2 -17  -1   43.50    3.70
  -2 -17  -1   47.90    3.60
  -2  17  -1   47.60    3.10
  -2  17  -1   45.10    3.20
   2  17   1   49.30    3.80
   2  17   1   42.20    3.40
   2  17   1   46.00    3.50
   2  17   1   50.39    3.90
   2  17   1   48.70    3.40
   2  17   1   44.60    3.10
   2  17   1   49.70    3.80
   3 -17   1  222.38   10.00
  -3 -17  -1  226.08    9.60
   3 -17   1  217.08   10.70
  -3 -17  -1  222.28   10.10
  -3 -17  -1  225.58   10.70
   3 -17   1  225.48   10.40
   3 -17   1  218.38    9.80
   3 -17   1  222.18   10.50
   3 -17   1  207.28    9.50
  -3 -17  -1  201.68    9.70
   3 -17   1  220.98   10.80
   3 -17   1  229.18   10.20
  -3 -17  -1  218.08    9.70
   3  17   1  222.48   10.00
   3  17   1  211.08   10.20
   3  17   1  230.48    9.30
  -3  17  -1  210.88    9.00
   3  17   1  215.78    9.80
   3  17   1  227.38   10.00
   3  17   1  226.88    9.50
   3  17   1  216.68    8.90
  -3  17  -1  222.88    9.60
  -4 -17  -1  223.88   10.40
   4 -17   1  219.98   10.10
  -4 -17  -1  220.68   11.40
   4 -17   1  236.28   10.10
   4 -17   1  247.28   10.80
   4 -17   1  237.58   11.40
   4 -17   1  241.68   10.80
  -4 -17  -1  245.28   10.70
   4 -17   1  237.58   11.00
  -4 -17  -1  211.68    9.10
   4 -17   1  238.68   11.50
   4 -17   1  241.28   10.80
   4  17   1  219.78   10.80
   4  17   1  222.28    9.70
   4  17   1  223.98    9.10
   4  17   1  236.38   10.30
  -4  17  -1  212.88    9.30
   4  17   1  234.88   10.10
   4  17   1  219.18    9.10
  -5 -17  -1   87.29    6.70
   5 -17   1   89.59    6.40
   5 -17   1   87.39    5.50
   5 -17   1   92.49    6.40
   5 -17   1   88.09    5.70
   5 -17   1   93.09    5.80
   5 -17   1   91.99    5.40
  -5 -17  -1   80.69    6.20
  -5 -17  -1   78.99    4.80
  -5 -17  -1   89.99    5.90
  -5 -17  -1   97.19    6.00
   5 -17   1   86.59    5.90
  -5 -17  -1   87.19    4.90
   5 -17   1   87.19    5.50
   5  17   1   79.29    4.60
  -5  17  -1   81.49    4.90
   5  17   1   79.19    6.00
   5  17   1   88.39    5.30
   5  17   1   92.59    5.30
   5  17   1   97.79    5.80
   6 -17   1    3.70    1.50
   6 -17   1    2.80    1.40
   6 -17   1    3.50    1.80
   6 -17   1    3.50    1.50
  -6 -17  -1   -2.10    3.00
  -6 -17  -1    3.60    1.60
   6 -17   1    1.40    1.30
  -6 -17  -1    3.50    1.50
   6 -17   1    2.50    1.50
   6  17   1    2.60    1.40
   7 -17   1    9.10    1.80
   7 -17   1    9.20    1.80
  -7 -17  -1    9.50    1.80
  -7 -17  -1    7.30    1.70
   7 -17   1    9.20    2.00
   7 -17   1    7.80    1.80
  -7  17  -1    6.00    1.70
   7 -18  -1    3.00    1.60
  -7 -18   1    3.30    1.20
   7 -18  -1    5.40    1.40
   7 -18  -1    3.40    1.50
   7 -18  -1    5.70    2.30
   7 -18  -1    5.10    1.30
  -7 -18   1    1.50    1.60
   7 -18  -1    3.10    1.20
  -7  18   1   -0.40    1.40
   7  18  -1    4.40    1.20
   6 -18  -1    0.90    1.20
   6 -18  -1    0.00    1.10
  -6 -18   1    0.00    1.50
   6 -18  -1   -0.80    1.10
  -6 -18   1    2.20    1.40
   6 -18  -1   -0.70    0.80
   6 -18  -1    0.00    1.40
   6 -18  -1    1.60    1.40
  -6  18   1    0.20    1.90
   6  18  -1   -1.20    1.40
  -6  18   1    0.00    1.10
  -6  18   1    0.10    1.50
   6  18  -1    0.10    0.90
  -5 -18   1    3.60    1.60
   5 -18  -1    4.30    1.60
  -5 -18   1    5.30    2.50
  -5 -18   1    1.60    1.80
   5 -18  -1    4.50    1.80
   5 -18  -1    3.80    1.60
  -5 -18   1    1.90    2.10
   5 -18  -1    3.80    1.50
   5 -18  -1    3.10    1.70
   5 -18  -1    4.70    1.80
   5 -18  -1    4.00    2.00
   5  18  -1    3.30    1.50
   5  18  -1    4.70    1.50
   5  18  -1    3.90    1.80
  -5  18   1    4.80    1.30
  -5  18   1    7.40    3.30
   5  18  -1    2.70    1.30
   5  18  -1    3.40    1.70
   4 -18  -1   27.70    3.50
   4 -18  -1   27.90    2.90
  -4 -18   1   30.40    3.20
   4 -18  -1   27.10    3.30
   4 -18  -1   23.80    2.90
   4 -18  -1   23.40    3.00
  -4 -18   1   24.00    3.90
  -4 -18   1   25.50    3.70
   4 -18  -1   27.70    3.20
   4 -18  -1   24.20    3.50
   4  18  -1   30.80    2.90
   4  18  -1   27.60    3.30
  -4  18   1   25.00    2.80
   4  18  -1   27.20    3.00
   4  18  -1   25.30    3.80
  -4  18   1   21.00    3.30
  -4  18   1   27.80    3.30
  -3 -18   1   17.20    2.40
   3 -18  -1   14.60    2.70
   3 -18  -1   20.70    3.20
   3 -18  -1   16.30    2.30
   3 -18  -1   15.90    2.70
   3 -18  -1   16.80    2.30
   3 -18  -1   18.50    3.30
  -3 -18   1   16.70    2.60
  -3  18   1   16.00    2.30
  -3  18   1   11.60    2.60
   3  18  -1   15.20    2.50
   3  18  -1   17.30    2.20
   3  18  -1   16.80    2.10
  -3  18   1   14.20    2.70
   3  18  -1   15.10    2.70
   3  18  -1   19.10    2.30
   3  18  -1   17.70    2.40
   3  18  -1   16.00    2.80
  -3  18   1   16.90    2.60
   2 -18  -1   -0.40    1.00
  -2 -18   1    1.60    1.00
   2 -18  -1    3.60    1.50
   2 -18  -1    2.50    1.30
   2 -18  -1    3.10    1.30
   2 -18  -1    0.60    1.30
  -2 -18   1    2.20    1.30
  -2 -18   1    5.00    1.40
  -2 -18   1    1.40    1.40
  -2 -18   1    1.30    1.00
   2 -18  -1    1.40    1.00
   2 -18  -1    3.40    1.30
  -2  18   1    2.50    1.00
  -2  18   1    0.70    1.70
  -2  18   1    2.20    1.20
  -2  18   1    0.60    1.70
  -2  18   1    2.30    1.50
   2  18  -1    2.10    1.40
   2  18  -1    1.70    1.10
   2  18  -1    0.80    1.10
   2  18  -1    2.30    1.10
   2  18  -1    2.10    1.20
   2  18  -1    2.00    1.30
   1 -18  -1  370.56   14.60
   1 -18  -1  360.16   15.00
  -1 -18   1  374.06   14.10
   1 -18  -1  363.66   14.10
  -1 -18   1  380.16   14.30
   1 -18  -1  368.66   14.60
  -1 -18   1  361.76   14.80
   1 -18  -1  356.96   14.90
   1 -18  -1  384.06   14.20
  -1 -18   1  372.16   14.40
  -1  18   1  358.16   14.60
  -1  18   1  374.26   14.00
   1  18  -1  359.26   14.70
   1  18  -1  340.07   13.70
   1  18  -1  354.06   13.40
  -1  18   1  351.06   14.30
   1  18  -1  375.46   14.50
  -1  18   1  382.16   15.20
  -1  18   1  373.56   14.30
   1  18  -1  376.96   13.90
   1  18  -1  353.86   14.60
  -1  18   1  378.66   14.70
   1  18  -1  353.16   14.30
   0 -18  -1  499.45   17.80
   0 -18  -1  507.15   18.10
   0 -18   1  500.35   18.00
   0 -18   1  479.85   17.60
   0 -18  -1  463.65   17.60
   0 -18   1  501.75   18.50
   0 -18   1  482.85   18.30
   0 -18  -1  480.65   17.90
   0 -18  -1  408.56   18.40
   0 -18  -1  448.16   17.90
   0 -18   1  460.35   17.10
   0  18   1  478.65   17.90
   0  18  -1  482.55   17.20
   0  18  -1  500.95   17.60
   0  18  -1  437.76   17.60
   0  18  -1  439.46   17.70
   0  18   1  474.65   17.20
   0  18  -1  445.06   17.10
   0  18  -1  488.55   17.00
   0  18   1  472.65   18.30
   0  18   1  470.75   17.80
   0  18   1  474.85   17.50
   0  18   1  478.35   17.90
   0  18  -1  439.26   17.80
   1 -18   1   86.79    4.60
  -1 -18  -1   93.99    5.30
   1 -18   1   94.49    5.80
  -1 -18  -1   96.99    5.30
   1 -18   1   90.59    5.40
  -1 -18  -1   86.79    5.40
  -1 -18  -1   91.09    5.20
   1 -18   1   97.59    5.40
   1 -18   1   98.99    5.80
  -1 -18  -1   87.19    5.20
   1  18   1   93.39    5.50
  -1  18  -1   82.99    4.60
  -1  18  -1   90.79    4.60
   1  18   1   87.49    4.80
   1  18   1   91.79    5.60
  -1  18  -1   83.69    4.90
  -1  18  -1   96.49    5.60
   1  18   1   81.39    5.00
   1  18   1   96.39    5.50
   1  18   1   86.79    5.10
  -1  18  -1  102.19    4.90
   1  18   1   90.09    5.00
   2 -18   1  251.67   11.10
  -2 -18  -1  262.97   11.00
  -2 -18  -1  267.77   11.60
  -2 -18  -1  248.08   11.10
   2 -18   1  273.47   11.70
   2 -18   1  269.27   11.40
   2 -18   1  258.57   11.80
   2 -18   1  263.47   11.90
  -2 -18  -1  277.97   11.30
  -2 -18  -1  253.97   11.30
  -2 -18  -1  261.57   10.20
   2  18   1  259.47   10.80
   2  18   1  261.17   11.50
   2  18   1  266.37   10.90
   2  18   1  263.17   11.10
   2  18   1  263.27   11.50
   2  18   1  271.37   11.50
  -2  18  -1  260.67   10.40
   2  18   1  261.97   10.50
  -2  18  -1  252.67   10.50
   3 -18   1   50.79    4.30
  -3 -18  -1   37.30    3.80
  -3 -18  -1   45.70    3.70
  -3 -18  -1   46.30    4.00
  -3 -18  -1   49.80    4.40
   3 -18   1   49.60    4.40
  -3 -18  -1   48.80    3.70
   3 -18   1   53.09    4.50
   3 -18   1   49.90    4.20
   3 -18   1   50.19    4.30
   3 -18   1   48.50    3.90
   3  18   1   51.59    3.60
  -3  18  -1   47.80    3.70
   3  18   1   52.99    3.70
   3  18   1   45.50    3.20
   3  18   1   48.10    4.00
   3  18   1   47.00    3.80
   3  18   1   45.80    4.10
  -3  18  -1   40.60    3.20
   3  18   1   55.49    4.20
  -4 -18  -1  112.39    6.10
   4 -18   1  118.39    7.40
   4 -18   1  121.39    6.90
   4 -18   1  116.19    6.70
  -4 -18  -1  114.89    6.60
   4 -18   1  106.19    6.20
   4 -18   1  116.99    6.70
  -4 -18  -1  106.89    7.40
   4 -18   1  116.79    7.40
  -4 -18  -1  109.49    6.60
   4 -18   1  119.89    7.00
   4  18   1  111.49    6.50
   4  18   1  115.89    6.10
   4  18   1  113.99    5.50
   4  18   1  109.49    6.10
   4  18   1  113.49    7.10
   4  18   1  113.79    6.40
   4  18   1  104.69    6.80
  -4  18  -1  116.29    6.50
  -5 -18  -1   87.29    8.50
   5 -18   1   72.29    6.20
   5 -18   1   82.59    6.90
  -5 -18  -1   77.39    4.60
  -5 -18  -1   73.29    6.70
  -5 -18  -1   71.29    5.20
   5  18   1   77.69    4.80
  -5  18  -1   70.39    4.70
   5  18   1   97.49   10.60
   6 -18   1    6.30    1.90
  -6 -18  -1    7.10    1.60
   6 -18   1    6.20    1.90
   6 -18   1    7.90    1.90
   6 -18   1    6.60    1.80
   6 -18   1    6.70    1.90
   6 -18   1    8.90    2.00
   6  18   1    5.40    1.30
  -6  18  -1    1.30    2.00
  -6  18  -1    7.20    1.80
   7 -18   1    1.90    1.00
  -7 -18  -1    2.10    1.20
   7 -18   1    2.00    1.20
  -7 -18  -1    0.00    1.50
   7 -18   1    0.90    0.90
   7 -18   1    0.80    0.90
   7 -18   1    0.40    0.90
   7 -18   1    0.20    1.10
  -7  18  -1   -3.50    2.00
   7 -19  -1   40.60    3.10
   7 -19  -1   42.60    3.60
   7 -19  -1   38.60    3.20
  -7 -19   1   45.20    3.10
   7 -19  -1   35.40    2.70
   7 -19  -1   38.30    2.80
   7 -19  -1   38.50    3.00
  -7  19   1   35.60    3.00
   7  19  -1   33.70    3.00
   6 -19  -1   38.60    3.40
   6 -19  -1   48.90    4.00
   6 -19  -1   49.80    3.70
   6 -19  -1   45.60    4.20
  -6 -19   1   47.00    4.10
  -6 -19   1   49.70    3.70
   6 -19  -1   48.00    4.30
   6 -19  -1   45.00    3.70
  -6  19   1   53.29    6.20
  -6  19   1   47.30    3.60
   6  19  -1   43.00    3.40
   6  19  -1   41.00    3.40
   5 -19  -1    6.90    2.20
   5 -19  -1    7.40    2.00
   5 -19  -1    6.10    1.90
   5 -19  -1    8.10    2.10
   5 -19  -1    9.80    2.10
  -5 -19   1    8.00    3.30
   5 -19  -1    3.90    1.90
   5 -19  -1    5.20    1.70
  -5 -19   1    2.00    2.00
  -5 -19   1    8.50    2.00
   5  19  -1    3.30    2.10
  -5  19   1    8.50    1.70
  -5  19   1    7.60    1.90
  -5  19   1    4.00    2.10
   5  19  -1   10.30    2.10
   5  19  -1    6.20    1.40
   5  19  -1    7.00    1.70
   4 -19  -1   -1.30    1.20
   4 -19  -1   -0.10    1.10
   4 -19  -1   -0.90    1.40
  -4 -19   1   -5.00    2.10
   4 -19  -1    1.00    1.10
   4 -19  -1    1.10    1.20
   4 -19  -1    0.30    1.40
  -4 -19   1    2.00    1.40
   4  19  -1   -0.70    0.90
  -4  19   1    0.60    2.00
  -4  19   1   -0.50    1.20
   4  19  -1    0.30    1.10
  -4  19   1    0.60    1.10
   4  19  -1   -1.30    1.10
   4  19  -1    0.00    1.20
  -3 -19   1   21.50    2.80
   3 -19  -1   21.70    3.20
   3 -19  -1   20.20    2.40
  -3 -19   1   24.70    4.00
   3 -19  -1   24.70    2.90
   3 -19  -1   18.20    2.90
   3 -19  -1   18.80    3.50
   3 -19  -1   23.40    2.90
  -3 -19   1   22.70    3.00
  -3 -19   1   21.00    2.80
   3 -19  -1   19.00    3.00
  -3  19   1   16.50    4.00
   3  19  -1   20.80    2.70
   3  19  -1   26.30    2.60
  -3  19   1   23.10    2.60
   3  19  -1   24.70    3.20
  -3  19   1   20.40    3.50
   3  19  -1   22.40    2.70
   3  19  -1   22.50    2.70
   3  19  -1   19.20    2.90
  -3  19   1   24.30    2.90
   3  19  -1   20.30    2.50
  -2 -19   1  209.98    8.90
   2 -19  -1  193.38    9.10
   2 -19  -1  181.58    8.00
  -2 -19   1  186.18    8.50
  -2 -19   1  178.48    8.50
   2 -19  -1  185.98    8.20
   2 -19  -1  189.38    9.50
   2 -19  -1  173.98    9.00
  -2 -19   1  187.88    9.10
   2 -19  -1  180.98    9.20
  -2  19   1  184.08    9.00
  -2  19   1  191.88    9.20
   2  19  -1  193.28    9.00
   2  19  -1  186.08    9.10
   2  19  -1  173.58    8.00
   2  19  -1  188.68    8.90
  -2  19   1  177.38    8.80
   2  19  -1  181.08    7.80
  -2  19   1  179.78    8.60
   2  19  -1  180.48    9.10
  -2  19   1  191.48    8.40
   2  19  -1  190.68    8.20
   1 -19  -1  346.47   14.60
  -1 -19   1  360.46   14.70
  -1 -19   1  348.87   14.30
   1 -19  -1  358.16   14.40
   1 -19  -1  358.16   14.70
  -1 -19   1  364.16   14.10
   1 -19  -1  353.06   14.40
   1 -19  -1  346.77   13.80
  -1 -19   1  381.76   14.30
   1 -19  -1  365.26   14.00
  -1 -19   1  364.06   13.90
   1  19  -1  351.16   13.30
   1  19  -1  359.66   13.60
   1  19  -1  364.56   14.40
  -1  19   1  349.57   14.00
  -1  19   1  345.37   14.30
   1  19  -1  346.47   14.00
   1  19  -1  364.96   14.50
  -1  19   1  355.96   14.40
   1  19  -1  348.97   14.60
  -1  19   1  365.16   13.80
  -1  19   1  360.56   14.70
   1  19  -1  327.37   13.40
   0 -19   1   31.50    2.90
   0 -19  -1   33.00    3.40
   0 -19  -1   31.40    2.90
   0 -19   1   34.40    3.00
   0 -19   1   26.30    2.50
   0 -19   1   25.40    3.00
   0 -19  -1   34.60    3.00
   0 -19  -1   32.80    3.00
   0 -19  -1   32.40    3.30
   0 -19  -1   30.90    3.00
   0 -19   1   35.60    3.40
   0  19  -1   35.30    3.60
   0  19   1   22.70    3.10
   0  19  -1   30.10    2.80
   0  19  -1   30.20    2.80
   0  19  -1   33.50    2.70
   0  19  -1   29.80    2.60
   0  19   1   29.30    2.70
   0  19   1   31.10    3.00
   0  19  -1   26.10    3.20
   0  19   1   29.70    2.80
   0  19  -1   29.40    3.30
   0  19   1   30.50    3.40
   0  19   1   30.70    3.30
   1 -19   1   53.19    3.90
   1 -19   1   52.39    4.30
   1 -19   1   52.19    3.80
   1 -19   1   48.80    4.20
  -1 -19  -1   42.80    4.00
  -1 -19  -1   56.79    4.10
   1 -19   1   52.59    3.40
  -1 -19  -1   55.29    4.00
  -1 -19  -1   54.59    4.00
  -1  19  -1   54.39    3.50
   1  19   1   52.09    3.90
   1  19   1   54.99    4.30
   1  19   1   54.89    3.60
   1  19   1   56.49    3.80
   1  19   1   55.49    4.10
   1  19   1   57.79    4.10
   1  19   1   52.99    4.30
  -1  19  -1   51.29    3.50
  -2 -19  -1  180.18    7.00
  -2 -19  -1  175.58    8.50
  -2 -19  -1  185.58    8.60
  -2 -19  -1  180.18    9.00
  -2 -19  -1  201.48    9.20
  -2 -19  -1  153.68   11.10
   2 -19   1  181.48    8.60
   2 -19   1  163.98   11.40
   2  19   1  197.28    8.40
   2  19   1  185.48    8.00
  -2  19  -1  187.98    8.00
  -2  19  -1  182.18    8.30
   2  19   1  179.68    9.00
   2  19   1  190.18    8.70
  -2  19  -1  180.68    8.10
   2  19   1  187.68    9.00
   3 -19   1  196.28    9.40
  -3 -19  -1  196.08    9.30
   3 -19   1  204.38   10.10
  -3 -19  -1  184.98    9.70
   3 -19   1  202.98    9.80
  -3 -19  -1  176.28    8.90
   3 -19   1  193.08    9.20
  -3 -19  -1  190.78    8.50
   3 -19   1  196.48    9.70
   3 -19   1  200.48   10.10
  -3  19  -1  188.18    8.30
   3  19   1  188.28    9.40
   3  19   1  197.48    8.30
   3  19   1  193.68    9.20
   3  19   1  197.18    8.70
   3  19   1  186.18    9.60
   3  19   1  196.38    8.50
  -3  19  -1  187.08    8.70
   4 -19   1  123.69    7.00
  -4 -19  -1   98.59    7.40
  -4 -19  -1  110.69    6.00
   4 -19   1  110.89    6.30
   4 -19   1  114.79    7.20
   4 -19   1  121.39    7.10
  -4 -19  -1  110.19    6.50
  -4 -19  -1  112.89    6.40
   4 -19   1  110.89    6.60
   4 -19   1  111.19    6.60
   4 -19   1  113.19    7.20
   4  19   1  112.69    5.40
  -4  19  -1  109.89    6.40
   4  19   1  105.89    6.20
   4  19   1  104.09    6.00
  -4  19  -1  111.59    5.80
   4  19   1  117.19    6.50
   4  19   1   98.69    6.60
   4  19   1  108.99    6.30
   4  19   1  106.59    5.80
   5 -19   1    3.20    1.50
   5 -19   1    3.50    1.60
  -5 -19  -1    2.20    1.40
   5 -19   1    2.00    1.20
  -5 -19  -1    1.40    1.20
   5 -19   1    4.70    1.50
  -5 -19  -1   -3.80    2.50
  -5 -19  -1   -4.00    3.60
   5 -19   1    2.20    1.50
   5 -19   1    1.20    1.30
   5 -19   1    0.60    1.50
   5  19   1    0.70    1.00
  -5  19  -1    2.60    1.70
  -6 -19  -1    8.10    2.70
  -6 -19  -1   13.60    2.50
   6 -19   1   15.70    2.60
   6 -19   1    8.70    2.10
   6 -19   1    8.20    1.90
   6 -19   1   10.50    2.40
   6 -19   1    9.60    2.30
   6 -19   1   12.30    2.00
  -6  19  -1    5.00    2.20
   6  19   1   15.50    2.40
   7 -19   1    4.00    1.30
   7 -19   1    3.50    1.20
   7 -19   1    6.10    1.50
  -7 -19  -1    5.60    1.20
   7 -19   1    3.40    1.10
   7 -19   1    5.00    1.40
   7 -19   1    4.10    1.20
  -7 -20   1    1.40    0.80
   7 -20  -1   -1.60    1.30
   7 -20  -1    0.00    1.00
   7 -20  -1    0.20    0.80
   7 -20  -1    1.10    1.10
   7 -20  -1    0.30    0.80
  -7  20   1   -1.00    1.30
   7  20  -1   -1.20    1.00
  -7  20   1    1.20    1.10
   6 -20  -1    5.60    1.70
   6 -20  -1    3.60    1.20
   6 -20  -1    3.90    1.60
   6 -20  -1    4.70    1.50
   6 -20  -1    5.90    1.60
  -6 -20   1    4.50    1.30
  -6  20   1    5.30    1.60
   6  20  -1    4.50    2.70
  -6  20   1    2.50    1.60
  -6  20   1    0.70    1.70
   6  20  -1    3.90    1.30
  -5 -20   1   16.80    2.70
   5 -20  -1   13.00    2.40
   5 -20  -1   14.60    2.20
   5 -20  -1    9.30    1.90
   5 -20  -1   13.50    2.80
   5 -20  -1   12.30    2.80
   5 -20  -1   16.70    2.60
   5 -20  -1   11.30    2.40
   5  20  -1   12.20    1.70
   5  20  -1   19.90    2.70
   5  20  -1   22.40    3.30
  -5  20   1   14.30    2.90
  -5  20   1   16.60    2.70
  -5  20   1   22.70    3.90
   4 -20  -1   69.79    5.20
  -4 -20   1   69.19   11.60
  -4 -20   1   74.49    5.00
   4 -20  -1   70.69    5.00
   4 -20  -1   80.29    6.00
   4 -20  -1   75.99    5.60
   4 -20  -1   62.19    4.80
   4 -20  -1   71.39    5.60
   4  20  -1   71.09    4.20
   4  20  -1   70.09    4.90
   4  20  -1   70.39    5.30
  -4  20   1   82.19    6.00
  -4  20   1   74.59    4.80
   4  20  -1   71.59    5.50
   4  20  -1   69.29    4.40
  -4  20   1   74.99    5.20
   3 -20  -1   11.80    2.60
   3 -20  -1   10.50    1.90
  -3 -20   1   10.50    2.10
  -3 -20   1    9.70    1.90
   3 -20  -1   14.80    2.90
   3 -20  -1    9.70    2.50
   3 -20  -1   11.60    2.40
   3 -20  -1   12.10    2.20
  -3  20   1   11.80    2.40
  -3  20   1   10.70    2.30
  -3  20   1   13.70    2.30
  -3  20   1    8.40    2.20
   3  20  -1   13.00    1.90
   3  20  -1    9.70    1.70
   3  20  -1   10.50    2.10
   3  20  -1    7.00    2.00
   2 -20  -1   23.80    2.60
  -2 -20   1   23.50    2.70
  -2 -20   1   24.20    3.10
  -2 -20   1   20.50    2.60
   2 -20  -1   22.60    2.70
   2 -20  -1   22.30    2.50
   2 -20  -1   19.40    3.20
  -2 -20   1   24.50    2.60
   2 -20  -1   23.50    3.10
  -2 -20   1   15.00    2.40
   2 -20  -1   21.30    2.60
   2  20  -1   19.20    2.30
   2  20  -1   23.50    2.90
   2  20  -1   19.10    2.40
  -2  20   1   18.20    2.80
   2  20  -1   15.10    2.60
   2  20  -1   22.40    2.80
  -2  20   1   18.90    2.50
  -2  20   1   22.30    3.60
  -2  20   1   24.80    2.90
   2  20  -1   16.60    3.00
   2  20  -1   19.80    2.70
  -2  20   1   16.60    2.90
   1 -20  -1   88.99    5.50
  -1 -20   1   82.89    5.30
   1 -20  -1   95.19    6.00
  -1 -20   1   90.89    5.30
   1 -20  -1   84.19    5.20
   1 -20  -1   91.89    5.20
   1 -20  -1   89.99    7.00
  -1 -20   1   94.69    7.50
   1 -20  -1   89.29    5.60
  -1  20   1   89.79    5.20
   1  20  -1   84.49    5.80
   1  20  -1   93.39    5.00
   1  20  -1   84.89    5.30
   1  20  -1   90.59    5.40
  -1  20   1   81.49    5.60
  -1  20   1   83.49    5.30
   1  20  -1   75.39    4.40
  -1  20   1   76.69    5.30
  -1  20   1   87.29    5.00
  -1  20   1   86.29    5.60
   1  20  -1   80.89    5.30
   0 -20  -1   16.20    2.50
   0 -20   1   14.10    2.10
   0 -20  -1   19.70    2.70
   0 -20  -1   21.30    2.50
   0 -20  -1   18.70    2.50
   0 -20   1   22.20    2.80
   0 -20  -1   17.90    2.80
   0 -20   1   21.90    2.50
   0 -20   1   17.80    2.80
   0 -20  -1   22.20    2.60
   0  20   1   20.70    3.00
   0  20   1   19.10    2.80
   0  20  -1   20.70    2.40
   0  20  -1   18.50    2.70
   0  20  -1   21.40    2.80
   0  20  -1   15.70    2.30
   0  20  -1   19.10    3.30
   0  20   1   17.60    2.60
   0  20   1   19.10    2.40
   0  20  -1   19.40    2.20
   0  20   1   21.30    2.40
  -1 -20  -1   13.80    2.30
  -1 -20  -1   11.10    2.10
   1 -20   1    8.10    1.40
   1 -20   1   12.80    1.90
  -1 -20  -1    7.60    1.80
   1 -20   1   11.40    2.10
  -1 -20  -1   14.40    2.50
   1 -20   1   14.30    3.40
   1  20   1   10.80    1.90
  -1  20  -1   12.50    2.30
  -1  20  -1    9.00    1.80
   1  20   1   11.30    2.20
   1  20   1    7.00    2.00
  -1  20  -1    8.10    2.30
   1  20   1   14.20    2.20
  -1  20  -1    7.20    1.90
   1  20   1   14.40    2.60
   1  20   1   12.10    2.10
   2 -20   1  147.89    7.70
  -2 -20  -1  159.48    7.80
   2 -20   1  155.98    8.30
  -2 -20  -1  135.79    7.80
   2 -20   1  153.88    8.40
   2 -20   1  155.88    8.10
   2 -20   1  163.28    8.50
   2 -20   1  142.89    7.40
  -2 -20  -1  156.68    7.70
  -2 -20  -1  147.09    7.70
  -2  20  -1  153.48    7.00
   2  20   1  146.89    6.90
  -2  20  -1  137.99    7.30
   2  20   1  153.18    8.10
   2  20   1  156.28    7.40
   2  20   1  154.08    7.60
   2  20   1  155.58    7.90
  -2  20  -1  139.19    7.00
   2  20   1  137.69    7.00
   2  20   1  152.38    8.00
   3 -20   1  253.97   11.70
   3 -20   1  244.68   11.40
   3 -20   1  256.27   11.90
   3 -20   1  245.58   11.00
  -3 -20  -1  245.28   11.00
   3 -20   1  243.58   11.10
  -3 -20  -1  251.27   11.10
  -3 -20  -1  243.78   10.60
   3 -20   1  244.58   11.80
   3  20   1  241.08    9.90
   3  20   1  246.38   11.00
  -3  20  -1  244.18   10.50
   3  20   1  241.88   10.80
   3  20   1  231.48   11.40
  -3  20  -1  231.98   10.00
   3  20   1  232.28   10.30
   3  20   1  248.58   10.20
   3  20   1  236.08   10.90
  -4 -20  -1    1.80    1.20
  -4 -20  -1    0.00    2.20
   4 -20   1    0.60    1.10
  -4 -20  -1   -0.40    1.80
   4 -20   1    1.90    1.40
   4 -20   1    1.10    1.50
  -4 -20  -1    1.30    1.50
   4 -20   1    1.70    1.50
   4 -20   1   -0.20    1.10
   4 -20   1   -0.60    1.20
   4  20   1   -0.40    1.10
   4  20   1    2.00    1.40
   4  20   1    0.60    1.20
   4  20   1   -0.40    1.50
  -4  20  -1   -1.40    1.40
   4  20   1    0.10    1.10
  -4  20  -1   -1.60    1.40
   4  20   1   -1.40    1.50
   4  20   1    1.50    1.10
   5 -20   1    1.60    1.30
   5 -20   1    1.20    1.60
   5 -20   1    0.90    1.40
  -5 -20  -1    3.80    1.60
   5 -20   1   -0.40    1.00
   5 -20   1    0.40    1.20
   5 -20   1   -0.70    1.30
   5 -20   1    1.20    1.40
   5  20   1    0.70    1.20
   6 -20   1   -0.70    1.20
   6 -20   1   -1.00    0.70
  -6 -20  -1    0.00    1.00
   6 -20   1    0.00    1.10
   6 -20   1   -0.60    1.10
   6 -20   1   -0.20    0.90
   6 -20   1    0.10    1.00
   6  20   1   -0.70    1.00
  -6  20  -1   -2.90    1.50
   7 -20   1    1.10    0.90
   7 -20   1    1.00    1.00
   7 -20   1    0.50    1.10
   7 -20   1    0.60    0.70
  -7 -20  -1    1.10    0.90
   7 -20   1   -0.40    0.70
   7 -20   1    0.90    1.40
   7 -21  -1    0.20    0.70
   7 -21  -1    0.50    0.80
  -7 -21   1   -0.60    0.90
   7 -21  -1   -0.20    0.70
   7 -21  -1    0.40    0.90
  -7  21   1   -0.40    1.50
   6 -21  -1   -0.70    0.90
  -6 -21   1    1.40    1.60
   6 -21  -1   -1.10    1.10
   6 -21  -1   -0.20    0.80
   6 -21  -1   -0.40    1.20
   6 -21  -1    0.30    1.10
  -6  21   1   -0.50    1.60
  -6  21   1   -1.20    1.20
  -6  21   1    1.20    1.70
   5 -21  -1   26.90    3.00
   5 -21  -1   22.20    3.00
   5 -21  -1   28.30    3.50
   5 -21  -1   23.00    3.30
   5 -21  -1   24.00    3.00
   5 -21  -1   22.60    2.70
  -5 -21   1   28.10    3.00
   5 -21  -1   25.40    3.10
  -5  21   1   31.10    4.10
  -5  21   1   24.80    3.00
   5  21  -1   24.20    3.00
  -5  21   1   23.70    3.30
   5  21  -1   28.60    3.00
   4 -21  -1    1.40    2.00
   4  21  -1    2.00    1.10
  -4  21   1    2.60    1.60
  -4  21   1    3.50    1.90
   4  21  -1    2.70    1.50
   4  21  -1    1.50    1.30
  -4  21   1    4.20    1.60
   4  21  -1    6.80    3.10
  -3 -21   1  156.38    7.80
   3 -21  -1  144.09    8.30
   3 -21  -1  152.28    8.20
   3 -21  -1  149.59    6.50
  -3 -21   1  159.88    8.10
  -3 -21   1  160.28    8.00
   3 -21  -1  162.68    8.90
   3 -21  -1  159.68    8.20
   3  21  -1  154.98    8.40
  -3  21   1  160.78    8.50
   3  21  -1  163.48    7.60
  -3  21   1  144.29    8.10
  -3  21   1  157.88    7.70
  -3  21   1  158.68    8.10
   3  21  -1  164.28    8.10
   3  21  -1  157.18    7.30
  -3  21   1  142.89    8.30
   3  21  -1  138.49    8.20
   2 -21  -1   46.40    3.40
  -2 -21   1   44.20    3.60
  -2 -21   1   42.30    3.60
   2 -21  -1   41.10    3.10
  -2 -21   1   35.00    3.80
   2 -21  -1   44.20    4.20
  -2 -21   1   42.70    3.90
   2 -21  -1   38.90    4.00
   2 -21  -1   40.70    3.60
   2 -21  -1   37.30    3.50
  -2  21   1   42.80    3.50
   2  21  -1   40.80    3.70
  -2  21   1   36.00    3.80
   2  21  -1   50.79    6.30
  -2  21   1   41.30    5.50
  -2  21   1   36.60    3.90
  -2  21   1   45.20    3.70
   2  21  -1   41.00    3.60
   2  21  -1   39.90    3.20
   1 -21  -1   33.30    3.00
  -1 -21   1   34.80    3.40
   1 -21  -1   34.30    3.20
  -1 -21   1   27.40    3.40
   1 -21  -1   31.90    2.90
   1 -21  -1   24.30    3.30
  -1 -21   1   34.00    3.20
   1 -21  -1   30.90    3.10
   1 -21  -1   28.80    3.40
  -1 -21   1   33.90    3.10
  -1 -21   1   32.90    3.00
   1  21  -1   36.80    3.90
  -1  21   1   28.30    3.50
  -1  21   1   34.50    3.30
   1  21  -1   27.90    3.20
  -1  21   1   29.30    2.90
  -1  21   1   30.50    3.60
  -1  21   1   32.10    3.60
   1  21  -1   33.80    3.10
  -1  21   1   30.40    3.10
   1  21  -1   31.30    3.40
   1  21  -1   31.80    2.80
   0 -21  -1   -0.20    1.30
   0 -21  -1    0.30    0.90
   0 -21  -1    0.00    0.80
   0 -21  -1   -0.90    1.00
   0 -21   1   -0.50    1.20
   0 -21   1    1.00    1.10
   0 -21   1    1.70    1.00
   0 -21  -1    5.00    1.90
   0 -21   1   -1.10    0.70
   0  21   1   -0.50    0.90
   0  21  -1    0.10    1.30
   0  21   1   -2.00    1.20
   0  21  -1   -0.40    1.70
   0  21  -1   -0.80    0.80
   0  21   1   -2.80    1.20
   0  21   1   -0.10    1.20
   0  21   1    0.70    1.00
   0  21   1    0.00    1.10
   0  21  -1   -1.30    1.70
   0  21  -1   -0.70    0.70
   1 -21   1   32.70    3.50
  -1 -21  -1   33.80    3.20
   1 -21   1   32.90    3.10
  -1 -21  -1   30.90    3.20
   1 -21   1   26.40    2.50
  -1 -21  -1   34.60    4.50
  -1 -21  -1   28.60    3.20
   1 -21   1   32.80    3.50
   1  21   1   33.80    3.30
   1  21   1   32.40    3.00
  -1  21  -1   32.80    2.90
   1  21   1   32.30    3.30
  -1  21  -1   27.90    3.00
   1  21   1   30.90    3.30
   1  21   1   32.20    3.60
   1  21   1   31.00    3.40
  -1  21  -1   23.50    3.80
   2 -21   1   10.60    2.50
   2 -21   1    7.30    1.80
  -2 -21  -1    9.30    1.90
  -2 -21  -1    8.70    1.80
   2 -21   1   14.70    2.30
  -2 -21  -1    6.90    1.80
   2 -21   1   10.10    2.50
   2 -21   1   12.70    2.70
  -2  21  -1    5.80    1.90
  -2  21  -1   10.30    1.80
   2  21   1   10.10    2.00
   2  21   1    8.00    1.80
   2  21   1    6.10    1.70
   2  21   1    8.90    1.80
   2  21   1    9.60    1.80
   2  21   1    8.30    1.90
   3 -21   1   32.10    3.30
   3 -21   1   33.20    3.20
   3 -21   1   33.60    3.70
  -3 -21  -1   28.80    4.70
  -3 -21  -1   39.50    3.70
   3 -21   1   28.40    3.80
   3 -21   1   33.00    3.80
  -3 -21  -1   33.20    3.10
   3 -21   1   38.50    3.90
   3  21   1   27.40    3.10
   3  21   1   35.20    2.80
  -3  21  -1   32.70    3.00
   3  21   1   34.50    3.50
  -3  21  -1   24.50    3.30
   3  21   1   35.70    3.50
   3  21   1   29.70    3.70
  -3  21  -1   33.00    3.80
   3  21   1   34.60    3.50
   3  21   1   33.70    3.10
  -4 -21  -1   12.70    2.10
   4 -21   1   11.90    2.40
   4 -21   1   14.60    2.30
   4 -21   1   11.80    2.40
  -4 -21  -1   14.10    2.50
   4 -21   1    9.80    2.30
   4 -21   1   12.50    2.70
   4 -21   1   13.80    2.30
   4  21   1   11.40    2.20
   4  21   1   10.70    2.20
   4  21   1   13.90    2.30
   4  21   1    7.90    1.80
   4  21   1    8.30    2.30
   4  21   1   11.30    2.10
  -4  21  -1   14.10    2.20
  -4  21  -1   14.50    2.70
  -4  21  -1   12.70    2.40
   4  21   1    9.00    2.10
   5 -21   1   22.80    3.00
   5 -21   1   21.80    2.80
   5 -21   1   23.90    3.40
   5 -21   1   24.80    2.80
   5 -21   1   23.10    3.40
  -5 -21  -1   24.30    3.00
   5 -21   1   21.70    2.70
  -5  21  -1   30.30    3.20
   5  21   1   26.90    2.90
  -6 -21  -1    0.00    0.80
   6 -21   1    0.40    1.90
   6 -21   1   -0.70    0.80
   6 -21   1   -0.10    0.80
   6 -21   1    0.00    1.00
   6 -21   1   -0.50    1.20
   6 -21   1   -1.80    1.90
   6  21   1   -1.10    1.00
  -6  21  -1   -4.10    2.00
  -6 -22   1    1.50    0.90
   6 -22  -1    3.00    1.50
   6 -22  -1    1.30    0.90
   6 -22  -1    1.10    1.10
   6 -22  -1    2.30    1.20
  -6  22   1    2.40    1.50
  -6  22   1    3.20    1.20
  -6  22   1   -1.00    1.50
   6  22  -1    2.90    1.20
   5 -22  -1    0.40    1.10
  -5 -22   1    1.30    1.00
   5 -22  -1    1.40    1.20
   5 -22  -1   -0.60    0.90
   5 -22  -1    0.80    1.20
   5 -22  -1   -0.20    1.30
   5  22  -1   -1.70    1.20
   5  22  -1    1.60    1.10
  -5  22   1    1.00    1.50
   5  22  -1    0.30    1.40
  -5  22   1   -1.40    1.00
  -5  22   1   -1.00    1.50
   4 -22  -1    7.80    2.00
   4 -22  -1    5.30    1.60
  -4 -22   1    6.60    1.50
   4 -22  -1    4.70    1.80
   4 -22  -1    3.10    1.40
   4 -22  -1    6.40    1.90
  -4  22   1    4.30    1.60
  -4  22   1    4.10    1.50
   4  22  -1    6.00    1.50
  -4  22   1    2.30    1.80
   4  22  -1    7.60    1.90
   4  22  -1    3.70    1.90
   4  22  -1    5.50    1.50
  -4  22   1    3.90    1.80
   4  22  -1    6.10    1.60
   4  22  -1    5.30    3.00
   3 -22  -1   11.60    2.40
   3 -22  -1   13.30    1.90
   3 -22  -1   10.20    2.20
  -3 -22   1   11.90    2.10
  -3 -22   1   10.40    2.20
   3 -22  -1   10.00    2.40
   3 -22  -1   10.90    2.40
  -3  22   1   12.20    2.20
  -3  22   1    9.20    2.10
   3  22  -1   11.40    2.20
  -3  22   1   13.10    2.40
  -3  22   1    7.80    2.20
  -3  22   1    5.40    2.30
   3  22  -1   13.80    2.50
   3  22  -1   12.70    2.10
   3  22  -1    9.50    2.80
   3  22  -1    7.90    1.90
   2 -22  -1   14.10    2.20
   2 -22  -1   14.60    2.60
  -2 -22   1    9.20    2.20
   2 -22  -1   15.70    2.90
  -2 -22   1   18.00    2.90
   2 -22  -1   15.10    2.40
   2 -22  -1   11.10    2.40
  -2 -22   1   15.90    2.50
  -2 -22   1   15.00    2.60
  -2  22   1   14.90    2.30
  -2  22   1   12.10    2.40
   2  22  -1   13.80    2.10
   2  22  -1   12.30    2.20
  -2  22   1   11.40    2.80
  -2  22   1   10.90    2.30
  -2  22   1   15.80    2.80
   2  22  -1   15.50    2.70
   2  22  -1   14.30    2.40
  -1 -22   1   19.90    2.80
  -1 -22   1   21.50    2.40
   1 -22  -1   18.80    3.00
   1 -22  -1   20.20    2.60
   1 -22  -1   21.40    2.60
   1 -22  -1   21.00    2.90
   1 -22  -1   20.10    2.60
   1 -22  -1   17.80    2.50
  -1 -22   1   20.30    2.50
  -1 -22   1   21.60    3.00
   1  22  -1   21.00    2.40
  -1  22   1   20.30    2.50
  -1  22   1   22.30    2.80
  -1  22   1   21.80    3.00
  -1  22   1   15.30    2.70
   1  22  -1   18.20    2.60
   1  22  -1   18.10    2.80
  -1  22   1   14.80    2.50
   1  22  -1   22.10    3.00
   0 -22   1    1.30    1.30
   0 -22   1    1.90    1.20
   0 -22   1    1.90    1.10
   0 -22  -1    2.30    1.40
   0 -22   1    2.20    1.20
   0 -22  -1    0.80    1.00
   0 -22  -1    1.80    1.60
   0 -22  -1    2.10    1.30
   0 -22  -1   -1.40    1.20
   0  22   1    2.00    2.20
   0  22  -1    2.40    1.40
   0  22   1    2.60    2.60
   0  22   1    1.90    1.60
   0  22  -1   -0.40    1.30
   0  22  -1    1.50    1.20
   0  22   1    2.00    1.40
   0  22   1    4.40    1.40
   0  22   1    2.50    1.40
   0  22  -1    1.90    2.00
   1 -22   1  288.77   12.90
  -1 -22  -1  302.97   12.70
  -1 -22  -1  311.57   12.60
   1 -22   1  283.87   11.00
   1 -22   1  295.87   13.10
   1 -22   1  274.17   11.90
   1 -22   1  305.87   12.70
   1 -22   1  286.97   13.30
  -1 -22  -1  321.57   12.70
  -1 -22  -1  276.97   12.30
  -1  22  -1  309.27   12.00
   1  22   1  308.97   12.10
   1  22   1  304.77   12.50
   1  22   1  290.07   12.10
   1  22   1  287.27   12.90
   1  22   1  293.37   12.90
   1  22   1  290.87   12.40
  -1  22  -1  274.27   12.40
  -1  22  -1  279.67   12.30
   2 -22   1   64.59    4.50
   2 -22   1   64.39    4.60
   2 -22   1   74.09    5.40
  -2 -22  -1   67.29    4.60
   2 -22   1   66.49    5.20
  -2 -22  -1   63.89    4.70
   2 -22   1   63.69    5.20
  -2 -22  -1   64.99    4.70
   2  22   1   68.69    5.10
   2  22   1   67.29    4.50
   2  22   1   61.59    4.10
  -2  22  -1   59.99    5.30
   2  22   1   66.49    4.30
   2  22   1   60.29    4.60
  -2  22  -1   59.79    4.10
   2  22   1   66.59    5.10
   3 -22   1   25.60    3.00
  -3 -22  -1   33.20    3.40
   3 -22   1   34.90    4.00
   3 -22   1   36.10    3.50
   3 -22   1   38.80    3.90
   3 -22   1   33.20    3.80
   3 -22   1   31.90    3.70
  -3 -22  -1   33.80    3.20
   3  22   1   30.90    3.30
   3  22   1   38.50    3.00
   3  22   1   33.70    3.40
   3  22   1   35.20    3.90
   3  22   1   31.40    2.90
   3  22   1   32.60    3.10
  -3  22  -1   34.70    3.10
   4 -22   1    5.50    1.90
   4 -22   1    5.60    1.90
   4 -22   1    3.50    1.90
  -4 -22  -1    6.30    1.60
   4 -22   1    2.40    1.50
  -4 -22  -1    4.00    1.60
   4 -22   1    5.10    1.80
   4 -22   1    3.70    1.40
   4  22   1    2.10    1.50
   4  22   1    4.30    1.20
   4  22   1    5.80    1.40
  -4  22  -1    5.30    1.70
   4  22   1    5.00    1.60
  -5 -22  -1    3.10    1.30
   5 -22   1    0.30    1.20
   5 -22   1   -0.60    1.30
   5 -22   1    0.20    1.00
   5 -22   1   -0.50    0.90
   5 -22   1   -0.10    1.00
   5 -22   1    0.60    1.20
   5  22   1    0.70    1.20
  -5  22  -1   -0.90    1.60
   6 -22   1    1.60    0.90
   6 -22   1    0.50    1.10
   6 -22   1    2.00    1.10
  -6 -22  -1    3.50    1.10
   6 -22   1    2.10    1.20
   6  22   1    1.60    1.10
  -6 -23   1   27.00    2.40
   6 -23  -1   31.20    3.00
   6 -23  -1   23.80    2.30
   6 -23  -1   32.50    3.00
  -6  23   1   18.90    3.40
   6  23  -1   26.20    2.30
  -6  23   1   30.20    2.70
   5 -23  -1   50.09    3.80
   5 -23  -1   43.70    3.50
   5 -23  -1   46.60    4.00
  -5 -23   1   53.49    3.70
   5 -23  -1   50.69    3.70
   5 -23  -1   51.49    4.40
  -5  23   1   49.10    3.70
  -5  23   1   46.80    4.20
   5  23  -1   53.49    3.70
  -5  23   1   43.10    4.00
  -5  23   1   49.10    4.40
   5  23  -1   44.10    3.70
   4 -23  -1    8.20    2.10
  -4 -23   1    8.20    1.90
   4 -23  -1    6.60    2.10
   4 -23  -1    7.50    1.90
   4 -23  -1    6.40    2.10
   4 -23  -1    6.30    1.70
  -4  23   1    9.30    2.30
  -4  23   1    4.90    2.00
   4  23  -1    5.90    1.40
   4  23  -1    6.50    1.90
  -4  23   1    6.90    1.90
  -4  23   1    5.20    1.90
   4  23  -1    5.10    1.40
   4  23  -1    5.60    1.60
   3 -23  -1   49.60    4.20
  -3 -23   1   53.29    4.00
   3 -23  -1   52.59    4.60
  -3 -23   1   52.49    4.30
   3 -23  -1   48.10    4.40
   3 -23  -1   53.09    4.20
  -3  23   1   51.69    4.00
  -3  23   1   53.19    4.40
  -3  23   1   42.80    4.00
   3  23  -1   50.09    4.20
   3  23  -1   43.70    5.20
   3  23  -1   49.50    3.60
  -3  23   1   46.60    4.70
   3  23  -1   49.50    3.90
  -3  23   1   43.90    4.80
  -2 -23   1   76.79    5.30
   2 -23  -1   70.89    4.90
   2 -23  -1   76.99    5.40
  -2 -23   1   71.69    4.70
   2 -23  -1   71.79    4.20
   2 -23  -1   72.09    5.40
   2 -23  -1   71.29    5.00
  -2 -23   1   69.69    5.00
   2  23  -1   77.79    4.50
   2  23  -1   70.19    4.90
  -2  23   1   67.59    5.20
   2  23  -1   68.89    5.30
   2  23  -1   76.09    6.20
   2  23  -1   80.69    5.20
  -2  23   1   66.99    4.60
  -2  23   1   63.59    4.90
  -2  23   1   64.29    4.70
  -2  23   1   67.89    5.20
  -1 -23   1  115.69    7.00
  -1 -23   1  117.59    6.60
   1 -23  -1  112.09    7.00
  -1 -23   1  121.49    7.00
   1 -23  -1  119.39    6.20
   1 -23  -1  122.29    6.90
   1 -23  -1  125.59    6.40
   1 -23  -1  120.89    6.60
  -1 -23   1  120.69    6.60
  -1 -23   1  125.09    6.30
   1 -23  -1  111.49    6.80
  -1  23   1  124.69    7.00
  -1  23   1  125.39    6.60
  -1  23   1  105.39    7.10
  -1  23   1  118.89    6.40
   1  23  -1  125.89    6.30
  -1  23   1  124.79    6.90
   1  23  -1  137.69    7.10
   1  23  -1  122.79    7.50
   1  23  -1  127.19    6.80
   1  23  -1  117.09    6.80
  -1  23   1  119.89    7.00
   0 -23  -1  132.19    7.10
   0 -23   1  129.59    6.30
   0 -23  -1  136.89    6.90
   0 -23  -1  133.89    7.10
   0 -23  -1  127.59    6.80
   0 -23   1  128.79    7.00
   0 -23   1  134.19    7.50
   0 -23   1  123.99    7.70
   0 -23  -1  134.49    7.30
   0 -23   1  137.49    7.40
   0  23  -1  140.99    7.30
   0  23  -1  134.99    7.20
   0  23   1  124.29    7.00
   0  23   1  135.19    6.90
   0  23   1  137.09    7.30
   0  23   1  134.19    6.80
   0  23  -1  135.69    6.70
   0  23  -1  123.09    8.00
   0  23   1  127.09    7.40
   0  23   1  133.19    7.50
  -1 -23  -1  345.97   13.80
   1 -23   1  340.67   14.30
   1 -23   1  339.57   14.50
   1 -23   1  313.07   12.00
  -1 -23  -1  311.97   13.50
   1 -23   1  330.37   14.70
   1 -23   1  320.37   13.80
  -1 -23  -1  352.86   13.90
   1 -23   1  295.77   12.90
  -1 -23  -1  331.27   13.90
  -1  23  -1  334.07   13.80
   1  23   1  348.97   13.80
   1  23   1  339.87   13.70
  -1  23  -1  304.87   13.60
   1  23   1  336.87   13.30
   1  23   1  337.97   14.40
   1  23   1  336.47   13.80
   1  23   1  348.97   14.40
  -1  23  -1  344.27   13.30
   2 -23   1  169.08    9.00
  -2 -23  -1  158.78    8.10
   2 -23   1  158.68    8.80
   2 -23   1  148.99    7.70
  -2 -23  -1  183.68    8.40
  -2 -23  -1  159.48    8.00
   2 -23   1  157.58    8.70
   2 -23   1  167.58    8.30
   2  23   1  168.18    7.60
   2  23   1  170.58    7.90
  -2  23  -1  163.48    7.60
  -2  23  -1  178.28    9.10
   2  23   1  157.88    8.00
   2  23   1  179.38    8.70
   2  23   1  162.98    8.80
   2  23   1  167.58    7.80
   3 -23   1   13.50    2.60
   3 -23   1    9.80    2.40
   3 -23   1   11.90    2.40
  -3 -23  -1   14.40    2.50
   3 -23   1   10.60    2.20
  -3 -23  -1   10.90    2.10
   3 -23   1   13.60    2.80
   3  23   1   14.10    2.30
   3  23   1    8.90    1.80
   3  23   1   13.00    2.30
   3  23   1    7.50    1.90
  -3  23  -1    9.40    1.80
  -3  23  -1    5.60    2.30
   4 -23   1   20.00    2.90
   4 -23   1   17.50    2.40
   4 -23   1   16.20    3.10
   4 -23   1   17.90    2.50
  -4 -23  -1   18.50    2.30
   4 -23   1   19.10    3.00
  -4 -23  -1   19.70    2.60
   4  23   1   18.80    2.80
   4  23   1   17.40    2.40
   4  23   1   17.00    2.70
   4  23   1   16.90    2.20
   4  23   1   20.40    2.70
  -4  23  -1   19.50    2.60
   5 -23   1    9.60    2.10
   5 -23   1   15.20    2.60
   5 -23   1   14.00    2.30
   5 -23   1   10.90    1.90
  -5 -23  -1   20.70    3.10
   5 -23   1   16.70    2.60
   5  23   1   17.30    2.90
   6 -23   1    3.80    1.10
   6 -23   1    4.20    1.30
   6 -23   1    3.60    1.00
   6 -23   1    6.50    1.40
   6  23   1    5.40    1.00
   6 -24  -1   -0.10    0.60
   6 -24  -1    0.20    0.70
   6 -24  -1   -0.20    0.80
   6 -24  -1   -1.20    0.90
  -6 -24   1    0.90    0.70
  -6  24   1   -1.30    1.40
  -6  24   1    0.40    1.10
   6  24  -1    0.20    0.90
   5 -24  -1    0.70    0.80
  -5 -24   1   -0.70    1.50
   5 -24  -1    0.10    1.10
   5 -24  -1   -1.80    1.00
   5 -24  -1   -0.10    0.90
  -5  24   1    0.10    1.10
   5  24  -1    1.00    1.30
  -5  24   1   -2.80    1.30
   5  24  -1   -1.60    1.40
  -5  24   1   -0.20    1.40
   4 -24  -1   22.80    2.70
   4 -24  -1   20.00    2.40
  -4 -24   1   21.80    2.60
   4 -24  -1   22.10    3.10
   4 -24  -1   19.40    3.00
   4 -24  -1   22.20    2.90
   4  24  -1   22.10    2.40
  -4  24   1   17.60    2.90
  -4  24   1   13.90    2.40
   4  24  -1   18.20    2.50
  -4  24   1   21.80    2.80
  -4  24   1   20.60    3.00
   4  24  -1   23.80    2.90
   4  24  -1   18.80    2.50
  -3 -24   1   84.29    5.00
  -3 -24   1   78.79    5.30
   3 -24  -1   77.79    5.20
   3 -24  -1   77.79    5.70
   3 -24  -1   71.89    5.20
   3 -24  -1   80.49    5.20
   3  24  -1   82.29    4.60
  -3  24   1   70.59    5.00
  -3  24   1   71.99    5.50
   3  24  -1   87.69    5.00
  -3  24   1   80.29    5.00
  -3  24   1   73.69    5.70
   3  24  -1   86.49    5.30
   2 -24  -1    0.20    1.10
  -2 -24   1    1.10    1.10
  -2 -24   1   -1.10    1.50
   2 -24  -1    0.90    1.40
   2 -24  -1   -0.80    0.90
  -2 -24   1    0.20    1.30
   2 -24  -1   -2.00    0.80
   2 -24  -1   -0.50    1.40
  -2  24   1    0.50    1.40
  -2  24   1    0.00    0.90
   2  24  -1   -1.10    2.30
   2  24  -1    0.10    1.40
   2  24  -1   -0.90    0.80
  -2  24   1   -1.10    1.30
   2  24  -1   -0.50    1.10
  -2  24   1   -1.20    1.30
  -2  24   1    3.00    1.50
  -1 -24   1  187.28    8.30
   1 -24  -1  176.48    8.70
   1 -24  -1  189.78    8.40
   1 -24  -1  176.08    9.50
  -1 -24   1  193.18    9.00
  -1 -24   1  189.28    9.50
   1 -24  -1  188.58    9.30
  -1 -24   1  188.18    9.30
   1 -24  -1  195.68    8.70
   1 -24  -1  184.98    9.10
   1  24  -1  196.18    8.50
   1  24  -1  197.88    9.00
  -1  24   1  197.38    9.30
   1  24  -1  195.08    9.30
  -1  24   1  168.88   10.60
   1  24  -1  185.68    9.20
  -1  24   1  184.18    8.60
   1  24  -1  162.38   10.10
  -1  24   1  174.78    8.60
  -1  24   1  181.68   10.20
  -1  24   1  183.48    8.90
   0 -24   1  147.89    8.10
   0 -24  -1  136.39    6.90
   0 -24   1  141.29    7.80
   0 -24  -1  140.19    7.10
   0 -24   1  129.59    7.10
   0 -24   1  137.89    7.40
   0 -24   1  138.29    6.40
   0 -24  -1  117.29    7.20
   0 -24  -1  130.99    7.30
   0 -24  -1  138.59    7.30
   0  24   1  140.39    7.40
   0  24   1  136.39    7.30
   0  24  -1  139.19    6.80
   0  24   1  139.29    7.70
   0  24  -1  133.69    7.30
   0  24  -1  146.49    7.50
   0  24   1  139.69    6.90
   0  24   1  128.09    8.00
   0  24   1  128.89    6.80
   1 -24   1    2.50    1.50
   1 -24   1    4.40    1.50
   1 -24   1    1.40    1.40
  -1 -24  -1    0.70    1.20
  -1 -24  -1    1.70    1.10
   1 -24   1    1.20    1.00
  -1 -24  -1   -0.20    0.90
   1  24   1    0.20    1.00
   1  24   1    0.50    1.20
  -1  24  -1    2.00    1.20
   1  24   1    0.80    1.20
   1  24   1    1.70    1.30
   1  24   1    0.60    1.90
  -1  24  -1    3.20    2.40
   1  24   1   -0.30    1.20
   2 -24   1    5.00    1.50
  -2 -24  -1    7.20    1.90
  -2 -24  -1    5.10    1.70
   2 -24   1    5.70    2.00
  -2 -24  -1    8.30    1.90
   2 -24   1    7.90    2.20
   2 -24   1    5.10    1.50
   2 -24   1    4.60    1.70
   2  24   1    6.40    1.70
   2  24   1    4.40    1.90
   2  24   1    6.50    1.70
   2  24   1    6.60    1.60
  -2  24  -1    5.10    1.30
   2  24   1    7.10    1.50
   2  24   1    6.00    1.70
  -2  24  -1    2.20    1.70
  -3 -24  -1    2.30    1.40
   3 -24   1    1.90    1.40
  -3 -24  -1   -1.20    1.70
   3 -24   1    2.60    1.20
  -3 -24  -1    2.60    1.30
   3 -24   1    2.20    1.40
   3 -24   1    0.60    1.40
   3  24   1    1.00    1.10
   3  24   1    1.70    1.20
   3  24   1    0.20    1.00
  -3  24  -1    1.50    1.20
   3  24   1    1.40    1.30
   3  24   1   -0.20    1.20
  -3  24  -1    0.10    1.70
   4 -24   1    4.20    1.60
   4 -24   1    5.40    1.60
   4 -24   1    2.20    1.40
   4 -24   1    2.90    1.40
  -4 -24  -1    4.30    1.50
   4 -24   1    2.00    1.20
  -4  24  -1    2.70    2.30
   4  24   1    4.60    1.50
   4  24   1    3.20    1.30
  -4  24  -1    6.00    1.40
   5 -24   1   11.00    2.20
   5 -24   1    5.90    1.40
   5 -24   1    6.40    1.80
  -5 -24  -1   11.50    2.10
   5  24   1    8.70    1.50
  -5  24  -1    6.40    1.40
   5 -25  -1   14.00    1.90
  -5 -25   1   21.20    2.10
   5 -25  -1   14.10    2.20
   5 -25  -1   15.40    2.30
   5 -25  -1   20.30    2.60
   5  25  -1   16.90    2.10
   5  25  -1   14.80    2.90
  -5  25   1   20.00    2.30
  -5  25   1   16.40    2.40
  -4 -25   1    1.00    1.10
   4 -25  -1    0.20    0.80
   4 -25  -1    2.10    1.20
   4 -25  -1    1.80    1.20
   4 -25  -1    0.60    1.40
   4 -25  -1    0.00    1.10
  -4  25   1    0.90    1.00
  -4  25   1   -0.10    2.10
   4  25  -1    2.20    1.20
   4  25  -1   -0.50    1.60
  -4  25   1    2.30    2.40
   4  25  -1    0.00    0.90
   4  25  -1    1.10    1.30
  -4  25   1    3.10    1.40
   3 -25  -1    3.60    1.60
  -3 -25   1    2.30    1.30
   3 -25  -1    4.60    1.70
   3 -25  -1    2.60    1.30
   3 -25  -1    4.60    1.60
  -3 -25   1    3.30    1.20
   3 -25  -1    3.10    1.30
  -3  25   1    6.90    3.00
  -3  25   1    1.40    1.40
  -3  25   1    4.40    1.80
   3  25  -1    4.10    1.50
  -3  25   1    2.90    1.20
   3  25  -1    3.30    1.30
   2 -25  -1   85.19    4.10
   2 -25  -1   91.69    5.60
   2 -25  -1   87.79    5.50
  -2 -25   1   86.89    5.60
  -2 -25   1   83.19    5.30
   2 -25  -1   82.49    5.60
  -2 -25   1   95.29    5.20
   2 -25  -1   83.79    5.80
  -2  25   1   87.79    5.80
  -2  25   1   89.39    5.80
  -2  25   1   92.19    5.30
  -2  25   1  100.89    8.10
   2  25  -1   96.39    5.50
   2  25  -1   92.59    5.10
  -2  25   1   84.99    5.40
   2  25  -1   90.09    5.50
  -1 -25   1  135.99    6.40
   1 -25  -1  121.99    7.00
   1 -25  -1  135.69    7.20
   1 -25  -1  128.19    7.10
  -1 -25   1  114.49    6.50
   1 -25  -1  132.29    6.30
  -1 -25   1  135.19    7.40
  -1 -25   1  134.99    6.90
  -1 -25   1  131.39    7.30
  -1  25   1  120.49    6.70
  -1  25   1  136.99    6.80
   1  25  -1  133.29    7.10
  -1  25   1  132.69    7.20
  -1  25   1  133.69    7.10
  -1  25   1  132.89    7.40
   1  25  -1  139.29    6.60
   1  25  -1  133.39    7.00
   0 -25   1   10.00    2.20
   0 -25  -1    8.80    1.70
   0 -25  -1    8.90    2.20
   0 -25   1   10.50    2.30
   0 -25   1    9.50    1.70
   0 -25  -1    6.30    2.00
   0 -25  -1   10.10    2.10
   0 -25  -1   11.20    2.20
   0 -25   1    7.50    2.00
   0 -25   1   12.20    2.30
   0  25  -1    9.60    2.00
   0  25  -1   11.30    2.10
   0  25  -1   10.70    2.10
   0  25   1    8.60    1.90
   0  25   1    9.70    2.00
   0  25   1    7.20    1.80
   0  25   1    7.90    2.00
   0  25   1   15.10    3.00
   0  25   1    9.50    2.10
   1 -25   1    7.80    2.00
  -1 -25  -1    6.80    1.60
   1 -25   1    8.10    1.90
   1 -25   1    8.50    2.10
   1 -25   1    8.40    2.10
  -1 -25  -1    5.80    1.70
  -1 -25  -1    7.50    1.90
  -1  25  -1    7.70    2.00
  -1  25  -1    6.50    1.60
   1  25   1   10.10    1.80
   1  25   1    7.20    1.70
  -1  25  -1    6.40    1.70
   1  25   1    7.30    1.60
   1  25   1    3.80    2.80
   1  25   1    4.90    1.50
   1  25   1    9.20    2.20
   2 -25   1   52.09    4.00
   2 -25   1   51.69    4.40
  -2 -25  -1   52.19    4.10
  -2 -25  -1   49.70    3.90
  -2 -25  -1   54.19    4.00
   2 -25   1   50.59    4.50
   2 -25   1   54.49    4.50
   2 -25   1   47.30    3.60
   2  25   1   52.09    3.90
  -2  25  -1   45.10    4.20
   2  25   1   50.49    4.00
   2  25   1   43.20    3.70
   2  25   1   49.90    3.50
   2  25   1   50.99    4.10
   3 -25   1   20.10    2.90
   3 -25   1   22.00    2.50
  -3 -25  -1   27.60    3.00
   3 -25   1   20.50    2.50
  -3 -25  -1   20.70    2.90
   3 -25   1   27.10    3.30
   3 -25   1   26.20    3.20
  -3 -25  -1   22.60    2.50
  -3  25  -1   25.10    2.50
  -3  25  -1   13.00    4.30
   3  25   1   28.70    2.90
   3  25   1   28.60    3.20
   3  25   1   23.70    2.50
  -4 -25  -1   -0.50    0.90
   4 -25   1   -0.40    1.70
   4 -25   1    0.30    1.00
   4 -25   1    0.00    1.10
   4 -25   1    0.00    0.90
   4 -25   1    0.90    1.20
  -4  25  -1   -0.40    2.00
   4  25   1    0.10    0.90
  -5 -25  -1    0.80    0.80
   5 -25   1   -1.10    1.40
   5 -25   1   -0.10    0.70
   5 -25   1   -0.10    0.80
   5 -25   1    0.90    0.80
   5  25   1   -0.80    0.90
   5 -26  -1    1.80    0.80
   5 -26  -1    0.80    0.90
   5 -26  -1    1.20    0.80
  -5 -26   1    1.70    0.90
   5 -26  -1    2.30    1.10
   5 -26  -1    0.40    1.00
  -5  26   1   -0.40    1.10
   5  26  -1    0.90    0.90
  -5  26   1    2.20    1.00
  -4 -26   1    2.60    1.30
   4 -26  -1    0.60    1.10
   4 -26  -1    3.80    1.20
   4 -26  -1    1.70    1.00
   4 -26  -1    0.10    1.40
   4 -26  -1    3.20    1.30
   4  26  -1    7.50    2.20
  -4  26   1    0.50    1.00
   4  26  -1    0.70    1.40
   4  26  -1    0.80    0.80
  -4  26   1   -2.20    1.70
  -4  26   1    2.00    1.20
   3 -26  -1    3.80    1.40
   3 -26  -1    3.80    1.60
   3 -26  -1    5.00    1.40
  -3 -26   1    4.60    1.20
   3 -26  -1    5.00    1.40
   3  26  -1    4.30    1.20
   3  26  -1    5.50    1.40
  -3  26   1    4.30    2.20
  -3  26   1    3.60    1.90
  -3  26   1    3.30    1.40
  -3  26   1    4.40    1.60
  -3  26   1    2.10    1.80
   2 -26  -1    6.00    1.90
   2 -26  -1    8.00    2.00
   2 -26  -1    9.40    2.00
  -2 -26   1   10.90    1.90
  -2 -26   1    7.10    1.80
  -2 -26   1    8.80    1.90
  -2  26   1    4.60    1.70
  -2  26   1    6.00    1.90
   2  26  -1    8.60    1.70
   2  26  -1    6.20    1.40
  -2  26   1    6.10    1.70
  -2  26   1    7.60    1.70
   2  26  -1    9.40    2.10
  -2  26   1    5.60    2.20
   1 -26  -1    0.60    1.40
   1 -26  -1    1.00    1.50
  -1 -26   1    2.20    1.00
   1 -26  -1    2.30    1.00
  -1 -26   1    2.20    1.50
  -1 -26   1    2.90    1.50
   1 -26  -1    2.00    1.10
  -1 -26   1    2.90    1.30
  -1 -26   1    1.30    1.10
   1  26  -1    0.80    1.20
   1  26  -1    1.20    1.10
  -1  26   1    6.30    1.80
  -1  26   1    1.50    1.30
  -1  26   1    0.10    1.20
  -1  26   1    1.50    1.30
   1  26  -1    3.50    1.30
   0 -26  -1    2.70    1.20
   0 -26   1    2.20    1.30
   0 -26   1    3.20    1.30
   0 -26   1    2.50    1.20
   0 -26  -1    2.80    1.40
   0 -26   1    2.50    1.30
   0 -26  -1    2.30    1.40
   0 -26   1    0.60    0.80
   0  26   1    2.10    1.30
   0  26  -1    3.30    1.60
   0  26   1    2.40    1.20
   0  26  -1    0.40    0.90
   0  26   1    0.70    1.40
   0  26   1   -1.40    1.60
   0  26   1    0.10    1.10
   0  26  -1    1.50    1.30
  -1 -26  -1   22.00    2.90
  -1 -26  -1   16.90    2.30
  -1 -26  -1   16.30    3.20
   1 -26   1   22.20    3.00
  -1 -26  -1   17.90    2.50
   1 -26   1   18.50    3.10
   1 -26   1   15.70    2.30
   1 -26   1   13.70    2.30
  -1  26  -1   16.90    2.80
   1  26   1   19.20    2.80
   1  26   1   22.10    3.60
   1  26   1   20.40    2.90
  -1  26  -1   17.20    3.00
   1  26   1   16.40    2.80
  -2 -26  -1   13.40    2.30
  -2 -26  -1   13.20    2.30
   2 -26   1   14.60    2.10
   2 -26   1   10.70    2.20
   2 -26   1   14.40    2.70
  -2 -26  -1    8.90    1.70
   2 -26   1   11.90    2.40
   2  26   1   17.80    2.80
   2  26   1   14.20    2.50
   2  26   1   14.70    2.10
  -2  26  -1   14.90    2.20
  -2  26  -1   13.10    2.40
   2  26   1   12.70    2.20
  -3 -26  -1   13.20    2.10
   3 -26   1   13.60    1.90
   3 -26   1   12.30    2.30
   3 -26   1   17.40    2.60
   3 -26   1   10.40    1.80
   3 -26   1   10.20    2.00
  -3  26  -1   11.30    2.00
  -3  26  -1   11.50    2.20
   3  26   1   12.70    2.20
   3  26   1   16.10    2.60
   3  26   1   13.20    1.90
   4 -26   1    0.00    1.00
   4 -26   1    0.30    1.00
   4 -26   1    0.40    0.90
   4 -26   1    0.70    0.90
  -4 -26  -1    0.00    0.80
   4 -26   1    0.90    1.20
  -4  26  -1    2.40    1.70
  -4  26  -1    0.20    1.00
   4  26   1   -0.80    0.90
   5 -26   1    1.60    0.80
   5 -26   1   -0.30    0.80
   5 -26   1    1.10    1.00
   5 -26   1    1.90    0.80
   5 -26   1    0.20    0.80
  -5 -26  -1    1.10    0.60
   5  26   1    2.60    1.20
   4 -27  -1    1.10    1.20
  -4 -27   1    1.20    0.90
   4 -27  -1    1.50    1.10
   4 -27  -1    0.10    1.00
   4 -27  -1   -0.20    0.80
   4 -27  -1    1.00    0.80
  -4  27   1   -0.90    0.90
  -4  27   1    0.60    1.20
   4  27  -1    1.40    1.00
   4  27  -1   -1.40    1.10
   4  27  -1   -2.40    0.90
   3 -27  -1    7.30    1.70
  -3 -27   1    2.90    1.10
   3 -27  -1    6.30    1.70
   3 -27  -1    2.50    1.50
   3 -27  -1    7.10    1.80
   3 -27  -1    5.10    1.30
   3  27  -1    6.50    2.00
  -3  27   1    4.40    2.50
  -3  27   1    2.90    2.30
   3  27  -1    6.40    1.60
   3  27  -1    3.90    1.20
  -3  27   1    5.90    1.80
   3  27  -1    5.40    1.40
  -3  27   1    4.60    1.30
   2 -27  -1    7.40    1.80
   2 -27  -1    6.90    2.30
   2 -27  -1    7.80    2.10
  -2 -27   1    1.90    1.30
  -2 -27   1    3.20    1.00
   2 -27  -1    3.40    1.60
  -2 -27   1    2.80    1.30
   2  27  -1    5.30    1.50
   2  27  -1    4.50    1.30
  -2  27   1    6.50    1.60
  -2  27   1    7.80    1.80
  -2  27   1    4.00    2.00
  -2  27   1    4.50    1.40
   2  27  -1    3.60    1.30
  -1 -27   1    3.30    1.40
   1 -27  -1    2.60    1.40
   1 -27  -1    4.90    2.50
   1 -27  -1    4.60    1.50
  -1 -27   1    3.70    1.10
  -1 -27   1    5.30    1.60
   1 -27  -1    5.20    1.10
   1  27  -1    4.90    1.50
  -1  27   1    2.20    1.30
   1  27  -1    4.30    1.40
  -1  27   1    5.60    1.70
  -1  27   1    5.90    1.80
   1  27  -1    2.20    1.20
  -1  27   1    2.00    1.60
   0 -27   1   -0.20    1.00
   0 -27   1    0.40    1.30
   0 -27  -1    0.20    1.20
   0 -27   1   -1.00    1.10
   0 -27   1    0.80    1.00
   0 -27  -1   -0.50    0.70
   0 -27  -1    1.00    1.10
   0  27   1    0.00    1.00
   0  27   1   -0.90    1.10
   0  27  -1    0.70    1.10
   0  27  -1    1.00    0.90
   0  27   1    0.90    1.70
   0  27  -1   -1.50    1.00
   0  27   1    1.50    1.20
  -1 -27  -1    0.00    1.60
  -1 -27  -1    0.40    0.90
   1 -27   1   -0.10    1.10
   1 -27   1    0.60    1.10
   1 -27   1    0.00    1.00
   1 -27   1    1.00    1.20
  -1  27  -1   -2.70    1.40
   1  27   1    1.00    1.00
  -1  27  -1    0.60    1.00
   1  27   1   -3.30    1.60
  -1  27  -1    0.70    1.10
   1  27   1   -1.10    1.00
   1  27   1    1.10    1.20
  -2 -27  -1    1.10    1.00
   2 -27   1    0.50    1.20
   2 -27   1    2.20    1.20
  -2 -27  -1    2.10    1.40
   2 -27   1    1.10    1.30
   2 -27   1    0.90    1.20
   2  27   1    0.90    1.30
   2  27   1    1.60    1.00
   2  27   1    2.30    1.10
  -2  27  -1    1.60    1.10
  -2  27  -1    3.30    1.50
   3 -27   1   33.10    4.10
   3 -27   1   21.30    3.30
   3 -27   1   15.00    3.40
   3 -27   1   22.40    2.90
  -3 -27  -1   26.40    3.80
  -3  27  -1   17.00    2.90
   3  27   1   21.30    2.00
   3  27   1   24.40    3.10
   4 -27   1   12.10    2.10
   4 -27   1   15.40    2.30
   4 -27   1   17.50    2.30
  -4 -27  -1   13.10    2.00
   4 -27   1   12.90    1.70
  -4  27  -1   10.40    2.00
   4  27   1   15.00    2.10
   4 -28  -1    1.70    1.00
   4 -28  -1    2.10    1.00
  -4 -28   1    2.50    0.80
   4 -28  -1    2.20    0.80
   4 -28  -1    3.00    1.30
  -4  28   1    1.80    1.30
   4  28  -1    3.10    1.10
  -4  28   1    1.70    1.00
   3 -28  -1    2.40    1.30
   3 -28  -1    0.30    1.00
  -3 -28   1    2.80    0.90
   3 -28  -1    2.30    1.10
   3 -28  -1    0.60    1.10
  -3  28   1    3.90    1.50
   3  28  -1    1.60    0.90
   3  28  -1    0.50    1.20
  -3  28   1    2.80    1.30
   3  28  -1    1.80    1.10
   3  28  -1    1.70    1.10
   2 -28  -1    0.50    1.10
  -2 -28   1    1.00    0.90
  -2 -28   1   -1.20    1.10
  -2 -28   1    1.20    1.10
   2 -28  -1    1.20    1.30
   2 -28  -1    0.60    0.90
   2 -28  -1   -1.90    1.00
  -2  28   1    0.30    1.20
   2  28  -1    1.00    1.00
   2  28  -1    0.20    1.10
  -2  28   1    0.60    1.10
   2  28  -1   -0.10    0.90
  -2  28   1   -0.10    1.40
   1 -28  -1    8.40    2.10
   1 -28  -1    2.80    0.80
   1 -28  -1    4.40    1.40
  -1 -28   1    9.10    2.10
  -1 -28   1    9.10    2.70
  -1 -28   1    5.50    1.20
   1 -28  -1    5.40    1.50
   1 -28  -1    3.60    1.60
   1  28  -1    4.30    1.20
  -1  28   1    2.60    1.30
   1  28  -1    8.00    2.40
   1  28  -1    5.30    1.40
  -1  28   1    5.30    1.40
  -1  28   1    6.60    1.70
   0 -28  -1    0.00    1.10
   0 -28   1   -0.10    1.20
   0 -28   1   -0.60    1.10
   0 -28   1    0.90    0.80
   0 -28  -1    0.50    1.00
   0 -28   1    1.40    1.20
   0 -28  -1   -1.10    0.80
   0 -28  -1   -0.40    1.30
   0  28  -1    0.70    0.90
   0  28   1   -0.40    1.00
   0  28  -1    0.30    1.20
   0  28   1    0.40    0.90
   0  28  -1    0.50    1.10
   0  28   1   -1.00    0.90
  -1 -28  -1   -0.20    1.40
  -1 -28  -1    2.90    1.00
   1 -28   1    1.00    1.10
   1 -28   1   -0.30    1.10
   1 -28   1    2.00    1.40
   1 -28   1    1.20    0.90
   1  28   1    1.60    1.10
  -1  28  -1    0.40    1.50
   1  28   1    1.40    0.90
  -1  28  -1    0.10    1.40
   1  28   1    1.30    1.10
  -1  28  -1    2.10    1.10
   2 -28   1    6.50    1.70
   2 -28   1    6.40    2.60
  -2 -28  -1    3.30    1.30
   2 -28   1    3.60    1.50
   2 -28   1    5.30    1.70
  -2  28  -1    5.80    1.50
  -2  28  -1    6.10    1.50
   2  28   1    6.70    1.70
   2  28   1    8.30    2.80
   2  28   1    4.40    2.00
   3 -28   1    3.00    1.30
   3 -28   1    3.00    1.30
   3 -28   1    2.30    1.30
  -3 -28  -1    2.50    0.90
   3 -28   1    1.10    0.90
  -3  28  -1    2.90    1.80
  -3  28  -1    1.70    1.00
   3  28   1    3.30    1.30
   3  28   1    2.90    1.00
   4 -28   1    0.80    0.70
  -4 -28  -1   -0.30    0.60
   4 -28   1   -1.30    0.80
   4 -28   1   -1.10    1.20
   4 -28   1   -0.10    0.70
   4  28   1    0.50    0.80
   3 -29  -1   18.40    2.10
   3 -29  -1   22.80    2.50
   3 -29  -1   15.10    1.80
  -3 -29   1   20.60    1.80
   3  29  -1   24.00    2.50
   3  29  -1   19.00    2.00
   3  29  -1   20.20    1.90
  -3  29   1   20.60    2.50
  -3  29   1   21.10    2.10
   2 -29  -1    9.10    1.80
   2 -29  -1    8.90    1.90
   2 -29  -1    8.00    2.30
  -2 -29   1    9.50    1.40
   2 -29  -1    8.50    1.60
  -2  29   1    9.80    2.40
   2  29  -1    9.30    1.60
  -2  29   1    6.80    1.90
   2  29  -1    8.70    1.40
  -2  29   1    6.30    1.40
  -1 -29   1    5.60    1.40
   1 -29  -1    6.70    1.90
  -1 -29   1    9.70    1.80
   1 -29  -1    5.80    1.40
   1 -29  -1    6.00    1.60
  -1  29   1    7.90    1.50
   1  29  -1    6.10    1.30
  -1  29   1    8.50    1.70
   1  29  -1    6.40    1.30
   1  29  -1    7.50    1.60
   0 -29  -1   15.70    1.70
   0 -29  -1   21.80    3.80
   0 -29   1   16.50    2.40
   0 -29   1   16.60    2.20
   0 -29   1   11.10    2.70
   0 -29   1   17.90    2.00
   0 -29  -1   16.70    2.70
   0  29  -1   21.10    2.60
   0  29   1   22.90    3.10
   0  29   1   16.80    2.50
   0  29  -1   19.40    2.60
   0  29  -1   17.00    2.10
   0  29   1   19.80    2.30
  -1 -29  -1   17.70    1.90
   1 -29   1   24.50    2.60
   1 -29   1   18.10    2.10
  -1 -29  -1   16.10    2.40
   1 -29   1   22.40    2.60
   1 -29   1   17.10    2.30
   1  29   1   17.80    2.90
  -1  29  -1   18.50    2.20
  -1  29  -1   24.10    2.90
  -1  29  -1   19.40    2.60
   1  29   1   19.10    2.40
   1  29   1   22.20    2.50
  -2 -29  -1   30.40    2.50
   2 -29   1   34.20    3.00
   2 -29   1   34.20    2.90
  -2 -29  -1   35.40    2.50
   2 -29   1   33.40    3.10
  -2  29  -1   27.00    2.90
   2  29   1   33.40    2.50
   2  29   1   35.60    2.90
  -2  29  -1   32.80    2.60
   3 -29   1   44.10    3.10
   3 -29   1   45.40    3.20
  -3 -29  -1   47.70    2.90
   3 -29   1   40.40    3.10
  -3  29  -1   42.60    2.90
   3  29   1   43.50    3.00
  -3  29  -1   49.10    3.70
   2 -30  -1    5.00    1.50
   2 -30  -1    2.60    1.50
   2 -30  -1    2.40    1.00
  -2  30   1    3.60    1.10
  -2  30   1    3.60    1.10
   2  30  -1    5.40    1.10
   2  30  -1    5.30    1.10
   2  30  -1    7.50    1.50
  -1 -30   1   12.40    2.00
   1 -30  -1   12.70    1.80
   1 -30  -1   11.70    2.00
  -1 -30   1   15.20    2.50
  -1  30   1   15.60    2.30
   1  30  -1   17.80    2.10
   1  30  -1   14.90    1.90
  -1  30   1    8.70    2.40
   1  30  -1   15.60    2.20
   0 -30   1    3.80    1.10
   0 -30  -1    2.20    1.10
   0 -30   1    4.10    1.40
   0  30  -1    3.40    1.10
   0  30  -1    5.40    1.30
   0  30   1    6.60    1.50
   0  30  -1    4.00    1.10
   0  30   1    4.70    1.30
   0  30   1    5.30    1.20
   1 -30   1    2.80    1.40
   1 -30   1    4.10    1.40
   1 -30   1    2.60    1.00
  -1 -30  -1    2.90    0.80
  -1 -30  -1    2.70    1.20
   1 -30   1    2.50    1.10
   1  30   1    5.80    1.20
  -1  30  -1    3.20    1.10
   1  30   1    4.00    1.10
  -1  30  -1    3.80    1.10
   1  30   1    3.30    1.20
   2 -30   1    1.00    1.10
   2 -30   1    1.40    1.00
   2 -30   1    2.30    1.10
   2 -30   1    1.20    0.90
  -2 -30  -1    1.70    0.70
  -2  30  -1    0.60    0.80
   2  30   1    0.80    0.90
  -2  30  -1    1.80    1.10
   2  30   1    2.50    1.00
   1 -31  -1    4.70    1.20
  -1 -31   1    3.70    1.20
  -1  31   1    2.60    1.20
  -1  31   1    3.40    1.10
   1  31  -1    5.40    1.10
  -1  31   1    2.20    1.00
   1  31  -1    6.20    1.20
   0 -31   1    3.80    1.70
   0 -31  -1    6.40    1.80
   0 -31   1    5.00    1.10
   0  31   1    3.60    1.00
   0  31  -1    4.90    1.10
   0  31  -1    8.70    2.20
   0  31  -1    4.60    1.10
   0  31   1    2.10    1.00
   0  31   1    5.20    1.20
   1 -31   1    2.90    1.30
  -1 -31  -1    3.50    1.30
   1 -31   1    4.10    1.30
   9   0  -2   11.50    2.00
   9   0  -2   14.50    2.20
  -9   0   2   13.70    2.20
   8   0  -2    2.60    1.40
  -8   0   2    4.00    1.30
   8   0  -2    1.20    1.00
   8   0  -2    4.60    1.50
  -8   0   2    1.80    1.50
   8   0  -2    1.70    1.40
   8   0  -2   -0.90    1.20
   7   0  -2   31.60    2.70
   7   0  -2   30.70    3.10
   7   0  -2   31.20    2.90
  -7   0   2   36.90    3.70
   7   0  -2   23.80    2.60
  -7   0   2   29.00    2.80
  -7   0   2   29.70    3.70
   7   0  -2   24.40    3.00
   7   0  -2   34.00    3.80
   6   0  -2    7.40    1.70
  -6   0   2   17.00    2.90
   6   0  -2   11.30    2.20
   6   0  -2   12.80    1.80
   6   0  -2   10.90    2.10
  -6   0   2   11.00    1.90
   6   0  -2   10.90    2.00
  -6   0   2   12.40    2.50
   6   0  -2   12.20    2.10
   5   0  -2  358.66   13.60
   5   0  -2  347.57   13.10
   5   0  -2  327.07   13.40
   5   0  -2  332.27   14.50
  -5   0   2  352.46   13.80
  -5   0   2  352.36   14.00
  -4   0   2 5342.07  177.58
   3   0  -2 1028.70   34.30
  -3   0   2 1016.30   34.60
   3   0  -2 1062.69   34.70
   2   0  -2  756.22   25.20
  -2   0   2  759.12   25.30
   2   0  -2  759.12   25.20
   1   0  -2  258.77    9.10
  -1   0   2  254.37    9.10
   1   0  -2  263.77    9.00
   0   0   2 2258.07   73.69
   2   0   2   14.40    1.20
  -2   0  -2   15.40    1.10
  -2   0  -2   13.20    1.20
  -3   0  -2  311.57   11.30
  -4   0  -2   61.29    3.50
  -4   0  -2   48.80    3.70
  -5   0  -2    0.50    0.80
   5   0   2    2.50    1.20
  -5   0  -2    2.00    0.90
   5   0   2    3.20    1.30
   5   0   2    0.70    1.10
   5   0   2    1.50    1.00
  -5   0  -2    4.40    1.90
   5   0   2    2.00    1.50
   6   0   2    8.50    2.00
  -6   0  -2    7.90    1.50
  -6   0  -2    6.90    1.60
   6   0   2    8.70    2.10
   6   0   2    9.50    2.00
   6   0   2   10.00    2.40
   6   0   2    7.10    1.80
   7   0   2  112.19    6.10
   7   0   2  121.49    7.30
   7   0   2  114.99    6.30
   7   0   2  116.79    6.40
  -7   0  -2  113.99    5.70
  -7   0  -2   99.19    6.50
   7   0   2  120.39    6.30
   7   0   2  126.89    7.10
   7   0   2  117.69    6.40
   7   0   2  108.49    6.70
   8   0   2   28.30    2.60
   8   0   2   25.40    3.00
   8   0   2   27.60    2.80
  -8   0  -2   25.40    2.40
   8   0   2   24.20    2.50
   8   0   2   23.00    2.50
   8   0   2   24.30    3.00
   8   0   2   20.00    2.50
   9   0   2    2.80    0.90
   9   0   2    2.50    1.10
  -9   0  -2    0.10    1.60
  -9   0  -2    2.40    1.00
   9   0   2    1.80    0.70
   9   0   2    4.00    1.20
   9  -1  -2    0.30    0.90
   9  -1  -2    1.70    0.80
  -9  -1   2   -0.50    0.90
   9  -1  -2    1.20    1.20
  -9  -1   2   -1.10    1.40
  -9   1   2    1.00    1.00
   9   1  -2   -1.40    1.40
  -9   1   2   -1.10    1.10
   9   1  -2    1.20    0.70
  -8  -1   2   -0.20    1.00
  -8  -1   2   -0.60    1.40
   8  -1  -2   -0.80    1.00
   8  -1  -2   -0.40    1.10
   8  -1  -2   -1.20    1.20
   8  -1  -2    0.00    1.10
   8  -1  -2    0.80    1.10
   8   1  -2   -1.70    1.20
   8   1  -2   -2.00    1.00
   8   1  -2    0.80    1.40
   8   1  -2    0.80    1.20
   8   1  -2   -0.90    0.80
  -8   1   2    0.10    0.90
   7  -1  -2   -0.10    1.10
   7  -1  -2    0.60    1.10
  -7  -1   2   -0.40    1.30
  -7  -1   2   -0.50    0.90
   7  -1  -2    0.70    1.30
  -7  -1   2    1.10    1.90
   7  -1  -2   -0.90    1.00
   7  -1  -2    0.40    0.80
  -7  -1   2    0.70    1.00
   7  -1  -2    0.30    1.10
   7   1  -2    1.20    1.30
   7   1  -2   -0.20    0.90
  -7   1   2   -1.10    1.10
  -7   1   2   -0.50    0.80
   7   1  -2    0.10    1.10
   7   1  -2   -1.40    1.00
   7   1  -2   -0.50    1.10
  -7   1   2   -0.30    1.20
   7   1  -2   -1.60    1.00
   6  -1  -2    3.10    1.30
  -6  -1   2    5.60    1.40
   6  -1  -2    4.10    1.40
  -6  -1   2    4.60    1.70
   6  -1  -2    8.20    1.70
   6  -1  -2    5.30    1.80
   6  -1  -2    3.90    1.30
  -6  -1   2    6.80    1.70
   6  -1  -2    4.50    1.30
   6   1  -2    3.50    1.40
  -6   1   2    4.40    1.30
   6   1  -2    4.20    1.70
  -6   1   2    6.50    2.00
   6   1  -2    3.90    1.40
   6   1  -2    4.80    1.40
  -6   1   2    5.80    1.70
   6   1  -2    4.60    1.30
   5  -1  -2    6.90    1.90
  -5  -1   2    6.10    1.60
   5  -1  -2    4.70    1.40
   5  -1  -2    4.10    1.00
   5  -1  -2    5.90    1.50
  -5  -1   2    7.00    2.10
   5   1  -2    5.60    1.30
   5   1  -2    3.20    1.00
  -5   1   2    4.10    1.40
  -5   1   2    6.00    1.40
   5   1  -2    5.50    2.40
   4  -1  -2 1125.89   37.90
   4  -1  -2 1133.89   38.40
  -4  -1   2 1122.09   38.40
   4  -1  -2 1149.48   37.10
  -4  -1   2 1101.69   38.70
  -4  -1   2 1108.59   37.70
  -4   1   2 1110.19   37.70
   4   1  -2 1154.38   38.30
   4   1  -2 1214.48   37.60
   4   1  -2 1180.98   38.10
  -4   1   2 1087.19   38.60
  -4   1   2 1133.59   38.30
   3  -1  -2  259.87    9.70
  -3  -1   2  273.17   10.10
  -3   1   2  252.27   10.00
   3   1  -2  278.47    9.80
   3   1  -2  271.57    9.90
  -2  -1   2 9999.00  317.67
  -2   1   2 9715.53  317.57
  -1  -1   2 1110.39   37.90
  -1   1   2 1117.69   38.00
  -1  -1  -2   38.10    1.90
  -1  -1  -2   41.30    2.00
  -1   1  -2   40.70    1.80
  -1   1  -2   38.00    1.60
  -2  -1  -2  771.12   26.10
  -2  -1  -2  793.62   26.10
   2  -1   2  790.12   26.20
  -2   1  -2  809.22   25.90
   2   1   2  810.02   26.30
  -2   1  -2  751.22   25.70
  -3  -1  -2   41.40    2.80
  -3   1  -2   37.20    2.40
  -3   1  -2   42.30    2.40
  -4  -1  -2    3.20    0.80
  -4  -1  -2    3.20    1.20
  -4  -1  -2    2.40    0.70
  -4   1  -2    2.00    0.70
   5  -1   2   12.90    2.30
   5  -1   2   14.40    2.40
  -5  -1  -2    7.60    2.40
   5  -1   2    8.50    2.10
   5  -1   2   12.20    2.10
   5  -1   2   11.30    2.00
   5   1   2    9.90    1.90
   5   1   2   12.90    2.60
  -5   1  -2    7.30    1.40
   5   1   2   11.10    2.00
  -5   1  -2   11.10    1.40
   5   1   2   11.50    1.90
   5   1   2    9.30    2.10
  -6  -1  -2    0.80    0.90
  -6  -1  -2    0.80    0.90
   6  -1   2    1.40    1.20
   6  -1   2    0.80    1.00
   6  -1   2    0.20    1.00
   6  -1   2    1.00    1.30
   6  -1   2    2.90    1.30
   6  -1   2    0.80    0.90
   6  -1   2    2.10    1.20
   6   1   2    0.40    0.90
   6   1   2    0.20    1.30
  -6   1  -2    0.70    0.90
   6   1   2    1.50    1.10
   6   1   2    2.80    1.30
  -6   1  -2    0.90    0.90
   6   1   2    2.30    1.40
  -7  -1  -2   21.60    2.40
   7  -1   2   23.80    3.30
   7  -1   2   21.00    2.60
   7  -1   2   22.50    3.10
   7  -1   2   24.10    3.40
   7  -1   2   24.60    2.60
   7  -1   2   29.50    3.00
   7  -1   2   28.90    3.00
   7  -1   2   29.00    3.00
   7   1   2   19.60    2.60
  -7   1  -2   22.70    2.30
   7   1   2   22.40    2.70
   7   1   2   20.00    3.20
   7   1   2   29.20    2.90
   7   1   2   23.50    2.70
   7   1   2   25.60    2.60
   7   1   2   25.30    3.20
   7   1   2   24.60    3.60
  -8  -1  -2    0.20    0.80
   8  -1   2    0.60    1.00
   8  -1   2   -0.30    2.30
   8  -1   2    0.50    1.00
   8  -1   2   -0.50    0.90
   8  -1   2    0.40    1.30
   8  -1   2    0.80    1.00
   8  -1   2    0.80    0.90
   8  -1   2    0.90    1.30
   8   1   2    2.00    1.10
   8   1   2    0.40    1.00
   8   1   2    1.00    1.80
  -8   1  -2    1.40    1.40
   8   1   2    0.60    0.80
   8   1   2    1.20    1.10
  -8   1  -2    0.60    0.80
   8   1   2   -0.50    0.80
   8   1   2    0.10    1.30
   8   1   2    0.60    1.00
   9  -1   2    0.10    0.60
   9  -1   2    0.50    0.70
   9  -1   2    1.40    0.70
  -9  -1  -2    0.90    0.80
   9  -1   2    1.50    1.00
  -9  -1  -2    0.60    1.10
   9  -1   2   -0.60    0.80
   9   1   2    0.40    0.60
   9   1   2    1.20    1.00
   9   1   2    1.40    0.60
  -9   1  -2    0.50    0.90
  -9   1  -2   -1.60    1.40
   9   1   2    0.20    0.90
   9   1   2   -0.50    0.80
   9  -2  -2    1.90    0.90
   9  -2  -2    3.80    1.30
  -9  -2   2    2.20    1.30
   9  -2  -2    1.20    1.10
  -9  -2   2    1.70    1.30
  -9   2   2    3.70    1.40
   9   2  -2    2.90    0.90
  -9   2   2    2.50    1.10
   8  -2  -2    6.80    1.40
  -8  -2   2    8.20    1.80
   8  -2  -2    7.30    2.10
   8  -2  -2    6.80    1.60
   8  -2  -2    7.20    1.90
  -8  -2   2    7.00    2.70
   8   2  -2    6.50    1.40
   8   2  -2   10.20    2.10
   8   2  -2    8.30    1.70
  -8   2   2    6.40    1.60
   8   2  -2    7.40    2.10
  -8   2   2    8.50    2.40
  -7  -2   2    0.90    1.30
   7  -2  -2    3.20    1.40
   7  -2  -2    1.40    1.50
   7  -2  -2    1.70    1.00
  -7  -2   2    0.40    2.10
  -7  -2   2    2.20    1.30
  -7  -2   2    1.80    1.00
   7  -2  -2    2.40    1.40
   7  -2  -2    1.90    1.10
   7  -2  -2    1.80    1.30
   7   2  -2    1.70    1.30
  -7   2   2    2.50    1.80
   7   2  -2    2.70    1.10
  -7   2   2    3.10    1.10
  -7   2   2    1.10    1.60
   7   2  -2    1.40    1.20
  -7   2   2    0.20    1.00
   7   2  -2    2.20    1.40
   7   2  -2    1.00    1.20
   6  -2  -2   39.40    3.70
  -6  -2   2   37.00    3.70
   6  -2  -2   31.30    2.80
  -6  -2   2   34.80    3.70
   6  -2  -2   37.00    3.30
   6  -2  -2   35.90    2.90
   6  -2  -2   35.40    3.00
  -6  -2   2   33.00    2.90
   6  -2  -2   36.20    3.30
  -6   2   2   37.10    3.50
   6   2  -2   28.90    3.00
  -6   2   2   41.20    4.00
   6   2  -2   36.70    3.30
   6   2  -2   33.70    3.10
   6   2  -2   27.10    2.80
   6   2  -2   37.10    3.60
  -6   2   2   35.30    2.90
  -5  -2   2   79.59    6.00
   5  -2  -2   58.49    3.70
   5  -2  -2   67.99    4.20
   5  -2  -2   62.59    4.40
   5  -2  -2   74.79    4.40
  -5  -2   2   69.89    3.80
  -5  -2   2   65.79    4.60
  -5   2   2   64.59    4.30
   5   2  -2   68.39    3.00
  -5   2   2   66.29    4.40
   5   2  -2   64.79    4.10
   5   2  -2   67.89    4.10
  -4  -2   2  581.74   20.20
   4  -2  -2  535.95   19.90
  -4  -2   2  547.15   19.30
  -4  -2   2  545.85   20.30
   4  -2  -2  546.65   19.40
   4   2  -2  556.24   19.60
   4   2  -2  585.84   20.00
  -4   2   2  584.84   20.90
  -4   2   2  548.45   19.30
  -4   2   2  556.54   19.90
  -3  -2   2  658.63   22.90
   3  -2  -2  643.04   22.40
   3  -2  -2  681.73   22.30
  -3   2   2  650.23   22.70
   3   2  -2  663.53   22.60
   3   2  -2  694.43   22.70
   2  -2  -2  363.96   12.70
  -2  -2   2  369.56   13.00
   2  -2  -2  374.06   12.80
  -2   2   2  362.06   12.90
   2   2  -2  368.26   12.80
   2   2  -2  376.76   13.00
   1  -2  -2   43.90    2.20
   1  -2  -2   39.50    2.00
  -1  -2   2   41.60    2.10
  -1   2   2   45.20    2.20
   1   2  -2   40.10    2.10
   1   2  -2   42.10    2.00
   0  -2   2 2928.01   95.09
   0   2   2 2950.70   95.99
  -1  -2  -2  268.07    9.70
  -1  -2  -2  267.87    9.70
   1   2   2  269.67    9.30
  -1   2  -2  303.27    9.70
  -2  -2  -2   87.19    3.90
  -2  -2  -2   88.29    3.90
   2  -2   2   82.09    3.80
  -2   2  -2   90.89    3.50
   2   2   2   93.49    4.10
  -3  -2  -2    8.00    1.40
  -3  -2  -2    8.40    1.30
  -3   2  -2    8.50    1.00
  -4  -2  -2    1.60    0.60
  -4  -2  -2    0.00    1.00
  -4  -2  -2    0.30    0.60
  -4   2  -2   -0.90    1.10
  -4   2  -2    0.60    0.50
   4   2   2   -0.10    0.70
   5  -2   2    1.40    1.20
   5  -2   2    0.90    1.00
  -5  -2  -2    0.20    0.90
   5  -2   2    0.80    1.30
  -5  -2  -2    2.10    1.60
   5  -2   2    1.90    1.10
   5  -2   2    1.50    1.10
  -5  -2  -2    0.40    0.80
   5   2   2    2.70    1.20
   5   2   2    1.10    1.30
  -5   2  -2   -0.30    0.70
   5   2   2    1.50    1.10
   5   2   2    1.20    1.10
  -5   2  -2    2.10    0.90
   5   2   2    2.50    1.50
   6  -2   2    2.80    1.20
  -6  -2  -2    0.30    1.10
   6  -2   2    1.90    1.50
  -6  -2  -2    1.40    0.90
  -6  -2  -2    1.60    2.80
   6  -2   2    1.10    1.50
   6  -2   2    0.40    1.00
   6  -2   2    0.50    1.00
   6  -2   2    1.00    1.00
   6  -2   2    0.50    0.90
   6  -2   2   -0.20    1.20
   6   2   2    3.40    1.30
  -6   2  -2   -0.10    0.90
   6   2   2    0.30    1.20
   6   2   2   -0.10    1.00
   6   2   2   -0.30    1.30
   6   2   2    1.30    1.10
  -6   2  -2    0.70    0.80
   7  -2   2   43.40    3.60
  -7  -2  -2   34.20    4.30
   7  -2   2   45.70    3.80
   7  -2   2   40.70    3.40
   7  -2   2   40.40    3.50
   7  -2   2   37.50    3.90
  -7  -2  -2   37.50    3.00
   7  -2   2   45.00    4.20
   7  -2   2   38.50    3.60
   7  -2   2   47.50    4.20
   7   2   2   38.60    4.00
  -7   2  -2   39.50    3.00
   7   2   2   41.10    3.30
   7   2   2   42.20    3.60
  -7   2  -2   27.50    4.70
   7   2   2   35.80    3.30
   7   2   2   43.40    3.40
   7   2   2   47.40    4.20
   7   2   2   42.40    3.70
   8  -2   2    0.80    1.60
   8  -2   2    2.00    1.10
  -8  -2  -2    2.80    1.10
   8  -2   2    0.80    1.30
   8  -2   2    1.70    1.10
   8  -2   2    2.00    1.20
   8  -2   2    1.70    1.40
   8  -2   2    4.30    1.40
   8  -2   2    1.70    1.00
   8   2   2    1.10    1.20
   8   2   2    3.80    1.80
   8   2   2    1.80    1.10
  -8   2  -2    2.40    1.50
   8   2   2    1.30    1.10
   8   2   2    0.80    0.90
   8   2   2    0.90    1.30
   8   2   2    2.90    1.30
  -8   2  -2    2.20    1.10
   9  -2   2    0.30    0.70
   9  -2   2    0.50    0.80
  -9  -2  -2   -0.10    0.80
   9  -2   2    0.30    0.90
   9  -2   2    1.10    1.00
   9  -2   2    0.60    0.70
  -9  -2  -2    0.60    1.20
  -9   2  -2    0.50    0.80
   9   2   2    1.10    0.60
   9   2   2    0.10    0.80
   9   2   2   -0.30    1.10
   9   2   2   -0.30    0.40
   9   2   2    1.00    1.00
  -9  -3   2    0.80    1.40
  -9  -3   2   -0.80    1.90
   9  -3  -2    1.00    1.00
   9  -3  -2   -0.20    0.70
   9  -3  -2    0.50    0.90
  -9   3   2    1.40    1.00
   9   3  -2    0.20    0.70
  -9   3   2   -0.90    1.40
  -8  -3   2    1.00    1.60
   8  -3  -2    1.10    0.90
   8  -3  -2    2.20    1.30
   8  -3  -2    1.40    1.40
   8  -3  -2    4.50    1.40
   8  -3  -2    2.10    1.10
  -8  -3   2    1.30    1.40
  -8   3   2    0.30    1.30
   8   3  -2   -0.40    1.20
  -8   3   2    2.00    1.20
   8   3  -2    5.00    1.90
   8   3  -2    1.80    1.40
   8   3  -2    1.50    1.20
   8   3  -2    2.00    1.00
   7  -3  -2    0.80    1.20
   7  -3  -2   -1.00    1.10
  -7  -3   2   -0.50    1.20
   7  -3  -2   -0.80    0.90
  -7  -3   2    0.60    0.90
   7  -3  -2    0.40    1.20
   7  -3  -2    0.50    0.90
  -7  -3   2   -0.10    1.10
  -7  -3   2   -1.70    1.80
   7  -3  -2    0.30    1.20
   7   3  -2    0.10    1.00
  -7   3   2   -2.30    1.10
   7   3  -2    0.10    1.30
   7   3  -2   -1.20    0.90
   7   3  -2    0.10    1.10
  -7   3   2    1.60    2.00
  -7   3   2   -0.70    0.80
   7   3  -2    0.40    1.10
  -7   3   2   -1.50    1.00
   6  -3  -2   26.50    2.70
  -6  -3   2   31.10    3.80
   6  -3  -2   29.50    3.30
  -6  -3   2   26.40    3.20
   6  -3  -2   29.00    2.50
  -6  -3   2   27.70    2.60
  -6  -3   2   27.50    3.30
   6  -3  -2   28.60    2.70
   6  -3  -2   26.50    2.90
   6  -3  -2   31.50    3.10
  -6   3   2   23.30    3.40
   6   3  -2   26.00    2.70
   6   3  -2   26.70    3.20
   6   3  -2   27.50    2.90
  -6   3   2   28.20    2.50
   6   3  -2   25.20    2.80
  -6   3   2   32.20    3.30
   6   3  -2   23.40    2.70
   5  -3  -2   36.30    2.90
  -5  -3   2   39.10    2.70
   5  -3  -2   40.40    3.30
  -5  -3   2   41.60    3.50
  -5  -3   2   43.30    3.70
   5  -3  -2   41.00    3.40
   5   3  -2   33.30    3.60
  -5   3   2   38.00    3.30
   5   3  -2   40.80    3.10
  -5   3   2   36.50    3.30
   5   3  -2   41.00    2.30
   5   3  -2   38.40    3.00
  -4  -3   2    4.70    1.40
  -4  -3   2    9.10    1.80
   4  -3  -2    4.80    0.90
   4  -3  -2    4.10    1.40
  -4  -3   2    6.20    1.20
   4   3  -2    4.70    1.20
   4   3  -2    3.50    0.90
  -4   3   2    4.30    1.00
   4   3  -2    5.80    1.20
   3  -3  -2   43.80    2.40
   3  -3  -2   45.00    2.20
  -3  -3   2   42.20    3.90
  -3   3   2   46.00    2.70
   3   3  -2   42.40    2.60
   3   3  -2   46.10    2.70
  -2  -3   2  235.58    8.90
   2  -3  -2  244.28    8.60
   2  -3  -2  236.18    8.60
   2   3  -2  243.68    8.90
  -2   3   2  242.08    8.80
   2   3  -2  245.68    8.80
   1  -3  -2  495.65   16.40
   1  -3  -2  478.55   16.30
   1   3  -2  495.15   16.40
  -1   3   2  490.95   16.40
   1   3  -2  481.75   16.50
   0   3   2 2227.38   73.59
  -1  -3  -2  818.82   27.10
  -1  -3  -2  838.62   27.10
  -1   3  -2  826.92   26.40
   1   3   2  791.42   26.70
  -2  -3  -2  723.63   23.80
  -2  -3  -2  669.83   23.70
   2   3   2  723.13   23.70
   2   3   2  715.43   22.70
  -2   3  -2  667.73   22.90
   2   3   2  711.03   22.70
   2   3   2  695.83   23.40
  -2   3  -2  723.33   23.00
  -3  -3  -2  707.73   24.20
  -3  -3  -2  679.23   24.20
   3   3   2  690.63   23.90
   3   3   2  681.73   24.30
  -3   3  -2  727.93   23.40
   3   3   2  714.33   23.50
  -4  -3  -2  303.97   11.50
  -4  -3  -2  326.67   13.20
  -4  -3  -2  330.37   12.70
   4   3   2  318.67   12.20
   4   3   2  316.87   12.60
  -4   3  -2  326.17   11.80
  -5  -3  -2    9.50    1.50
   5  -3   2    9.20    2.40
   5  -3   2   14.50    2.20
   5  -3   2   10.10    1.80
   5  -3   2    9.40    1.90
  -5  -3  -2    8.70    1.80
   5  -3   2   10.80    2.10
   5  -3   2   10.00    2.00
   5  -3   2    9.40    1.90
  -5  -3  -2    7.00    2.10
   5   3   2    9.90    1.90
  -5   3  -2   10.90    1.80
   5   3   2   13.00    2.10
   5   3   2   13.90    2.70
   5   3   2    9.60    2.00
  -5   3  -2    9.10    1.40
   5   3   2   12.50    2.00
   6  -3   2    5.90    1.60
   6  -3   2    4.90    1.70
   6  -3   2    4.80    1.50
   6  -3   2    4.40    1.50
  -6  -3  -2    2.60    2.60
   6  -3   2    3.60    1.50
   6  -3   2    5.20    1.60
  -6  -3  -2    4.20    1.20
   6  -3   2    3.90    1.80
   6  -3   2    4.90    1.60
   6   3   2    5.60    1.50
   6   3   2    4.00    1.40
   6   3   2    2.90    1.70
  -6   3  -2    4.00    1.20
   6   3   2    5.00    1.80
   6   3   2    3.90    1.40
   7  -3   2   27.20    3.20
   7  -3   2   33.40    3.60
   7  -3   2   28.60    3.20
   7  -3   2   21.10    3.50
   7  -3   2   22.30    3.60
  -7  -3  -2   29.50    3.90
  -7  -3  -2   26.10    2.50
   7  -3   2   28.10    3.00
   7  -3   2   26.10    2.90
   7  -3   2   27.60    2.80
   7   3   2   21.30    3.30
   7   3   2   29.90    4.40
   7   3   2   29.40    3.50
   7   3   2   21.50    2.60
  -7   3  -2   25.30    2.40
  -8  -3  -2    0.10    0.90
   8  -3   2   -0.60    0.90
   8  -3   2    0.00    1.00
   8  -3   2    0.20    0.80
   8  -3   2    0.90    1.00
   8  -3   2    1.10    1.20
   8  -3   2    0.10    1.40
   8  -3   2    0.50    1.50
   8  -3   2    0.00    0.90
   8   3   2    0.30    0.90
  -8   3  -2    0.40    0.90
   8   3   2    1.00    1.00
   8   3   2   -0.60    1.60
   8   3   2    0.20    1.20
  -8   3  -2   -0.90    1.30
   8   3   2   -0.70    1.10
   8   3   2   -0.30    0.80
   8   3   2    0.10    1.00
  -9  -3  -2    8.50    1.40
  -9  -3  -2    5.10    1.40
   9  -3   2    9.70    1.60
   9  -3   2    5.30    1.20
   9  -3   2    5.00    1.20
   9  -3   2    7.60    1.60
   9  -3   2    5.20    1.00
   9   3   2    6.60    1.30
  -9   3  -2    5.50    1.20
   9   3   2    7.70    1.60
   9   3   2    6.70    1.20
   9  -4  -2    4.40    1.20
   9  -4  -2    3.10    0.90
   9  -4  -2    8.10    1.60
  -9  -4   2    6.50    1.50
  -9  -4   2    8.00    2.60
  -9   4   2    5.00    1.30
   9   4  -2    4.10    1.00
  -9   4   2    3.40    2.30
   8  -4  -2   -0.60    1.20
   8  -4  -2    1.50    1.00
   8  -4  -2   -0.30    0.90
   8  -4  -2    1.50    0.90
   8  -4  -2    0.40    1.10
   8  -4  -2    0.10    1.70
   8   4  -2    2.90    1.70
   8   4  -2    0.30    0.80
   8   4  -2    0.80    1.40
   8   4  -2    0.30    1.20
  -8   4   2    0.30    1.30
   8   4  -2    1.80    1.40
  -7  -4   2   16.50    2.20
   7  -4  -2   20.10    2.30
  -7  -4   2   14.20    2.90
  -7  -4   2   20.90    3.00
  -7  -4   2   11.20    2.50
   7  -4  -2   16.40    2.50
   7  -4  -2   13.00    2.60
   7  -4  -2   19.30    2.80
   7  -4  -2   14.70    2.20
  -7   4   2   16.60    2.30
   7   4  -2   18.30    2.60
   7   4  -2   18.20    2.60
   7   4  -2   20.90    3.00
   7   4  -2   14.40    2.40
  -7   4   2   17.60    2.90
   6  -4  -2   14.00    2.20
   6  -4  -2   17.30    2.50
  -6  -4   2   21.60    3.40
   6  -4  -2   14.80    2.30
  -6  -4   2   17.80    2.20
  -6  -4   2   20.00    3.10
   6  -4  -2   18.90    2.10
   6  -4  -2   14.80    2.10
   6  -4  -2   18.70    2.70
  -6  -4   2   21.40    2.90
  -6  -4   2   11.20    2.40
  -6   4   2   18.60    2.60
   6   4  -2   21.80    2.70
   6   4  -2   18.40    2.60
  -6   4   2   19.50    2.20
   6   4  -2   14.60    2.30
   5  -4  -2  114.19    6.50
   5  -4  -2  101.99    5.20
   5  -4  -2  101.99    5.50
  -5  -4   2   99.29    4.90
  -5  -4   2   98.89    5.70
   5  -4  -2   98.59    5.30
   5   4  -2   98.09    5.50
   5   4  -2   93.79    5.10
  -5   4   2   94.69    5.50
   5   4  -2  102.79    6.00
   5   4  -2  101.39    4.50
  -5   4   2   93.89    5.20
   5   4  -2  103.59    5.40
  -5   4   2   94.49    5.40
  -4  -4   2  382.86   13.90
  -4  -4   2  396.26   14.90
   4  -4  -2  385.26   13.80
   4  -4  -2  396.36   14.70
  -4  -4   2  383.06   14.90
  -4   4   2  376.66   13.80
  -4   4   2  394.46   14.50
   4   4  -2  407.36   14.40
   4   4  -2  369.36   13.90
  -4   4   2  377.76   14.80
   4   4  -2  382.46   14.40
   3  -4  -2   77.19    3.70
  -3  -4   2   81.39    4.30
   3  -4  -2   82.89    3.30
  -3   4   2   81.29    3.90
   3   4  -2   84.89    4.00
  -2  -4   2   84.09    3.90
   2  -4  -2   86.39    3.60
   2  -4  -2   88.39    3.60
   2   4  -2   80.69    3.80
  -2   4   2   84.19    3.70
   2   4  -2   89.29    4.00
  -1  -4   2  144.99    5.20
   1  -4  -2  138.89    5.30
   1  -4  -2  135.39    5.20
   1   4  -2  144.99    5.30
   1   4  -2  140.99    5.40
  -1   4   2  134.39    5.30
   0  -4  -2  556.44   18.00
   0  -4  -2  523.75   17.90
   0  -4   2  527.65   17.50
   0   4  -2  515.95   17.50
   0   4   2  540.15   17.80
   1   4   2 1683.33   54.69
  -2  -4  -2    1.10    0.70
  -2  -4  -2    1.10    0.50
  -2   4  -2    1.30    0.20
   2   4   2    3.00    0.80
   2   4   2    1.10    0.40
   2   4   2    1.50    0.40
  -2   4  -2    1.30    0.20
  -3  -4  -2   14.40    1.70
  -3  -4  -2   13.90    1.70
   3   4   2   14.70    1.40
  -3   4  -2   13.70    1.10
  -4  -4  -2    2.80    0.80
  -4  -4  -2    1.60    1.10
  -4  -4  -2    1.30    0.90
  -4   4  -2    1.30    0.60
   4   4   2    1.30    0.80
   4   4   2    2.10    0.70
   4   4   2    2.90    1.10
  -5  -4  -2  126.49    6.90
   5  -4   2  127.99    6.90
   5  -4   2  128.09    6.90
  -5  -4  -2  131.29    7.40
   5  -4   2  130.29    6.60
   5  -4   2  132.49    6.60
   5  -4   2  127.39    6.50
   5  -4   2  138.29    6.60
  -5  -4  -2  127.59    5.80
   5  -4   2  130.39    7.20
   5  -4   2  127.99    6.60
   5   4   2  119.89    6.10
   5   4   2  118.09    6.30
  -5   4  -2  115.39    5.30
   5   4   2  125.49    6.80
   5   4   2  125.69    6.50
  -5   4  -2  123.89    5.90
   5   4   2  135.99    7.70
   6  -4   2   57.29    4.50
   6  -4   2   57.59    4.30
   6  -4   2   65.39    4.30
   6  -4   2   62.39    4.70
  -6  -4  -2   65.19    5.00
  -6  -4  -2   57.69    3.90
   6  -4   2   62.19    4.30
  -6  -4  -2   48.70    5.70
   6  -4   2   54.09    4.80
   6  -4   2   56.19    4.20
   6  -4   2   53.29    4.00
   6   4   2   56.59    4.20
   6   4   2   61.69    4.20
   6   4   2   60.39    4.60
  -6   4  -2   55.29    3.40
   6   4   2   63.49    5.30
   6   4   2   63.69    4.10
  -6   4  -2   54.89    3.80
   7  -4   2    0.30    2.50
   7  -4   2    0.30    1.40
   7  -4   2    0.60    1.30
  -7  -4  -2    0.60    0.90
   7  -4   2    0.20    1.30
   7  -4   2   -0.80    1.00
   7  -4   2    0.40    1.30
  -7  -4  -2    1.40    1.60
   7  -4   2    0.70    0.90
   7   4   2    0.30    1.70
  -7   4  -2    1.00    1.00
   7   4   2   -1.00    1.60
   7   4   2    0.10    1.90
   7   4   2   -4.10    1.60
   8  -4   2    3.80    1.20
   8  -4   2    6.50    1.60
  -8  -4  -2    4.90    1.30
   8  -4   2    4.70    1.40
   8  -4   2    5.60    1.30
   8  -4   2    5.90    2.10
   8  -4   2    4.60    1.70
   8  -4   2    3.60    1.60
   8  -4   2    5.90    1.60
  -8   4  -2    6.30    1.40
  -8   4  -2    7.90    2.00
   8   4   2    4.80    1.50
   8   4   2    4.50    1.40
   8   4   2    7.80    1.60
   8   4   2    6.10    1.70
   8   4   2    3.20    1.80
   8   4   2    5.60    1.40
   8   4   2    3.70    1.30
   9  -4   2    3.30    0.90
  -9  -4  -2    4.10    1.00
   9  -4   2    5.30    1.10
   9  -4   2    4.30    1.10
   9  -4   2    4.40    1.20
  -9  -4  -2    2.60    1.20
   9  -4   2    4.10    1.10
   9   4   2    2.80    0.90
   9   4   2    3.50    0.90
  -9   4  -2    4.40    1.90
   9   4   2    5.60    1.30
   9  -5  -2    1.60    1.00
   9  -5  -2    1.20    0.80
  -9  -5   2    2.10    1.50
  -9  -5   2    0.90    1.20
   9   5  -2    0.40    0.70
  -9   5   2   -1.20    1.50
   8  -5  -2    8.30    2.00
   8  -5  -2    9.70    2.00
  -8  -5   2   11.70    3.00
   8  -5  -2    9.40    1.70
   8  -5  -2   11.30    1.70
   8  -5  -2   11.70    2.40
   8  -5  -2   10.10    1.70
   8   5  -2    6.30    1.70
   8   5  -2   11.90    1.70
   8   5  -2    9.80    2.10
  -8   5   2    8.80    1.90
  -8   5   2   13.90    2.60
  -7  -5   2    3.90    1.90
   7  -5  -2    5.40    1.50
   7  -5  -2    5.50    1.90
   7  -5  -2    5.10    1.60
   7  -5  -2    7.70    1.70
   7  -5  -2    3.80    1.50
  -7  -5   2    5.80    1.50
   7  -5  -2    6.20    1.70
  -7  -5   2    5.70    1.90
  -7   5   2    5.20    1.70
   7   5  -2    5.30    1.80
  -7   5   2    4.80    1.30
  -7   5   2    3.60    2.60
   7   5  -2    2.60    1.40
   7   5  -2    6.40    1.70
   7   5  -2    3.10    1.40
  -6  -5   2    7.30    1.90
   6  -5  -2    4.60    1.40
  -6  -5   2    2.50    1.80
   6  -5  -2    3.10    1.30
   6  -5  -2    4.50    1.60
  -6  -5   2    3.60    1.60
   6  -5  -2    8.00    2.20
   6  -5  -2    4.20    1.40
  -6  -5   2    4.20    1.20
  -6  -5   2    2.70    1.40
  -6   5   2    2.80    1.20
   6   5  -2    2.50    1.20
   6   5  -2    2.80    1.30
   6   5  -2    1.50    1.40
  -6   5   2    6.30    1.90
   6   5  -2    5.50    2.00
   6   5  -2    3.80    1.50
  -6   5   2   -0.30    1.40
   5  -5  -2   25.00    2.50
  -5  -5   2   28.80    3.20
   5  -5  -2   28.70    2.80
   5  -5  -2   26.20    2.50
  -5  -5   2   28.00    2.90
   5  -5  -2   27.90    2.80
  -5  -5   2   29.90    2.40
   5  -5  -2   20.40    2.70
  -5   5   2   29.00    3.00
  -5   5   2   26.40    2.70
   5   5  -2   24.30    2.90
  -5   5   2   26.20    2.20
   5   5  -2   27.90    2.70
   5   5  -2   28.50    2.30
  -4  -5   2    0.70    0.90
   4  -5  -2    0.30    0.70
  -4  -5   2    0.60    0.80
   4  -5  -2    1.10    0.60
  -4   5   2    2.30    0.80
  -4   5   2    1.00    0.90
   4   5  -2    1.20    0.70
   4   5  -2    0.70    0.90
  -4   5   2   -0.30    0.70
   4   5  -2    1.30    0.80
   3  -5  -2   59.29    2.90
   3  -5  -2   57.49    2.30
   3  -5  -2   56.49    2.40
  -3   5   2   56.19    3.10
   3   5  -2   57.89    3.20
   3   5  -2   52.79    3.10
  -2  -5   2    1.00    0.60
   2  -5  -2    0.40    0.30
   2  -5  -2    0.30    0.40
   2   5  -2    0.80    0.60
   2   5  -2    0.50    0.40
  -2   5   2    0.90    0.50
  -1  -5   2    0.20    0.30
   1  -5  -2    0.80    0.50
   1  -5  -2    0.00    0.20
   1   5  -2    0.60    0.50
   1   5  -2    0.20    0.30
  -1   5   2    1.00    0.50
   0  -5  -2  463.75   15.80
   0  -5  -2  478.25   15.80
   0  -5   2  448.46   15.20
   0   5   2  459.55   15.60
   0   5  -2  460.95   15.40
  -1  -5  -2   52.29    2.70
  -1  -5  -2   47.60    2.60
   1   5   2   50.99    2.50
   1   5   2   49.00    2.50
  -1   5  -2   51.19    1.90
   1   5   2   53.19    2.50
  -2  -5  -2  130.29    5.40
  -2  -5  -2  120.59    5.30
   2   5   2  117.79    4.70
  -2   5  -2  112.79    4.00
  -2   5  -2  124.49    4.10
   2   5   2  121.49    5.00
  -3  -5  -2  412.76   15.00
  -3  -5  -2  436.16   15.90
  -3  -5  -2  446.56   15.90
   3   5   2  427.16   14.00
   3   5   2  431.16   15.20
  -3   5  -2  433.76   14.40
  -3   5  -2  435.46   14.50
  -4  -5  -2    2.20    1.20
  -4  -5  -2    1.00    0.60
  -4  -5  -2    1.10    0.80
  -4   5  -2    1.30    0.50
   4   5   2    1.00    0.80
   4   5   2    0.50    0.70
   4   5   2    1.50    0.80
   5  -5   2   16.90    2.20
  -5  -5  -2   10.00    2.20
   5  -5   2   15.20    2.10
   5  -5   2   13.80    2.10
   5  -5   2   18.00    2.80
   5  -5   2   17.80    2.30
   5  -5   2   13.80    2.50
   5  -5   2   14.50    2.60
  -5  -5  -2   14.70    1.70
  -5  -5  -2   14.40    2.40
   5  -5   2   12.80    2.10
   5   5   2   19.00    2.90
  -5   5  -2    9.70    1.70
   5   5   2   12.00    2.40
   5   5   2   11.70    2.10
   5   5   2   18.30    2.30
   6  -5   2   23.60    3.10
   6  -5   2   13.80    2.60
   6  -5   2   15.10    2.40
   6  -5   2   17.70    2.50
  -6  -5  -2   16.20    3.50
   6  -5   2   20.60    2.60
   6  -5   2   14.90    2.70
   6  -5   2   16.80    2.50
  -6  -5  -2   20.80    3.10
   6  -5   2   19.40    2.40
   6   5   2   18.40    2.30
   6   5   2   16.30    3.20
   6   5   2   15.30    2.50
  -6   5  -2   14.50    2.00
   6   5   2   14.50    2.30
   6   5   2   18.90    2.40
  -6   5  -2   18.40    2.40
   7  -5   2    0.50    1.60
  -7  -5  -2   -4.50    2.80
   7  -5   2    0.80    1.50
  -7  -5  -2   -5.80    3.60
   7  -5   2    0.60    1.50
  -7  -5  -2    1.20    0.90
   7  -5   2   -0.70    1.60
   7   5   2    0.80    1.60
   7   5   2    1.80    1.20
   7   5   2    0.60    1.10
   7   5   2   -1.10    2.50
   7   5   2   -2.30    1.10
  -7   5  -2    0.00    0.90
   8  -5   2   -0.50    1.00
   8  -5   2   -0.30    0.80
   8  -5   2    0.10    1.50
   8  -5   2    0.10    1.10
   8  -5   2    0.00    0.80
  -8  -5  -2    0.60    0.90
   8  -5   2    1.60    2.10
   8  -5   2    0.30    0.80
   8  -5   2    0.00    0.90
   8   5   2   -0.40    1.10
   8   5   2   -1.80    1.00
  -8   5  -2    1.40    1.60
   8   5   2    0.60    1.00
   8   5   2   -0.60    0.60
   8   5   2    0.00    0.90
  -8   5  -2   -0.90    0.80
   9  -5   2    3.60    1.00
   9  -5   2    2.70    0.80
  -9  -5  -2    4.10    1.10
   9  -5   2    2.60    0.90
  -9  -5  -2    3.60    1.30
   9  -5   2    4.10    1.20
   9  -5   2    2.40    0.90
   9   5   2    2.40    1.00
   9   5   2    4.40    1.50
   9   5   2    1.80    0.70
  -9   5  -2    4.20    1.10
   9  -6  -2   21.70    2.20
  -9  -6   2   26.70    2.70
   9  -6  -2   23.10    2.70
  -9  -6   2   26.10    2.40
  -9   6   2   28.30    3.00
   8  -6  -2   29.20    2.60
   8  -6  -2   29.40    2.70
   8  -6  -2   38.90    3.70
   8  -6  -2   35.60    3.30
   8  -6  -2   37.10    3.60
   8  -6  -2   37.50    3.60
  -8  -6   2   39.90    3.20
  -8  -6   2   33.30    3.60
   8  -6  -2   36.50    3.00
  -8   6   2   40.30    3.10
   8   6  -2   29.80    2.50
  -8   6   2   34.30    3.70
  -7  -6   2   25.20    3.80
  -7  -6   2   30.70    2.90
  -7  -6   2   21.20    3.90
   7  -6  -2   25.40    3.30
  -7  -6   2   29.20    3.60
   7  -6  -2   23.70    2.90
   7  -6  -2   30.40    3.30
   7  -6  -2   25.30    2.70
  -7  -6   2   33.60    4.20
   7  -6  -2   24.90    2.60
   7   6  -2   24.70    2.90
   7   6  -2   28.60    3.40
   7   6  -2   19.10    2.70
  -7   6   2   25.60    3.10
  -7   6   2   27.30    2.80
  -6  -6   2  187.98    9.10
  -6  -6   2  199.28    9.70
  -6  -6   2  192.58   10.30
   6  -6  -2  202.28    9.40
  -6  -6   2  180.88    9.80
   6  -6  -2  202.88    9.30
  -6  -6   2  204.58    8.50
   6  -6  -2  189.18    8.80
   6  -6  -2  198.08   10.50
   6   6  -2  200.48    9.80
  -6   6   2  180.98    9.10
   6   6  -2  187.28    8.50
  -6   6   2  200.78    8.60
   6   6  -2  190.58    9.10
   6   6  -2  199.88    8.90
  -6   6   2  187.08    9.50
  -5  -6   2  451.85   17.80
   5  -6  -2  456.25   17.30
  -5  -6   2  460.45   16.40
   5  -6  -2  439.46   17.60
  -5  -6   2  454.95   17.60
   5  -6  -2  448.66   17.30
  -5  -6   2  429.86   17.00
   5  -6  -2  422.46   16.90
  -5  -6   2  458.95   18.30
   5   6  -2  467.85   17.10
  -5   6   2  447.26   17.10
   5   6  -2  452.35   16.90
   5   6  -2  459.85   17.90
  -5   6   2  451.55   17.20
   5   6  -2  470.25   16.20
  -5   6   2  447.36   16.40
   5   6  -2  442.16   16.70
  -4  -6   2  241.58    9.40
  -4  -6   2  272.17   10.60
  -4  -6   2  247.78   10.40
   4  -6  -2  256.27   10.30
   4  -6  -2  232.38    9.20
  -4  -6   2  256.77   11.00
  -4   6   2  234.08    9.90
  -4   6   2  232.38    9.30
   4   6  -2  241.08    9.90
   4   6  -2  254.07   10.00
  -4   6   2  244.38    9.80
   4   6  -2  237.28    9.60
   3  -6  -2  172.98    6.50
  -3  -6   2  163.58    7.20
  -3  -6   2  150.38    7.20
   3   6  -2  172.08    7.00
   3   6  -2  165.78    7.00
   3   6  -2  174.88    7.00
  -3   6   2  165.88    6.80
   2  -6  -2    4.70    0.80
  -2  -6   2    3.30    0.80
   2  -6  -2    3.40    0.60
   2   6  -2    3.10    0.90
   2   6  -2    3.40    0.80
  -2   6   2    3.30    0.80
   1  -6  -2  329.27   11.60
  -1  -6   2  341.57   11.30
  -1  -6   2  344.97   11.90
   1  -6  -2  325.07   11.60
  -1   6   2  336.67   11.70
   1   6  -2  337.87   11.80
   1   6  -2  329.87   11.70
   0  -6  -2   79.99    3.60
   0  -6  -2   77.89    3.50
   0  -6   2   78.19    3.10
   0   6   2   83.19    3.50
   0   6  -2   78.99    3.20
   0   6   2   81.89    3.60
   0   6  -2   78.89    3.20
  -1  -6  -2  680.53   23.00
  -1  -6  -2  732.03   23.10
   1   6   2  674.53   22.70
   1   6   2  678.53   22.90
  -1   6  -2  669.23   22.00
   1   6   2  642.24   22.70
  -2  -6  -2 2820.72   95.29
  -3  -6  -2  133.29    7.50
  -3  -6  -2  172.98    7.20
  -3  -6  -2  169.78    7.30
   3   6   2  141.69    5.90
   3   6   2  166.68    6.60
   3   6   2  162.98    5.80
  -3   6  -2  169.38    5.60
  -3   6  -2  142.79    5.50
  -4  -6  -2   19.40    2.60
  -4  -6  -2   17.80    2.30
  -4  -6  -2   22.00    2.10
   4  -6   2   19.60    2.30
  -4  -6  -2   19.90    1.70
   4  -6   2   15.90    2.20
   4  -6   2   18.70    2.20
   4  -6   2   16.60    2.20
   4   6   2   19.30    2.20
   4   6   2   18.10    2.90
   4   6   2   21.40    2.10
   4   6   2   16.00    1.90
  -4   6  -2   20.70    1.50
  -5  -6  -2   37.70    3.60
   5  -6   2   37.60    3.80
   5  -6   2   37.30    3.20
  -5  -6  -2   36.60    2.70
   5  -6   2   41.00    3.30
   5  -6   2   39.60    3.30
   5  -6   2   39.60    3.50
   5  -6   2   42.30    3.70
   5  -6   2   35.40    3.20
   5  -6   2   36.40    4.60
   5  -6   2   40.30    3.20
   5   6   2   33.70    3.20
   5   6   2   27.10    3.70
   5   6   2   36.60    3.50
   5   6   2   42.10    4.20
  -5   6  -2   30.70    2.40
   6  -6   2   47.30    3.90
   6  -6   2   51.49    4.00
   6  -6   2   54.19    4.60
  -6  -6  -2   53.49    3.50
   6  -6   2   50.79    4.30
   6  -6   2   55.79    4.00
   6  -6   2   55.29    4.10
   6  -6   2   48.40    4.50
  -6  -6  -2   50.29    5.20
  -6  -6  -2   42.30    4.80
   6  -6   2   49.40    4.00
  -6   6  -2   46.50    3.00
   6   6   2   43.90    3.40
   6   6   2   47.30    4.60
   6   6   2   46.80    3.60
   6   6   2   44.80    3.50
   6   6   2   49.20    4.30
   7  -6   2   84.59    6.00
   7  -6   2   98.39    6.00
   7  -6   2   99.29    6.10
   7  -6   2  100.49    5.90
   7  -6   2   86.09    5.40
   7  -6   2   91.29    5.40
   7  -6   2   91.39    5.60
  -7  -6  -2   76.19    7.30
  -7  -6  -2   95.19    5.10
  -7  -6  -2   78.69    8.80
   7  -6   2   84.29    5.70
   7   6   2   91.09    5.90
   7   6   2   79.29    4.90
  -7   6  -2   87.79    4.70
   7   6   2   87.99    5.10
   7   6   2   92.69    6.50
   7   6   2   86.19    4.90
   8  -6   2    5.40    1.40
   8  -6   2   12.70    3.50
   8  -6   2    6.80    1.90
   8  -6   2    6.90    1.60
   8  -6   2    7.00    2.40
  -8  -6  -2    6.90    1.40
   8  -6   2    6.20    1.70
   8  -6   2    6.90    1.60
  -8  -6  -2    5.70    1.70
   8   6   2    4.80    1.20
   8   6   2    6.00    1.40
  -8   6  -2    3.90    2.30
   8   6   2    8.40    1.60
  -8   6  -2    6.20    1.30
   8   6   2    2.90    1.40
   8   6   2    7.50    1.80
   9  -6   2    2.70    1.20
   9  -6   2    0.90    0.90
  -9  -6  -2    2.80    1.10
   9  -6   2    1.60    0.60
  -9  -6  -2    3.70    1.50
   9  -6   2    1.60    0.80
   9   6   2    0.70    0.50
   9   6   2    3.40    1.50
   9   6   2    2.80    1.00
   9  -7  -2    0.40    0.90
  -9  -7   2   -0.20    0.90
   9  -7  -2   -0.10    0.90
  -9  -7   2    2.20    1.70
   9  -7  -2    0.20    0.80
   9  -7  -2   -0.80    0.80
  -9   7   2    0.00    0.90
   9   7  -2   -1.30    0.60
   8  -7  -2    1.60    1.00
   8  -7  -2    0.20    0.80
   8  -7  -2   -0.60    1.30
   8  -7  -2    1.30    1.20
  -8  -7   2    0.80    1.20
   8  -7  -2    1.10    1.10
   8  -7  -2    1.40    1.20
  -8  -7   2    0.20    1.10
   8  -7  -2    1.30    1.00
   8   7  -2   -0.90    1.80
  -8   7   2    2.00    2.60
   8   7  -2    1.00    0.90
  -8   7   2    0.70    1.00
   7  -7  -2    0.70    1.20
   7  -7  -2    2.40    1.40
  -7  -7   2    0.40    1.30
  -7  -7   2   -2.00    1.50
  -7  -7   2   -1.30    1.30
   7  -7  -2    1.00    1.10
  -7  -7   2    0.20    1.00
   7  -7  -2    1.60    1.20
   7  -7  -2    1.60    1.20
  -7  -7   2   -0.50    1.70
   7   7  -2    0.30    1.30
   7   7  -2    0.80    1.30
   7   7  -2    1.70    1.40
  -7   7   2    1.60    1.10
   7   7  -2   -1.10    1.10
  -7   7   2    0.70    1.50
   6  -7  -2   22.40    2.90
   6  -7  -2   22.50    2.90
   6  -7  -2   21.40    2.40
  -6  -7   2   22.40    2.40
   6  -7  -2   21.70    3.10
  -6  -7   2   22.40    3.10
  -6  -7   2   26.90    3.20
   6  -7  -2   25.10    2.80
  -6  -7   2   22.80    3.60
  -6  -7   2   23.30    3.50
   6   7  -2   25.30    2.80
  -6   7   2   21.90    3.10
   6   7  -2   25.30    3.20
   6   7  -2   26.40    3.20
  -6   7   2   25.50    2.60
  -6   7   2   20.50    3.70
  -5  -7   2   91.09    5.80
  -5  -7   2   93.29    5.50
   5  -7  -2   73.49    5.50
   5  -7  -2  100.29    5.60
   5  -7  -2   89.89    5.40
   5  -7  -2   85.59    5.10
  -5  -7   2   92.49    6.10
  -5  -7   2   91.39    4.60
   5  -7  -2   87.09    5.00
   5   7  -2   98.29    4.70
  -5   7   2   90.09    4.70
   5   7  -2   81.89    4.90
   5   7  -2   90.59    5.70
   5   7  -2   88.39    5.10
  -5   7   2   81.49    5.00
  -5   7   2   85.59    5.30
   5   7  -2   91.09    5.00
   4  -7  -2  153.28    7.10
  -4  -7   2  146.69    7.40
  -4  -7   2  146.19    7.10
  -4  -7   2  143.39    6.20
  -4  -7   2  152.08    7.60
   4  -7  -2  144.59    6.00
  -4   7   2  134.89    6.60
   4   7  -2  142.49    6.00
   4   7  -2  143.09    6.70
  -4   7   2  140.99    6.20
   4   7  -2  153.38    6.90
  -4   7   2  150.78    6.70
   4   7  -2  146.59    6.60
   3  -7  -2   -0.30    0.60
  -3  -7   2   -0.20    0.70
  -3  -7   2    0.40    0.70
   3  -7  -2    0.30    0.40
  -3  -7   2    0.70    0.80
  -3  -7   2    0.30    0.60
  -3   7   2   -0.60    0.50
   3   7  -2    0.20    0.60
   3   7  -2    0.20    0.50
  -3   7   2    0.10    0.50
   3   7  -2    0.40    0.60
   2  -7  -2    4.30    0.80
  -2  -7   2    5.20    1.10
   2  -7  -2    5.40    0.80
  -2  -7   2    4.20    1.00
   2   7  -2    3.80    0.90
   2   7  -2    3.60    0.90
  -2   7   2    5.10    0.90
  -1  -7   2  247.58    8.70
  -1  -7   2  229.48    8.00
  -1  -7   2  214.28    8.00
   1  -7  -2  249.18    8.40
   1  -7  -2  226.98    8.40
  -1   7   2  238.68    8.50
   1   7  -2  217.48    8.60
   1   7  -2  237.78    8.60
   0  -7  -2  106.89    4.60
   0  -7  -2  107.89    4.60
   0   7   2  112.89    4.50
   0   7  -2  112.59    4.30
   0   7  -2  106.09    4.20
  -1  -7  -2    8.40    1.20
  -1  -7  -2    6.90    1.00
   1   7   2    7.20    1.00
  -1   7  -2    7.00    0.60
   1   7   2    7.50    1.10
  -2  -7  -2  119.69    5.50
  -2  -7  -2  118.79    5.40
   2   7   2  117.49    4.90
   2   7   2  118.19    5.10
  -3  -7  -2  110.19    5.50
  -3  -7  -2  102.89    5.50
  -3  -7  -2  104.39    4.60
  -3  -7  -2   97.99    4.80
   3   7   2  105.49    5.00
   3   7   2   98.59    4.30
   3   7   2  103.59    4.90
   3   7   2  110.39    5.30
  -3   7  -2  112.29    3.70
   4  -7   2  100.79    5.40
   4  -7   2  100.09    5.30
   4  -7   2   92.69    5.30
   4  -7   2   92.39    5.20
  -4  -7  -2   90.89    5.60
  -4  -7  -2   96.89    4.60
   4  -7   2   97.89    5.10
  -4  -7  -2   91.69    4.60
   4  -7   2   92.89    5.30
  -4  -7  -2   97.49    5.60
   4   7   2   99.39    5.30
   4   7   2   87.99    4.80
   4   7   2  103.59    5.10
   4   7   2   96.19    6.30
  -5  -7  -2    0.80    1.80
   5  -7   2    2.00    1.10
   5  -7   2    4.70    1.40
   5  -7   2    1.10    0.90
   5  -7   2    1.80    1.20
   5  -7   2    2.90    1.50
   5  -7   2   -0.30    1.40
  -5  -7  -2    2.00    1.10
   5  -7   2    1.60    1.00
   5  -7   2    0.90    2.00
   5  -7   2    1.80    1.10
  -5  -7  -2    1.80    1.00
   5   7   2    1.80    1.10
  -5   7  -2    1.60    0.70
   5   7   2    2.00    1.40
   5   7   2    1.20    1.30
   5   7   2    0.60    1.50
   6  -7   2    7.00    2.00
   6  -7   2    8.60    2.00
   6  -7   2   10.10    2.20
   6  -7   2    7.90    1.90
   6  -7   2    7.40    1.70
   6  -7   2    7.60    2.10
  -6  -7  -2    8.90    1.70
   6  -7   2    8.30    2.00
   6  -7   2    7.40    2.00
  -6  -7  -2    7.90    2.20
   6   7   2    8.80    2.50
   6   7   2    4.50    1.80
   6   7   2    8.30    1.90
   6   7   2    7.70    1.90
  -6   7  -2    8.10    1.40
   6   7   2   10.30    2.10
   7  -7   2    5.10    1.80
   7  -7   2    6.10    1.70
   7  -7   2    3.90    1.60
  -7  -7  -2    5.70    1.50
   7  -7   2    3.50    1.40
  -7  -7  -2    5.00    1.90
   7  -7   2    3.60    1.40
   7  -7   2    4.50    1.50
   7  -7   2    4.10    1.60
   7  -7   2    6.10    1.80
  -7   7  -2    3.80    1.20
   7   7   2    4.00    1.80
   7   7   2    6.40    1.60
   7   7   2    5.80    1.80
   7   7   2    4.20    1.50
   8  -7   2    5.40    1.40
   8  -7   2    7.10    1.50
   8  -7   2    7.50    1.50
   8  -7   2    5.30    1.70
   8  -7   2    5.30    1.30
   8  -7   2    7.30    1.80
  -8  -7  -2    7.50    1.50
  -8  -7  -2    8.70    2.10
   8  -7   2    6.10    1.70
   8   7   2    8.10    1.40
   8   7   2    4.20    2.10
  -8   7  -2    5.90    1.40
   8   7   2    8.50    1.60
   8   7   2    7.40    1.60
   9  -8  -2    3.10    1.00
   9  -8  -2    2.00    0.90
   9  -8  -2    3.30    1.10
   9  -8  -2    2.90    0.90
  -9  -8   2    3.30    1.20
   9   8  -2    2.20    0.70
  -9   8   2    5.40    1.20
   8  -8  -2   13.10    1.70
   8  -8  -2    7.20    2.00
  -8  -8   2   14.10    2.20
  -8  -8   2   15.10    2.70
   8  -8  -2   11.40    2.60
   8  -8  -2   16.30    2.40
   8  -8  -2    8.80    1.70
   8  -8  -2   10.20    1.90
   8   8  -2    9.70    1.50
  -8   8   2   15.90    2.20
   8   8  -2    8.70    2.80
  -7  -8   2    3.50    2.30
  -7  -8   2    4.60    1.40
   7  -8  -2    2.70    1.70
  -7  -8   2    6.40    2.00
   7  -8  -2    3.70    1.40
   7  -8  -2    4.00    1.40
   7  -8  -2    2.80    1.30
   7  -8  -2    3.00    1.80
  -7  -8   2    3.00    1.80
  -7   8   2    4.20    2.10
  -7   8   2    3.20    1.20
   7   8  -2    1.80    1.40
   6  -8  -2   92.59    5.60
  -6  -8   2  101.49    5.30
  -6  -8   2  102.99    6.80
   6  -8  -2  103.39    5.90
  -6  -8   2  109.79    6.70
   6  -8  -2  100.69    6.20
  -6  -8   2  105.19    7.00
   6  -8  -2  104.19    5.70
   6  -8  -2  106.69    6.10
  -6  -8   2   97.39    6.90
  -6   8   2   96.29    6.50
   6   8  -2   97.79    5.60
  -6   8   2  111.09    5.60
   6   8  -2   95.09    5.40
   6   8  -2   95.59    5.90
   6   8  -2   97.29    4.20
  -6   8   2  104.69    6.00
   6   8  -2  103.69    6.50
  -5  -8   2   12.10    2.30
  -5  -8   2    9.40    2.10
  -5  -8   2   12.10    1.60
   5  -8  -2    9.80    2.00
   5  -8  -2   10.90    2.20
   5  -8  -2   10.90    1.90
  -5  -8   2   10.90    2.10
   5  -8  -2   11.30    2.10
  -5  -8   2   10.40    2.10
   5  -8  -2    9.50    2.00
   5  -8  -2   12.20    2.00
   5   8  -2   12.70    1.90
  -5   8   2    9.60    1.90
  -5   8   2   12.80    1.80
   5   8  -2   13.30    1.90
   5   8  -2    8.50    1.80
  -5   8   2   13.00    2.20
   5   8  -2    7.10    2.50
   5   8  -2    7.10    1.80
  -4  -8   2  108.09    6.30
   4  -8  -2  112.99    5.90
   4  -8  -2  124.89    7.50
  -4  -8   2  117.29    6.20
  -4  -8   2  114.19    6.00
  -4  -8   2  110.39    5.10
   4   8  -2  117.69    5.60
  -4   8   2  104.19    5.60
   4   8  -2  110.39    5.00
   4   8  -2  118.29    5.70
  -4   8   2  110.49    5.50
   4   8  -2  116.89    5.80
  -4   8   2  106.79    5.10
  -3  -8   2    5.60    1.40
  -3  -8   2    4.80    1.20
  -3  -8   2    5.80    1.40
   3  -8  -2    2.80    1.10
   3  -8  -2    4.40    0.80
  -3   8   2    3.70    0.90
   3   8  -2    6.20    1.30
  -3   8   2    4.20    0.90
   3   8  -2    5.60    1.10
  -2  -8   2  109.39    4.80
   2  -8  -2  102.69    4.10
   2  -8  -2  102.49    4.40
  -2  -8   2  104.09    5.10
   2  -8  -2  111.19    4.10
   2   8  -2  116.29    5.00
  -2   8   2  108.59    4.70
   2   8  -2  111.69    5.00
   1  -8  -2    1.50    0.60
  -1  -8   2    1.40    0.30
   1  -8  -2    1.50    0.50
  -1  -8   2    1.90    0.60
  -1  -8   2    1.30    0.40
   1   8  -2    1.20    0.70
   1   8  -2    1.60    0.50
  -1   8   2    2.40    0.60
   0  -8  -2    3.50    0.80
   0  -8  -2    3.10    0.70
   0   8  -2    4.00    0.70
   0   8  -2    2.90    0.50
   0   8   2    2.40    0.70
  -1  -8  -2  264.77    9.90
  -1  -8  -2  272.27    9.90
  -1   8  -2  257.47    8.90
   1   8   2  253.67    9.70
  -2  -8  -2    0.60    0.60
  -2  -8  -2    1.60    0.80
   2   8   2    0.60    0.60
   2   8   2    1.80    0.60
  -3  -8  -2   35.00    2.80
  -3  -8  -2   25.00    3.30
  -3  -8  -2   33.10    2.90
  -3  -8  -2   30.20    2.20
   3   8   2   34.10    2.20
   3   8   2   30.70    2.40
   3   8   2   34.80    2.50
   3   8   2   34.40    2.70
  -4  -8  -2    8.50    1.80
  -4  -8  -2    9.40    2.10
  -4  -8  -2   11.50    2.10
   4  -8   2    9.50    1.80
   4  -8   2   11.50    1.70
   4  -8   2    7.80    1.70
  -4  -8  -2    9.60    1.60
   4  -8   2    7.90    1.70
  -4  -8  -2    8.60    1.40
   4   8   2    6.40    1.30
   4   8   2   12.40    1.80
  -4   8  -2    9.60    0.80
   4   8   2   11.10    1.70
   5  -8   2    7.10    1.70
   5  -8   2    5.90    1.60
   5  -8   2    4.20    1.80
   5  -8   2    5.50    1.50
  -5  -8  -2    5.10    1.70
   5  -8   2    6.70    1.60
  -5  -8  -2    4.70    1.90
   5  -8   2    5.90    1.50
   5  -8   2    5.00    1.40
  -5  -8  -2    3.90    1.20
   5  -8   2    5.10    1.50
   5  -8   2    4.30    1.80
   5   8   2    6.00    1.80
   5   8   2    3.00    1.40
   5   8   2    4.70    1.70
   5   8   2    4.30    1.40
   5   8   2    3.50    1.50
  -6  -8  -2   -0.40    1.10
   6  -8   2    1.40    1.10
   6  -8   2    0.60    1.10
   6  -8   2   -1.00    1.50
  -6  -8  -2    0.90    1.00
   6  -8   2   -2.50    2.00
   6  -8   2   -1.00    1.10
   6  -8   2   -0.30    1.00
   6  -8   2   -0.10    1.30
   6  -8   2    0.10    0.90
   6  -8   2   -0.70    1.10
   6   8   2   -0.30    1.40
   6   8   2   -1.00    0.90
   6   8   2    0.50    1.30
   7  -8   2   31.20    3.10
   7  -8   2   32.80    3.10
   7  -8   2   29.40    3.50
   7  -8   2   28.40    3.30
   7  -8   2   27.30    3.00
   7  -8   2   33.80    3.50
   7  -8   2   30.30    3.20
   7  -8   2   31.10    3.40
  -7  -8  -2   25.90    4.20
  -7  -8  -2   33.30    2.90
   7   8   2   26.90    3.70
   7   8   2   29.80    2.70
  -7   8  -2   39.50    5.70
   7   8   2   32.80    3.60
   8  -8   2    0.10    1.50
   8  -8   2    1.00    1.40
  -8  -8  -2    0.70    1.00
   8  -8   2    2.90    1.20
   8  -8   2    1.50    1.20
  -8  -8  -2    3.30    1.60
   8  -8   2    1.00    0.90
   8  -8   2    1.40    1.20
   8  -8   2    1.80    1.00
   8   8   2    0.80    0.80
   8   8   2    0.50    1.10
   8   8   2    0.90    0.90
   8   8   2    1.30    1.10
   9  -9  -2    0.90    0.70
  -9  -9   2    0.40    1.10
   9  -9  -2    0.00    0.80
   9  -9  -2   -0.20    0.70
   9  -9  -2    0.70    0.90
  -9   9   2    0.50    0.90
   9   9  -2   -0.60    0.50
  -8  -9   2    5.20    1.90
   8  -9  -2    5.60    1.80
   8  -9  -2    4.10    1.30
   8  -9  -2    4.10    2.40
   8  -9  -2    0.90    1.20
   8  -9  -2    4.80    1.20
  -8  -9   2    7.10    1.60
  -8  -9   2    3.50    2.10
   8  -9  -2    3.10    1.20
   8   9  -2    3.70    1.10
  -8   9   2    7.10    1.60
   7  -9  -2    9.70    2.60
  -7  -9   2    6.50    1.80
   7  -9  -2    7.10    1.80
  -7  -9   2    5.10    2.00
  -7  -9   2    6.40    1.50
  -7  -9   2    5.40    1.90
   7  -9  -2    5.30    2.90
   7  -9  -2    9.00    2.90
   7  -9  -2    7.20    1.90
   7   9  -2    4.30    1.90
  -7   9   2    7.00    1.60
   7   9  -2    4.30    1.60
   7   9  -2    7.70    1.60
   6  -9  -2   76.49    5.20
  -6  -9   2   78.99    7.60
  -6  -9   2   79.29    5.10
   6  -9  -2   81.39    5.00
   6  -9  -2   84.39    5.90
   6  -9  -2   80.09    5.10
  -6  -9   2   75.99    6.50
   6  -9  -2   87.19    5.10
  -6  -9   2   81.49    6.30
   6  -9  -2   82.19    5.30
   6   9  -2   82.49    5.70
  -6   9   2   79.19    5.90
   6   9  -2   81.99    4.80
   6   9  -2   84.29    5.40
   6   9  -2   82.79    5.00
   6   9  -2   78.69    3.80
  -6   9   2   72.79    5.10
  -5  -9   2  100.09    4.90
   5  -9  -2   92.09    5.50
  -5  -9   2   98.29    6.50
  -5  -9   2   97.09    5.80
  -5  -9   2   89.09    6.00
   5  -9  -2   98.19    5.60
   5  -9  -2   93.39    5.60
  -5  -9   2   93.69    5.60
   5  -9  -2   91.79    5.30
   5  -9  -2   94.09    5.60
   5  -9  -2   92.59    5.50
   5   9  -2   92.59    4.80
   5   9  -2   91.29    5.90
   5   9  -2   95.79    5.30
  -5   9   2   81.79    5.20
  -5   9   2   93.09    5.80
   5   9  -2  100.49    5.70
  -5   9   2   88.69    4.80
   5   9  -2   99.29    5.10
   5   9  -2   99.49    5.40
   4  -9  -2   65.09    4.30
   4  -9  -2   69.59    4.40
   4  -9  -2   68.69    4.30
  -4  -9   2   68.99    3.70
  -4  -9   2   67.19    4.50
  -4  -9   2   66.69    4.80
  -4  -9   2   63.79    4.30
   4   9  -2   66.09    3.60
   4   9  -2   67.59    4.20
   4   9  -2   63.79    3.90
  -4   9   2   65.89    3.70
   4   9  -2   67.59    4.10
  -4   9   2   67.99    4.10
   4   9  -2   70.19    4.20
   4   9  -2   67.59    4.20
   3  -9  -2  144.39    6.70
  -3  -9   2  139.89    6.50
  -3  -9   2  137.49    6.90
  -3  -9   2  155.08    7.30
   3  -9  -2  131.69    5.60
  -3   9   2  140.49    6.10
   3   9  -2  149.09    6.50
   3   9  -2  135.39    5.90
   3   9  -2  142.09    6.50
   2  -9  -2   61.79    3.00
  -2  -9   2   59.99    3.10
  -2  -9   2   61.29    3.60
   2  -9  -2   60.59    2.30
   2   9  -2   64.29    3.50
  -2   9   2   59.79    3.20
   2   9  -2   54.89    4.60
   1  -9  -2  108.39    4.60
  -1  -9   2  100.59    4.60
   1  -9  -2  108.89    4.60
   1   9  -2  114.59    4.90
  -1   9   2  110.09    4.70
   1   9  -2  105.69    5.00
   0  -9  -2 1288.27   40.40
   0  -9  -2 1190.68   39.90
   0   9  -2 1165.98   39.60
   0   9   2 1184.98   39.80
   0   9  -2 1210.08   39.50
  -1  -9  -2  482.15   17.50
  -1  -9  -2  525.55   17.50
   1   9   2  480.45   17.30
   1   9   2  496.45   17.10
  -1   9  -2  483.05   16.30
  -2  -9  -2   72.99    4.10
  -2  -9  -2   73.69    4.10
  -2  -9  -2   72.09    3.80
   2   9   2   69.99    3.80
   2   9   2   75.99    3.70
  -3  -9  -2    0.30    0.70
  -3  -9  -2    0.50    0.70
  -3  -9  -2    0.60    0.60
  -3  -9  -2    0.10    0.90
   3   9   2    0.10    0.70
   3   9   2    1.70    0.90
   3   9   2    0.00    0.60
   3   9   2    0.00    0.60
  -4  -9  -2    0.20    0.70
  -4  -9  -2    0.30    0.70
   4  -9   2    1.90    1.10
  -4  -9  -2    0.00    1.10
  -4  -9  -2   -0.50    0.70
   4  -9   2   -1.30    1.00
   4  -9   2    0.40    1.00
   4  -9   2    0.50    0.90
   4  -9   2   -1.40    1.00
   4  -9   2    2.20    1.50
   4  -9   2    1.30    1.20
   4   9   2    0.00    0.70
   4   9   2   -0.60    1.20
   4   9   2    0.00    0.70
   4   9   2   -0.20    0.70
   4   9   2   -2.40    1.10
   4   9   2    0.00    0.50
   5  -9   2   28.30    3.00
   5  -9   2   30.40    3.60
   5  -9   2   29.00    2.80
   5  -9   2   26.80    3.20
   5  -9   2   27.40    2.90
   5  -9   2   29.60    2.70
  -5  -9  -2   25.40    3.30
   5  -9   2   31.70    3.10
  -5  -9  -2   32.40    2.70
  -5  -9  -2   22.70    2.50
   5  -9   2   28.60    3.20
   5  -9   2   26.80    3.10
   5   9   2   27.30    3.00
   5   9   2   27.80    3.20
   5   9   2   30.20    3.90
   5   9   2   24.20    2.70
   5   9   2   29.90    3.30
   6  -9   2   44.90    4.00
  -6  -9  -2   37.40    4.20
  -6  -9  -2   45.00    5.30
   6  -9   2   50.29    4.10
   6  -9   2   37.80    4.30
   6  -9   2   45.30    3.70
   6  -9   2   38.10    3.50
   6  -9   2   46.00    3.90
  -6  -9  -2   51.89    3.50
   6  -9   2   39.40    4.10
   6  -9   2   40.70    3.70
   6  -9   2   41.70    4.20
   6   9   2   46.50    4.00
   6   9   2   44.90    3.60
  -6   9  -2   39.60    3.10
   6   9   2   45.20    4.70
   7  -9   2    8.40    1.90
   7  -9   2    6.10    1.70
  -7  -9  -2   10.50    1.90
   7  -9   2    9.90    2.30
   7  -9   2   10.50    2.20
   7  -9   2    7.10    2.50
   7  -9   2    8.90    2.10
   7  -9   2   10.20    2.10
   7  -9   2    7.50    1.90
   7   9   2   10.60    2.20
  -7   9  -2   10.10    1.70
   7   9   2    6.30    2.10
   7   9   2    7.80    1.60
   8  -9   2   16.20    2.50
   8  -9   2   23.70    3.80
   8  -9   2   16.50    2.40
   8  -9   2   13.70    2.20
  -8  -9  -2   18.00    2.30
  -8  -9  -2   15.60    2.50
   8  -9   2   15.00    2.40
   8   9   2   20.60    2.80
   8   9   2   15.70    2.40
  -8   9  -2   13.00    2.00
   8   9   2   11.40    1.50
   9 -10  -2    4.80    1.10
   9 -10  -2    3.20    0.90
   9 -10  -2    3.10    0.70
   9 -10  -2    4.10    1.20
  -9 -10   2    4.70    1.50
   9  10  -2    1.80    0.70
  -9  10   2    4.30    1.00
  -9  10   2    5.90    1.60
   8 -10  -2    8.70    1.60
   8 -10  -2   11.60    2.30
   8 -10  -2    8.00    1.50
   8 -10  -2   14.00    2.30
  -8 -10   2    8.70    1.70
   8 -10  -2    6.80    2.60
   8 -10  -2   12.10    1.50
  -8  10   2    9.60    1.80
   8  10  -2   11.00    1.70
  -7 -10   2   42.10    3.90
   7 -10  -2   41.40    3.50
   7 -10  -2   39.80    3.60
   7 -10  -2   42.00    3.70
  -7 -10   2   45.90    3.30
   7 -10  -2   38.60    4.10
  -7 -10   2   44.10    4.10
   7 -10  -2   40.50    3.30
  -7 -10   2   31.50    5.40
   7 -10  -2   39.30    3.80
   7  10  -2   44.30    3.60
   7  10  -2   35.30    3.20
  -7  10   2   47.30    3.60
   7  10  -2   34.70    3.00
   6 -10  -2   27.80    2.80
   6 -10  -2   24.80    3.30
  -6 -10   2   23.40    3.10
   6 -10  -2   32.60    3.70
  -6 -10   2   28.40    2.80
  -6 -10   2   31.50    3.50
   6 -10  -2   28.50    3.00
   6 -10  -2   26.70    3.10
  -6 -10   2   24.50    3.70
   6 -10  -2   36.30    3.30
  -6 -10   2   23.10    4.70
   6  10  -2   25.70    3.30
   6  10  -2   30.30    2.90
   6  10  -2   30.20    3.40
  -6  10   2   26.20    2.60
   6  10  -2   24.60    2.60
   5 -10  -2  288.57   12.40
   5 -10  -2  279.47   12.80
   5 -10  -2  290.87   12.30
   5 -10  -2  280.57   12.30
  -5 -10   2  292.57   12.70
   5 -10  -2  285.17   12.10
  -5 -10   2  293.17   11.30
  -5 -10   2  295.57   13.70
  -5 -10   2  288.67   12.90
   5 -10  -2  297.67   12.50
  -5 -10   2  299.77   12.30
  -5  10   2  309.47   11.70
   5  10  -2  284.97   11.20
   5  10  -2  284.27   11.60
   5  10  -2  300.07   12.10
   5  10  -2  292.27   12.00
  -5  10   2  295.47   12.50
   5  10  -2  295.67   12.80
   5  10  -2  304.57   12.50
   5  10  -2  293.47   11.80
   4 -10  -2   14.30    2.00
   4 -10  -2   14.60    2.40
  -4 -10   2   14.10    2.30
  -4 -10   2   12.00    2.10
  -4 -10   2   13.90    2.30
  -4 -10   2   10.50    1.70
   4 -10  -2   16.60    2.20
   4 -10  -2   12.80    2.00
   4 -10  -2   16.70    3.50
   4  10  -2   13.30    1.70
   4  10  -2   14.90    2.10
  -4  10   2   15.50    2.30
   4  10  -2   16.20    2.20
  -4  10   2   15.10    1.80
   3 -10  -2    0.40    0.50
  -3 -10   2    0.90    0.80
  -3 -10   2    0.50    0.80
  -3 -10   2    1.40    0.80
  -3  10   2    0.40    0.80
   3  10  -2    1.30    0.80
   3  10  -2    1.60    0.90
  -3  10   2    1.10    0.80
   3  10  -2    1.60    0.80
  -2 -10   2  800.62   27.80
   2 -10  -2  815.42   27.50
  -2 -10   2  879.71   27.70
  -2 -10   2  838.12   28.40
   2  10  -2  773.12   27.80
   2  10  -2  842.22   28.20
  -2  10   2  846.12   27.90
   2  10  -2  823.22   28.20
  -2  10   2  784.62   27.60
   1 -10  -2   22.30    1.60
  -1 -10   2   21.60    1.70
   1 -10  -2   19.90    1.50
   1  10  -2   23.30    1.80
  -1  10   2   21.70    1.80
   1  10  -2   21.30    1.90
   0 -10  -2  579.54   19.60
   0 -10  -2  582.64   19.80
   0  10  -2  577.14   19.30
   0  10  -2  548.75   19.60
  -2 -10  -2 1298.67   42.30
  -2 -10  -2 1192.98   41.70
  -2 -10  -2 1206.08   41.30
  -2 -10  -2 1307.97   42.40
   2  10   2 1236.48   41.60
   2  10   2 1286.07   41.80
   2  10   2 1218.28   42.10
   2  10   2 1274.47   42.00
  -3 -10  -2   61.59    4.10
  -3 -10  -2   54.09    3.40
  -3 -10  -2   56.99    3.20
  -3 -10  -2   67.59    4.30
   3  10   2   56.59    3.60
   3  10   2   57.19    3.60
   3  10   2   62.39    3.40
   3  10   2   61.59    3.90
   4 -10   2   13.30    2.20
   4 -10   2   13.70    2.30
   4 -10   2   14.60    2.40
   4 -10   2   13.10    2.40
  -4 -10  -2   13.30    1.80
  -4 -10  -2   11.00    2.40
   4 -10   2   14.30    2.40
  -4 -10  -2   10.50    2.10
   4 -10   2   12.50    2.60
   4 -10   2   14.20    2.00
   4 -10   2   14.70    2.20
   4 -10   2   14.20    2.20
  -4 -10  -2   14.20    1.70
   4 -10   2    7.70    3.20
   4  10   2   15.60    2.70
   4  10   2   12.50    2.00
   4  10   2   15.60    2.10
   4  10   2    9.50    1.70
   5 -10   2   78.29    5.00
   5 -10   2   75.79    5.30
  -5 -10  -2   71.69    5.50
   5 -10   2   61.49    4.90
  -5 -10  -2   61.29    3.90
   5 -10   2   63.39    4.70
   5 -10   2   70.09    4.90
   5 -10   2   68.69    4.90
   5 -10   2   76.89    4.80
   5 -10   2   64.99    5.00
  -5 -10  -2   73.19    4.20
  -5 -10  -2   76.49    5.90
   5  10   2   76.99    4.80
   5  10   2   75.59    5.90
   5  10   2   66.19    4.50
   5  10   2   70.99    4.80
   5  10   2   71.99    4.90
   6 -10   2  120.29    6.60
   6 -10   2  118.19    6.90
   6 -10   2   96.69    6.50
  -6 -10  -2  120.29    5.90
   6 -10   2  125.99    6.90
   6 -10   2  116.29    6.40
   6 -10   2  134.39    7.50
  -6 -10  -2   94.29    7.50
  -6 -10  -2  107.99    7.40
   6 -10   2  118.89    6.60
   6 -10   2  113.19    6.50
   6 -10   2  113.39    6.70
   6  10   2  114.19    6.10
   6  10   2  120.49    6.80
   6  10   2  119.39    7.70
   7 -10   2   32.70    3.20
   7 -10   2   30.80    3.70
  -7 -10  -2   33.70    2.90
   7 -10   2   35.00    3.20
   7 -10   2   32.20    3.40
   7 -10   2   32.50    3.30
   7 -10   2   35.50    3.50
   7 -10   2   29.50    3.00
  -7  10  -2   35.30    3.00
   7  10   2   31.30    2.70
   7  10   2   27.40    3.40
   8 -10   2    4.80    1.30
   8 -10   2    4.80    1.30
   8 -10   2    3.70    1.50
   8 -10   2    4.90    1.40
   8 -10   2    3.10    1.30
   8 -10   2    4.80    1.60
  -8 -10  -2    5.20    1.40
  -8 -10  -2    5.40    1.60
  -8  10  -2    2.50    1.10
   8  10   2    5.00    1.30
   8  10   2    5.00    1.20
   8 -11  -2    0.80    1.10
  -8 -11   2    1.20    1.10
   8 -11  -2   -0.40    0.90
   8 -11  -2    1.30    1.10
  -8 -11   2    2.50    2.50
  -8 -11   2    5.00    1.50
   8 -11  -2    0.80    1.10
   8 -11  -2    0.30    0.80
   8 -11  -2   -0.10    1.00
   8  11  -2    1.60    0.80
  -8  11   2    2.30    1.10
  -7 -11   2    2.40    2.10
   7 -11  -2    2.40    1.30
   7 -11  -2    1.70    1.20
   7 -11  -2    0.20    1.50
   7 -11  -2    0.90    1.20
   7 -11  -2    1.20    1.10
  -7 -11   2    1.20    1.20
   7 -11  -2    0.60    1.50
  -7 -11   2   -0.50    1.80
   7 -11  -2    0.60    1.20
  -7 -11   2    4.00    1.50
  -7 -11   2    0.20    1.20
   7  11  -2    1.50    1.30
   7  11  -2    1.80    1.60
  -7  11   2    1.70    1.10
   6 -11  -2    1.70    1.30
  -6 -11   2    2.20    1.40
  -6 -11   2    1.00    1.40
  -6 -11   2    0.50    1.40
   6 -11  -2    5.10    1.40
  -6 -11   2    2.60    1.40
   6 -11  -2    2.60    1.60
   6 -11  -2    1.60    1.50
  -6 -11   2    4.30    1.60
   6 -11  -2    1.50    1.40
   6 -11  -2    3.10    1.40
   6  11  -2    2.20    1.20
   6  11  -2    4.50    1.40
   6  11  -2    1.20    1.10
  -6  11   2    3.90    1.40
   6  11  -2    3.30    2.10
  -5 -11   2    8.00    1.80
   5 -11  -2    3.70    2.20
   5 -11  -2    8.70    2.00
   5 -11  -2    5.90    1.70
  -5 -11   2    7.00    2.00
   5 -11  -2   10.60    2.10
  -5 -11   2    7.20    1.40
   5 -11  -2    9.70    2.00
   5 -11  -2   10.10    2.10
  -5 -11   2    9.50    2.20
   5  11  -2    6.50    1.60
   5  11  -2    9.10    1.90
   5  11  -2    8.90    1.90
   5  11  -2   11.00    2.00
   5  11  -2    7.00    1.60
   5  11  -2    6.10    1.40
  -5  11   2    7.30    1.60
   4 -11  -2   -0.10    1.10
   4 -11  -2    0.50    1.20
   4 -11  -2    0.00    0.90
  -4 -11   2    0.30    1.00
  -4 -11   2    0.60    1.00
  -4 -11   2    1.10    1.00
  -4 -11   2    1.50    1.20
   4  11  -2   -0.30    0.80
   4  11  -2    1.50    0.90
   4  11  -2   -0.50    0.80
   4  11  -2    1.00    1.00
   4  11  -2    0.90    0.90
  -4  11   2    1.00    1.10
  -3 -11   2   79.29    4.60
   3 -11  -2   71.59    3.60
  -3 -11   2   80.69    4.90
  -3 -11   2   84.19    4.50
   3  11  -2   84.89    4.70
  -3  11   2   73.39    4.00
   3  11  -2   76.39    3.90
  -3  11   2   77.19    4.60
   3  11  -2   81.09    4.60
  -2 -11   2  188.88    8.20
   2 -11  -2  188.88    7.40
  -2 -11   2  196.98    7.40
  -2 -11   2  193.18    7.80
   2  11  -2  208.98    8.30
   2  11  -2  199.88    7.60
   2  11  -2  177.38    7.20
  -2  11   2  198.48    7.90
   2  11  -2  194.78    8.20
   1 -11  -2  293.67   10.70
  -1 -11   2  285.77   10.70
   1 -11  -2  304.07   10.30
  -1  11   2  275.07   10.90
  -1  11   2  282.97   10.70
   1  11  -2  289.57   11.00
  -1  11   2  292.87   10.90
   1  11  -2  301.17   10.90
   0 -11  -2   56.59    3.00
   0 -11  -2   50.69    3.10
   0 -11  -2   55.99    3.10
   0  11  -2   51.19    3.10
   0  11  -2   57.79    2.80
   0  11   2   48.70    3.20
   0  11   2   58.59    3.20
   0  11   2   51.39    3.00
  -1 -11  -2   39.20    2.70
  -1 -11  -2   37.10    2.60
   1  11   2   30.50    2.20
  -1  11  -2   37.30    2.70
   1  11   2   34.80    2.40
   1  11   2   35.20    2.50
   1  11   2   36.40    2.60
  -1  11  -2   36.10    1.90
  -2 -11  -2   91.49    4.70
  -2 -11  -2   96.89    5.10
  -2 -11  -2   95.29    4.40
  -2 -11  -2   97.89    5.10
   2  11   2   94.09    4.90
   2  11   2   95.59    5.00
   2  11   2  102.99    4.80
   2  11   2   96.59    4.80
  -3 -11  -2   72.09    4.70
  -3 -11  -2   71.09    3.80
   3 -11   2   71.19    4.80
  -3 -11  -2   73.89    4.80
   3 -11   2   70.39    4.50
   3 -11   2   79.79    5.50
   3 -11   2   74.99    4.30
  -3 -11  -2   72.99    4.10
   3  11   2   74.89    4.40
   3  11   2   74.59    4.20
   3  11   2   78.59    4.10
   3  11   2   68.99    4.60
   3  11   2   80.49    4.60
  -4 -11  -2   20.60    2.30
   4 -11   2   21.80    3.00
   4 -11   2   23.60    2.50
  -4 -11  -2   22.60    2.20
   4 -11   2   22.00    2.70
   4 -11   2   22.50    2.50
  -4 -11  -2   24.70    3.30
   4 -11   2   23.50    3.00
   4 -11   2   24.80    3.20
   4 -11   2   26.50    2.90
  -4 -11  -2   20.20    2.90
  -4 -11  -2   23.30    3.30
   4 -11   2   23.10    2.70
   4 -11   2   22.40    3.10
   4 -11   2   22.30    2.60
   4  11   2   24.00    2.10
   4  11   2   21.30    2.50
   4  11   2   22.20    2.60
   4  11   2   24.70    2.70
   4  11   2   23.10    3.30
   4  11   2   24.10    2.50
   5 -11   2   45.90    4.20
   5 -11   2   33.30    3.80
   5 -11   2   41.00    3.50
  -5 -11  -2   36.70    3.00
  -5 -11  -2   38.80    4.10
   5 -11   2   48.20    4.00
   5 -11   2   31.90    3.80
   5 -11   2   35.20    3.80
   5 -11   2   38.00    3.50
   5 -11   2   43.90    3.60
   5 -11   2   41.30    3.60
  -5 -11  -2   40.60    4.10
  -5 -11  -2   38.00    4.60
  -5 -11  -2   42.20    3.10
   5  11   2   40.80    3.70
   5  11   2   42.90    4.50
   5  11   2   38.70    3.90
   5  11   2   44.10    3.50
   5  11   2   40.00    3.40
  -6 -11  -2    0.40    1.40
   6 -11   2    1.90    1.30
  -6 -11  -2    0.80    0.90
   6 -11   2    1.10    1.00
   6 -11   2    1.20    1.60
   6 -11   2    0.00    1.20
   6 -11   2    3.60    1.80
   6 -11   2    2.10    1.20
   6 -11   2    0.20    1.10
   6 -11   2    1.20    1.00
   6 -11   2    1.90    2.10
  -6 -11  -2   -1.60    2.20
   6  11   2   -1.00    1.30
   6  11   2   -0.50    1.00
   6  11   2    0.80    1.60
   7 -11   2    7.20    1.80
   7 -11   2    7.90    1.90
   7 -11   2    8.10    2.00
   7 -11   2    7.30    1.60
   7 -11   2    8.10    2.00
  -7 -11  -2    6.90    2.10
   7 -11   2    8.20    1.80
   7 -11   2    6.90    1.90
  -7  11  -2    5.00    1.60
   7  11   2    5.20    1.70
   7  11   2    5.80    1.40
  -8 -11  -2   -0.70    1.40
  -8 -11  -2    0.60    1.50
   8 -11   2    0.70    1.00
   8 -11   2    1.40    1.00
   8 -11   2    0.60    0.80
   8 -11   2    0.20    1.10
   8 -11   2    0.10    0.80
   8 -11   2    1.60    1.00
   8  11   2    1.40    0.90
   8 -12  -2   20.50    2.60
   8 -12  -2   23.20    2.60
   8 -12  -2   19.10    1.90
   8 -12  -2   23.70    3.20
  -8 -12   2   26.00    2.90
   8 -12  -2   19.50    2.20
   8 -12  -2   16.80    2.20
  -8 -12   2   21.50    2.70
  -7 -12   2   61.49    4.70
   7 -12  -2   62.99    4.90
   7 -12  -2   67.29    4.70
  -7 -12   2   55.49    4.10
   7 -12  -2   61.49    4.30
   7 -12  -2   57.69    4.00
   7 -12  -2   59.49    4.90
  -7 -12   2   60.09    4.60
   7 -12  -2   59.39    4.30
  -7  12   2   66.59    4.30
   7  12  -2   60.09    3.90
  -6 -12   2  101.39    5.90
  -6 -12   2   88.69    6.70
   6 -12  -2   94.09    5.60
   6 -12  -2   87.39    6.20
  -6 -12   2   87.79    6.20
   6 -12  -2   87.99    5.70
   6 -12  -2   89.59    5.70
   6 -12  -2   90.79    5.80
  -6 -12   2   91.29    5.00
   6 -12  -2   99.19    5.80
  -6 -12   2   96.19    6.10
   6  12  -2   89.59    5.40
   6  12  -2   90.69    5.90
   6  12  -2   95.59    5.50
   6  12  -2   84.09    4.70
  -6  12   2   97.59    5.40
  -5 -12   2  148.69    8.60
   5 -12  -2  158.28    7.90
   5 -12  -2  151.78    9.10
   5 -12  -2  136.89    7.90
  -5 -12   2  139.79    7.90
  -5 -12   2  159.18    8.10
   5 -12  -2  165.88    9.30
   5 -12  -2  135.89    8.00
  -5 -12   2  146.09    6.70
   5  12  -2  152.58    7.50
  -5  12   2  138.29    8.00
   5  12  -2  149.49    6.70
   5  12  -2  141.19    7.90
   5  12  -2  153.98    7.20
   5  12  -2  147.69    7.80
  -5  12   2  156.28    7.20
   4 -12  -2  406.66   16.00
  -4 -12   2  415.56   15.80
  -4 -12   2  393.26   14.60
   4 -12  -2  422.66   16.00
   4 -12  -2  398.06   16.40
  -4 -12   2  416.16   16.10
  -4 -12   2  391.76   15.90
   4 -12  -2  408.86   16.10
   4 -12  -2  391.96   16.00
   4  12  -2  424.06   14.90
   4  12  -2  411.26   15.70
  -4  12   2  415.86   15.70
   4  12  -2  398.56   15.70
   4  12  -2  410.06   16.10
  -4  12   2  400.76   15.20
   4  12  -2  412.56   15.60
   4  12  -2  400.36   15.10
  -3 -12   2   94.59    5.30
  -3 -12   2   96.79    5.20
  -3 -12   2   93.39    5.40
   3 -12  -2   99.39    5.50
  -3 -12   2   96.79    5.00
  -3 -12   2   98.69    5.60
   3  12  -2   92.59    4.40
   3  12  -2   95.99    5.30
   3  12  -2   90.99    4.90
  -3  12   2   92.89    4.70
   3  12  -2  100.39    5.40
  -3  12   2  100.09    5.10
   3  12  -2   95.79    5.20
   3  12  -2   95.89    4.70
  -2 -12   2   13.20    1.50
   2 -12  -2   10.20    1.30
  -2 -12   2   11.80    1.30
  -2  12   2   13.80    1.80
  -2  12   2   13.30    1.50
   2  12  -2   12.70    1.70
   2  12  -2    9.10    1.30
   2  12  -2   15.10    2.00
   2  12  -2   10.00    1.40
  -1 -12   2  222.38    8.80
   1 -12  -2  224.28    8.40
   1 -12  -2  239.78    8.90
   1 -12  -2  234.18    8.20
   1 -12  -2  227.08    9.10
   1  12  -2  227.48    8.70
   1  12  -2  228.68    9.30
  -1  12   2  224.18    8.90
   1  12  -2  242.38    9.10
  -1  12   2  236.78    9.10
  -1  12   2  233.78    9.20
   0 -12  -2    0.70    0.60
   0 -12  -2    0.50    0.50
   0  12  -2    0.60    0.40
   0  12   2    0.60    0.60
   0  12   2    3.00    1.00
   0  12   2    0.60    0.80
   0  12   2    0.30    0.60
  -1 -12  -2  860.01   28.30
  -1 -12  -2  839.52   28.50
  -1 -12  -2  831.22   28.30
   1  12   2  824.22   28.20
   1  12   2  806.32   28.50
   1  12   2  816.82   27.90
   1  12   2  847.42   28.40
  -1  12  -2  865.51   27.60
  -1  12  -2  751.42   27.30
   1  12   2  806.22   28.20
  -2 -12  -2  761.72   26.30
  -2 -12  -2  763.32   25.90
  -2 -12  -2  772.72   26.50
  -2 -12  -2  733.13   25.20
   2  12   2  742.83   25.80
   2  12   2  693.43   25.20
   2  12   2  755.02   25.80
   2  12   2  760.52   26.20
   2  12   2  720.83   26.00
   3 -12   2  243.98   13.30
  -3 -12  -2  281.77   11.90
  -3 -12  -2  287.77   11.90
   3 -12   2  241.68   12.10
  -3 -12  -2  286.77   11.00
   3 -12   2  268.37   11.50
   3 -12   2  276.47   11.50
   3 -12   2  289.87   11.40
   3 -12   2  286.67   12.10
   3  12   2  273.97   12.80
   3  12   2  299.37   12.20
   3  12   2  280.57   11.40
   3  12   2  293.77   10.90
   3  12   2  262.87   10.20
   3  12   2  272.67   11.30
   3  12   2  278.37   11.10
   4 -12   2  169.38    8.20
   4 -12   2  176.68    8.50
  -4 -12  -2  166.38    7.50
   4 -12   2  171.78    8.00
   4 -12   2  173.28    8.30
  -4 -12  -2  169.28    8.90
   4 -12   2  178.18    8.80
   4 -12   2  155.08    8.60
   4 -12   2  174.18    8.80
   4 -12   2  169.88    8.00
  -4 -12  -2  171.28    7.40
   4 -12   2  176.68    8.20
  -4 -12  -2  178.28    9.10
   4 -12   2  171.18    8.30
  -4 -12  -2  166.48    8.40
   4  12   2  164.68   10.80
   4  12   2  178.68    9.70
   4  12   2  165.48    7.80
   4  12   2  179.08    8.40
   4  12   2  175.08    7.90
   4  12   2  173.48    7.10
   5 -12   2   93.69    5.70
  -5 -12  -2   87.69    6.40
   5 -12   2   98.09    5.70
  -5 -12  -2   88.79    6.60
   5 -12   2   90.79    5.60
   5 -12   2   93.99    5.60
   5 -12   2  101.19    6.20
   5 -12   2   93.19    6.30
   5 -12   2  102.99    7.30
   5 -12   2   96.39    5.90
   5 -12   2   90.09    5.50
  -5 -12  -2   88.69    5.00
   5  12   2   93.89    6.80
   5  12   2   92.19    5.50
   5  12   2   86.89    5.10
   6 -12   2  110.49    6.60
   6 -12   2  102.19    6.00
   6 -12   2  102.89    6.00
   6 -12   2   97.59    6.00
   6 -12   2  111.29    6.30
   6 -12   2  127.09    7.10
   6 -12   2  111.69    7.00
   6 -12   2  107.69    6.30
  -6 -12  -2  107.59    5.60
  -6 -12  -2  113.29    8.00
  -6 -12  -2   98.19    7.30
   6  12   2  108.49    7.40
   6  12   2  100.49    5.80
   7 -12   2   28.30    2.90
   7 -12   2   26.80    3.40
   7 -12   2   29.00    3.20
   7 -12   2   25.10    2.60
   7 -12   2   16.10    3.60
   7 -12   2   25.20    2.80
   7 -12   2   26.60    2.90
   7 -12   2   24.10    2.60
   7  12   2   30.80    4.00
   7  12   2   22.10    2.40
  -7  12  -2   21.50    2.80
   8 -12   2    2.00    0.90
   8 -12   2    1.10    1.00
   8 -12   2    3.90    1.30
   8 -12   2    1.70    1.20
   8 -12   2    3.40    1.20
  -8 -12  -2    2.10    1.30
   8 -12   2    3.30    1.10
  -8 -12  -2    4.60    1.30
   8  12   2    3.40    1.00
  -8 -13   2    0.70    1.20
   8 -13  -2    2.00    1.30
   8 -13  -2    1.30    1.10
   8 -13  -2    3.60    1.10
   8 -13  -2    2.00    1.10
   8 -13  -2    1.50    1.00
   8 -13  -2    2.30    1.10
  -8  13   2    2.10    1.20
  -8  13   2    1.50    1.10
  -7 -13   2   11.10    2.10
   7 -13  -2   18.60    3.00
   7 -13  -2   12.70    2.40
   7 -13  -2   12.90    2.00
   7 -13  -2   14.90    2.50
   7 -13  -2   16.20    2.20
   7 -13  -2   14.00    2.60
   7  13  -2   14.00    2.30
   7  13  -2   16.00    2.40
  -7  13   2   11.20    3.10
   6 -13  -2   31.00    3.20
   6 -13  -2   26.70    3.60
  -6 -13   2   29.40    4.30
   6 -13  -2   26.70    2.90
   6 -13  -2   28.30    3.10
  -6 -13   2   30.00    3.20
  -6 -13   2   20.30    3.70
  -6 -13   2   28.90    3.50
   6 -13  -2   24.60    3.10
  -6 -13   2   29.50    3.20
   6  13  -2   26.30    3.50
  -6  13   2   30.10    3.00
   6  13  -2   22.90    2.70
   6  13  -2   27.40    3.00
   6  13  -2   27.00    3.00
  -5 -13   2  396.66   15.40
   5 -13  -2  396.56   15.60
   5 -13  -2  372.76   15.50
  -5 -13   2  363.46   13.90
  -5 -13   2  364.96   16.60
  -5 -13   2  392.06   15.80
   5 -13  -2  365.86   16.10
   5 -13  -2  378.06   15.30
   5 -13  -2  383.66   15.60
  -5 -13   2  379.16   15.70
   5  13  -2  382.76   14.90
   5  13  -2  387.96   15.10
   5  13  -2  366.56   13.90
  -5  13   2  402.26   14.90
   5  13  -2  377.16   15.00
  -5  13   2  385.46   17.30
   5  13  -2  365.56   15.60
   5  13  -2  370.56   14.10
   4 -13  -2  110.29    6.20
   4 -13  -2  117.49    6.50
   4 -13  -2  113.19    6.40
  -4 -13   2  121.19    6.40
  -4 -13   2  114.69    6.30
  -4 -13   2  108.09    6.90
  -4 -13   2  111.99    6.10
   4 -13  -2  110.49    6.30
   4 -13  -2  108.79    6.60
  -4 -13   2  121.79    6.40
   4  13  -2  111.39    5.60
   4  13  -2  124.19    6.60
   4  13  -2  109.19    6.10
   4  13  -2  109.79    5.30
  -4  13   2  112.69    6.20
   4  13  -2  119.19    6.20
  -4  13   2  114.39    5.70
   4  13  -2  111.59    6.00
   3 -13  -2   17.30    2.50
  -3 -13   2   19.90    2.60
  -3 -13   2   20.00    2.20
   3 -13  -2   22.20    2.40
   3 -13  -2   19.40    3.00
  -3 -13   2   18.80    2.30
   3 -13  -2   17.50    2.70
   3  13  -2   21.20    1.80
   3  13  -2   19.10    3.60
   3  13  -2   22.00    2.00
  -3  13   2   19.50    2.00
   3  13  -2   20.70    2.40
  -3  13   2   20.60    2.40
   3  13  -2   18.60    2.40
  -2 -13   2    0.40    0.70
  -2 -13   2   -0.40    0.40
   2 -13  -2    0.10    0.50
   2 -13  -2    1.70    1.00
  -2 -13   2   -0.40    0.60
  -2  13   2    0.10    0.70
  -2  13   2    0.40    0.70
   2  13  -2   -1.80    0.60
   2  13  -2   -0.20    0.80
   2  13  -2    0.40    0.60
   2  13  -2    0.50    0.60
   1 -13  -2   33.60    2.30
   1 -13  -2   32.00    2.40
  -1 -13   2   33.30    2.40
  -1 -13   2   36.00    2.60
  -1  13   2   33.60    2.40
   1  13  -2   35.30    2.50
   1  13  -2   34.80    2.30
   1  13  -2   31.80    2.70
  -1  13   2   35.60    2.60
  -1  13   2   38.10    2.60
   0 -13  -2  140.99    6.40
   0 -13  -2  137.89    5.80
   0 -13  -2  146.29    6.30
   0  13   2  131.29    6.40
   0  13  -2  140.79    6.30
   0  13  -2  144.29    5.90
   0  13   2  136.69    6.00
   0  13   2  142.89    6.30
   0  13   2  140.39    6.20
  -1 -13  -2   57.69    3.60
  -1 -13  -2   53.49    3.40
  -1 -13  -2   55.49    3.40
   1  13   2   56.79    3.50
   1  13   2   52.39    3.40
   1  13   2   55.99    3.40
   1  13   2   52.49    3.30
   1  13   2   55.19    3.20
  -1  13  -2   56.69    2.80
  -2 -13  -2   46.80    3.40
   2 -13   2   40.00    3.80
  -2 -13  -2   42.40    3.30
  -2 -13  -2   43.40    3.00
   2 -13   2   47.20    4.70
   2  13   2   42.00    3.00
   2  13   2   40.90    2.60
   2  13   2   42.30    3.10
   2  13   2   42.80    3.10
   2  13   2   40.70    3.10
   2  13   2   40.50    3.40
   3 -13   2    6.60    1.70
  -3 -13  -2    8.00    2.10
   3 -13   2    9.00    1.90
   3 -13   2    7.20    1.70
  -3 -13  -2    7.00    1.40
   3 -13   2    8.80    2.20
   3 -13   2   10.50    3.00
  -3 -13  -2    7.10    1.50
   3 -13   2    8.40    1.80
  -3 -13  -2    6.60    1.60
   3 -13   2    9.80    1.90
  -3 -13  -2    4.00    1.30
   3 -13   2    3.80    1.60
   3  13   2    5.10    1.30
   3  13   2    4.80    2.10
   3  13   2    8.20    1.70
   3  13   2    5.20    1.20
   3  13   2    7.30    1.50
   3  13   2    6.80    1.40
   3  13   2    6.50    1.30
   3  13   2    9.10    1.70
   4 -13   2   55.39    3.90
   4 -13   2   49.70    4.30
  -4 -13  -2   48.60    3.60
   4 -13   2   51.29    3.80
  -4 -13  -2   52.69    4.50
   4 -13   2   58.49    4.30
   4 -13   2   52.89    3.90
  -4 -13  -2   53.79    3.50
   4 -13   2   56.79    4.30
   4 -13   2   45.60    3.90
   4 -13   2   51.59    4.20
   4 -13   2   49.10    3.90
  -4 -13  -2   48.20    4.10
  -4 -13  -2   54.09    4.60
   4 -13   2   49.70    4.30
   4  13   2   48.90    3.60
   4  13   2   55.19    4.90
   4  13   2   54.39    3.40
   4  13   2   47.20    3.90
   4  13   2   53.19    3.80
   4  13   2   55.19    4.10
   5 -13   2   30.30    3.30
   5 -13   2   33.20    3.30
  -5 -13  -2   33.90    4.70
   5 -13   2   36.50    3.30
   5 -13   2   33.70    3.30
   5 -13   2   38.50    4.10
   5 -13   2   23.30    4.00
  -5 -13  -2   40.90    6.20
  -5 -13  -2   40.50    3.10
   5 -13   2   37.70    3.70
  -5 -13  -2   25.70    3.60
   5 -13   2   36.80    3.70
   5 -13   2   36.60    3.40
  -5 -13  -2   29.30    2.90
   5 -13   2   28.60    3.40
   5  13   2   34.20    3.20
   5  13   2   38.90    4.40
   5  13   2   35.00    3.50
   5  13   2   36.90    3.30
   6 -13   2    6.30    2.30
  -6 -13  -2    5.00    2.00
  -6 -13  -2    7.10    1.60
   6 -13   2    4.60    1.90
  -6 -13  -2    5.60    2.20
   6  13   2    5.50    1.90
   6  13   2    8.30    1.80
  -7 -13  -2    0.70    1.10
   7 -13   2   -0.20    1.20
   7 -13   2    0.10    1.10
   7 -13   2    2.10    1.30
   7 -13   2    0.70    1.40
  -7 -13  -2    0.70    1.10
   7 -13   2    1.00    1.30
   7 -13   2   -0.20    1.00
   7 -13   2    0.50    1.10
   7 -13   2    0.00    0.80
   7  13   2   -0.70    0.90
   8 -13   2    4.50    1.20
   8 -13   2    4.30    1.30
   8 -13   2    1.20    0.80
   8 -13   2    2.30    0.90
  -8 -13  -2    4.10    1.40
   8 -13   2    1.90    1.00
   8 -13   2   -0.40    1.00
  -8 -13  -2    3.10    1.50
   8  13   2    3.40    1.00
   8 -14  -2   13.00    2.00
   8 -14  -2    9.40    1.50
   8 -14  -2   15.10    2.20
   8 -14  -2   15.40    2.00
   8 -14  -2    7.50    1.30
   8 -14  -2   14.70    2.30
  -8 -14   2   12.00    2.00
  -8  14   2   13.80    2.70
  -8  14   2    9.80    1.70
   7 -14  -2    3.70    1.40
   7 -14  -2    4.10    1.20
   7 -14  -2    2.00    1.50
   7 -14  -2    7.50    1.90
   7 -14  -2    3.30    1.40
   7 -14  -2    3.00    1.50
  -7 -14   2    2.40    1.10
  -7 -14   2    2.20    1.40
   7  14  -2    6.20    1.60
  -7  14   2    3.60    1.30
   7  14  -2    4.10    1.30
   6 -14  -2    0.30    1.10
  -6 -14   2    0.20    1.60
  -6 -14   2   -1.10    1.20
  -6 -14   2   -2.30    1.80
   6 -14  -2    0.90    1.40
   6 -14  -2    0.50    1.10
   6 -14  -2    1.00    1.10
   6 -14  -2    1.40    1.10
   6 -14  -2   -0.90    1.10
  -6 -14   2   -0.40    1.00
   6  14  -2    0.80    1.60
   6  14  -2    1.20    1.10
   6  14  -2    1.90    1.30
  -6  14   2    1.00    1.20
   6  14  -2   -0.30    1.30
  -5 -14   2   14.50    2.80
   5 -14  -2   14.70    2.40
  -5 -14   2   17.90    3.20
   5 -14  -2   12.30    2.30
  -5 -14   2   14.80    2.50
   5 -14  -2   15.90    2.20
  -5 -14   2    9.30    2.30
   5 -14  -2   15.30    2.50
   5 -14  -2   17.10    2.80
   5  14  -2   21.80    2.50
   5  14  -2   16.90    2.50
   5  14  -2   17.00    2.60
   5  14  -2   13.60    2.30
  -4 -14   2   14.40    2.20
  -4 -14   2   12.60    2.30
  -4 -14   2   10.10    2.20
  -4 -14   2   11.80    2.30
   4 -14  -2   14.40    2.70
   4 -14  -2   11.20    2.30
   4 -14  -2   15.80    2.40
   4 -14  -2   14.10    2.40
  -4 -14   2   14.20    2.50
   4 -14  -2   16.70    2.20
   4  14  -2   12.10    2.20
  -4  14   2   11.70    2.30
   4  14  -2   11.30    2.20
   4  14  -2   15.40    2.10
  -4  14   2   14.30    2.10
   4  14  -2   11.60    1.80
   4  14  -2   12.70    2.20
   4  14  -2   14.30    2.20
  -3 -14   2   94.99    4.70
  -3 -14   2   94.59    5.20
  -3 -14   2   86.99    5.20
   3 -14  -2   91.49    5.60
  -3 -14   2   99.59    5.60
   3 -14  -2   91.19    5.20
   3 -14  -2   99.59    5.70
   3 -14  -2   91.09    5.40
  -3 -14   2   94.09    5.70
   3  14  -2   95.09    5.50
   3  14  -2   90.59    5.30
   3  14  -2   91.59    4.40
  -3  14   2   95.29    4.90
   3  14  -2  100.09    4.80
   3  14  -2   85.49    4.90
  -3  14   2   88.29    5.00
  -2 -14   2   85.29    4.90
   2 -14  -2   94.69    5.30
   2 -14  -2   88.39    5.70
  -2 -14   2   80.19    4.70
   2 -14  -2   93.49    4.60
  -2 -14   2   83.19    5.10
   2  14  -2   92.19    4.40
   2  14  -2   89.69    5.10
  -2  14   2   89.69    4.80
   2  14  -2   95.09    5.10
  -2  14   2   90.29    4.50
   2  14  -2   77.59    3.90
  -2  14   2   96.49    5.00
  -1 -14   2  495.45   18.80
   1 -14  -2  546.45   19.00
   1 -14  -2  537.25   19.30
  -1  14   2  558.84   19.50
  -1  14   2  532.95   19.10
   1  14  -2  551.54   18.90
   1  14  -2  547.75   19.70
   1  14  -2  545.65   19.40
  -1  14   2  553.74   19.40
   0 -14  -2   33.70    2.50
   0 -14  -2   35.60    2.60
   0 -14  -2   31.30    2.20
   0  14   2   32.60    2.40
   0  14  -2   31.40    2.20
   0  14  -2   34.50    2.30
   0  14  -2   36.00    2.90
   0  14   2   28.80    2.60
   0  14   2   31.30    2.50
   0  14   2   32.60    2.70
  -1 -14  -2   16.60    2.00
  -1 -14  -2   18.70    2.10
  -1 -14  -2   16.30    2.00
  -1  14  -2   13.30    1.50
   1  14   2   14.10    1.80
  -1  14  -2   15.00    1.40
   1  14   2   15.00    1.80
   1  14   2   14.90    2.00
   1  14   2   15.80    1.70
   1  14   2   15.50    1.90
  -2 -14  -2    3.00    1.00
   2 -14   2    7.40    1.50
   2 -14   2    3.80    1.70
  -2 -14  -2    5.80    1.40
   2 -14   2    4.70    1.50
  -2 -14  -2    4.20    1.40
  -2 -14  -2    4.00    1.10
   2 -14   2    4.50    1.30
   2 -14   2    6.90    1.70
  -2 -14  -2    6.40    1.50
   2  14   2    3.80    1.00
   2  14   2    7.40    1.60
   2  14   2    8.00    1.60
   2  14   2    2.80    1.10
   2  14   2    4.50    1.20
   2  14   2    5.40    1.30
   2  14   2    6.30    1.90
   3 -14   2    0.40    0.90
  -3 -14  -2    0.70    1.20
   3 -14   2    0.80    1.10
  -3 -14  -2    0.90    1.10
   3 -14   2    1.20    1.10
  -3 -14  -2    0.50    0.90
   3 -14   2   -1.90    1.40
   3 -14   2    0.30    1.10
   3 -14   2    0.00    1.10
  -3 -14  -2   -0.60    0.70
   3 -14   2    1.40    1.10
  -3 -14  -2   -0.30    0.70
   3 -14   2   -0.80    1.50
   3  14   2    0.20    0.90
   3  14   2    0.90    0.80
   3  14   2    0.80    0.90
   3  14   2   -0.30    1.00
   3  14   2   -0.30    0.70
   3  14   2   -0.40    0.70
   3  14   2   -0.50    1.30
   3  14   2    0.10    0.80
   4 -14   2   18.00    2.70
   4 -14   2   20.30    2.80
  -4 -14  -2   16.30    2.70
  -4 -14  -2   18.10    2.10
   4 -14   2   17.90    3.20
   4 -14   2   17.40    2.90
   4 -14   2   18.20    2.30
  -4 -14  -2   20.10    2.40
  -4 -14  -2   17.00    3.00
  -4 -14  -2   19.20    2.80
   4 -14   2   15.40    2.70
   4  14   2   15.40    2.50
   4  14   2   21.00    2.70
   4  14   2   17.10    2.20
   4  14   2   19.90    2.60
   4  14   2   24.40    3.80
   4  14   2   19.70    2.30
   5 -14   2   36.30    3.60
   5 -14   2   50.29    4.30
   5 -14   2   38.50    3.50
   5 -14   2   39.60    4.20
   5 -14   2   40.90    3.70
   5 -14   2   36.40    3.40
  -5 -14  -2   39.80    3.10
  -5 -14  -2   37.60    3.80
  -5 -14  -2   39.70    3.10
   5 -14   2   40.80    4.30
   5 -14   2   36.80    3.50
  -5 -14  -2   33.90    4.20
  -5 -14  -2   38.90    4.30
   5 -14   2   37.80    3.60
   5  14   2   42.60    3.50
   5  14   2   37.00    3.50
   5  14   2   36.70    3.40
   6 -14   2    4.30    1.50
  -6 -14  -2    5.20    1.80
   6 -14   2    3.00    1.50
   6 -14   2    3.00    1.80
   6 -14   2    6.20    1.80
   6 -14   2    4.30    1.50
   6 -14   2    3.00    1.60
   6 -14   2    6.80    2.10
   6 -14   2    3.20    1.50
  -6 -14  -2    6.30    2.90
  -6 -14  -2    3.60    2.10
  -6 -14  -2    2.60    1.10
   6  14   2    3.20    1.20
   6  14   2    6.00    3.00
   7 -14   2    2.20    1.30
   7 -14   2    1.40    1.10
   7 -14   2    2.50    1.40
   7 -14   2    2.70    1.50
   7 -14   2    2.20    1.30
   7 -14   2    2.40    1.60
   7 -14   2    3.10    1.10
  -7 -14  -2    2.10    1.30
  -7 -14  -2    3.20    1.30
   7 -14   2    3.70    1.40
   8 -14   2   -0.30    0.70
   8 -14   2    0.50    0.70
  -8 -14  -2    1.00    1.10
   8 -14   2   -0.30    0.60
   8 -14   2    0.20    0.80
   8 -14   2   -0.20    0.90
   8  14   2   -0.70    0.60
   8 -15  -2    0.40    0.80
  -8 -15   2   -1.60    1.00
   8 -15  -2   -0.70    0.90
   8 -15  -2   -0.20    1.10
   8 -15  -2    1.00    1.20
  -8 -15   2   -0.20    1.00
   8 -15  -2   -0.70    0.60
   8 -15  -2    1.20    0.90
  -8  15   2   -0.10    1.10
  -8  15   2    0.80    1.60
   8  15  -2    0.40    0.70
  -8  15   2   -0.70    0.90
   7 -15  -2    0.60    1.10
   7 -15  -2   -0.40    1.00
   7 -15  -2    1.30    1.10
  -7 -15   2   -0.20    0.90
  -7 -15   2   -0.10    1.10
   7 -15  -2    0.80    1.00
   7 -15  -2   -0.60    1.20
   7 -15  -2    0.70    1.20
  -7  15   2    0.80    1.00
  -7  15   2    0.20    1.30
   7  15  -2    1.30    1.00
   7  15  -2   -1.20    1.40
  -6 -15   2    1.20    1.40
  -6 -15   2   -0.70    1.00
   6 -15  -2    0.30    1.30
   6 -15  -2    1.00    1.00
   6 -15  -2    0.50    1.40
  -6 -15   2   -4.00    2.10
   6 -15  -2    0.70    1.50
   6 -15  -2    1.30    1.60
   6  15  -2    3.50    2.80
  -6  15   2    0.10    1.10
   6  15  -2    1.40    1.00
   6  15  -2    4.60    3.10
   6  15  -2    1.60    1.50
   5 -15  -2   76.49    5.30
   5 -15  -2   78.59    5.80
  -5 -15   2   71.19    5.10
   5 -15  -2   82.59    5.40
  -5 -15   2   79.29    5.20
   5 -15  -2   80.79    5.50
   5 -15  -2   76.99    5.10
  -5 -15   2   77.09    5.40
   5  15  -2   80.69    5.20
   5  15  -2   77.29    5.00
   5  15  -2   79.79    5.60
   5  15  -2   78.09    5.00
  -5  15   2   78.69    5.00
   5  15  -2   81.89    4.50
  -4 -15   2    7.80    2.20
   4 -15  -2   14.60    2.50
   4 -15  -2   12.60    2.40
  -4 -15   2   16.60    3.60
   4 -15  -2   12.50    2.40
  -4 -15   2   12.50    2.20
   4 -15  -2   12.20    2.40
  -4 -15   2   17.60    2.80
   4  15  -2   12.60    2.20
   4  15  -2   12.30    2.20
   4  15  -2   13.10    1.90
  -4  15   2   16.70    2.90
  -4  15   2   11.30    1.90
   4  15  -2   14.40    2.20
  -3 -15   2   -1.10    1.40
  -3 -15   2    1.80    1.20
  -3 -15   2    2.40    1.10
   3 -15  -2    2.50    1.50
  -3 -15   2    3.30    1.30
   3 -15  -2    1.10    1.30
   3 -15  -2    2.40    1.30
  -3 -15   2    1.30    1.00
   3 -15  -2    2.20    1.20
   3 -15  -2    1.50    1.30
  -3 -15   2   -1.50    1.60
   3  15  -2    1.70    0.90
   3  15  -2    1.30    1.20
   3  15  -2   -0.70    0.90
  -3  15   2    4.10    1.40
  -3  15   2    1.90    1.10
   3  15  -2    1.30    1.00
   3  15  -2    1.30    1.10
   3  15  -2    1.80    0.90
   2 -15  -2   -1.40    0.70
  -2 -15   2    1.00    1.10
   2 -15  -2    1.00    0.90
  -2 -15   2    0.80    0.90
  -2 -15   2    4.10    2.00
  -2 -15   2    0.30    1.00
   2 -15  -2   -0.40    0.90
   2  15  -2    1.30    0.80
   2  15  -2    0.60    0.90
  -2  15   2    0.80    1.00
   2  15  -2    0.40    1.10
   2  15  -2   -1.10    0.90
  -2  15   2    0.30    0.80
   2  15  -2   -0.70    0.80
   1 -15  -2   11.70    1.90
   1 -15  -2   12.70    2.60
   1 -15  -2   10.50    1.90
   1 -15  -2   10.90    1.70
  -1 -15   2    8.10    1.50
  -1 -15   2   13.50    2.20
   1  15  -2   11.30    1.50
  -1  15   2    9.20    1.70
  -1  15   2   12.80    1.70
   1  15  -2   12.10    2.10
   1  15  -2   12.50    1.80
  -1  15   2   12.60    1.60
   0 -15  -2   14.30    1.90
   0 -15   2   13.60    2.20
   0 -15  -2   13.20    1.40
   0 -15  -2   16.90    2.20
   0 -15  -2   13.80    1.80
   0  15  -2   18.80    2.40
   0  15   2   13.40    1.70
   0  15  -2   11.20    1.50
   0  15   2   13.90    1.90
   0  15   2   12.50    1.60
   0  15   2   15.40    2.00
   0  15  -2   14.10    1.60
   1 -15   2    7.00    2.00
  -1 -15  -2    7.80    1.40
  -1 -15  -2    6.90    1.40
   1 -15   2   10.30    1.90
   1 -15   2    9.40    1.90
   1 -15   2   10.30    2.00
  -1 -15  -2   10.90    1.90
  -1 -15  -2   12.20    1.90
  -1 -15  -2    7.10    1.70
   1  15   2    9.30    1.40
   1  15   2    8.20    1.50
   1  15   2    7.20    1.60
  -1  15  -2    7.50    1.20
   1  15   2   10.70    1.60
   1  15   2   11.70    1.90
  -1  15  -2   12.50    1.70
  -1  15  -2   10.00    1.20
   1  15   2   10.10    1.70
   1  15   2    9.80    1.70
   2 -15   2    0.10    1.10
   2 -15   2    1.10    1.00
   2 -15   2    0.60    1.00
  -2 -15  -2    0.70    1.10
  -2 -15  -2    0.00    0.90
   2 -15   2   -0.10    0.90
  -2 -15  -2    0.50    0.70
   2 -15   2    1.60    1.30
  -2 -15  -2    1.00    1.00
  -2 -15  -2    1.40    1.00
  -2 -15  -2    0.90    0.80
   2 -15   2    2.10    1.30
   2  15   2    0.80    1.00
   2  15   2    0.80    0.60
   2  15   2    0.50    0.90
   2  15   2    1.90    1.10
  -2  15  -2    2.90    0.90
   2  15   2    1.50    0.90
   2  15   2    0.10    1.00
   3 -15   2   41.30    3.70
  -3 -15  -2   46.10    3.40
   3 -15   2   47.60    3.60
  -3 -15  -2   44.50    3.80
   3 -15   2   42.50    3.80
   3 -15   2   42.50    3.90
   3 -15   2   49.00    3.70
   3 -15   2   45.00    4.00
   3 -15   2   39.30    3.70
  -3 -15  -2   45.20    3.00
   3 -15   2   41.10    3.40
  -3 -15  -2   44.70    3.90
  -3 -15  -2   42.30    3.80
   3  15   2   43.40    3.10
   3  15   2   47.40    3.80
   3  15   2   46.00    3.50
   3  15   2   44.90    3.60
   3  15   2   48.60    3.50
   3  15   2   40.90    2.80
   3  15   2   41.40    3.60
   4 -15   2   16.70    3.00
  -4 -15  -2   15.40    3.10
  -4 -15  -2   13.70    2.60
   4 -15   2   10.70    2.50
   4 -15   2   17.90    2.50
   4 -15   2   10.80    2.20
   4 -15   2   16.70    3.00
   4 -15   2   19.30    2.40
   4 -15   2   15.20    2.60
   4 -15   2   19.50    3.00
  -4 -15  -2   17.60    2.40
  -4 -15  -2   14.90    2.10
   4  15   2   16.10    2.20
   4  15   2   15.50    2.50
   4  15   2   16.60    2.20
   4  15   2   15.30    2.20
   4  15   2   15.30    2.60
   5 -15   2   68.49    4.90
   5 -15   2   62.99    4.50
  -5 -15  -2   59.89    5.60
  -5 -15  -2   68.19    5.00
   5 -15   2   72.19    5.60
   5 -15   2   64.59    4.70
   5 -15   2   64.59    5.00
  -5 -15  -2   68.49    4.20
   5 -15   2   73.69    5.00
   5 -15   2   71.69    4.80
   5 -15   2   74.79    5.00
  -5 -15  -2   67.29    5.80
  -5 -15  -2   67.49    4.20
   5 -15   2   70.49    5.40
   5  15   2   68.39    4.70
   5  15   2   71.79    5.00
   5  15   2   68.69    4.40
   6 -15   2    3.40    1.70
   6 -15   2    2.50    1.40
   6 -15   2    2.00    1.30
   6 -15   2    3.90    1.50
   6 -15   2    2.50    1.50
  -6 -15  -2    2.40    1.30
  -6 -15  -2    4.00    1.70
   6 -15   2    2.70    1.40
   6 -15   2    3.30    1.70
   6 -15   2    4.50    1.50
   6  15   2    3.50    1.30
   6  15   2    2.20    1.80
   7 -15   2    2.60    1.40
   7 -15   2    0.00    1.50
  -7 -15  -2    2.70    1.30
   7 -15   2    2.70    1.10
  -7 -15  -2    4.70    1.90
   7 -15   2    4.80    1.80
   7 -15   2    3.10    1.30
   7 -15   2    3.40    1.20
   7 -15   2    2.40    1.50
   8 -15   2    5.10    1.30
   8 -15   2    4.80    1.10
   8 -15   2    6.10    1.30
   8  15   2    6.30    1.50
   8 -16  -2   -0.40    0.90
   8 -16  -2    0.70    0.80
  -8 -16   2   -1.40    0.80
   8 -16  -2    0.00    1.00
   8 -16  -2    0.00    0.90
   8 -16  -2    0.20    0.70
  -8  16   2   -0.80    0.80
  -8  16   2    1.70    1.50
   8  16  -2   -0.80    0.50
   7 -16  -2    4.70    1.30
   7 -16  -2    7.10    1.70
  -7 -16   2    3.80    1.70
   7 -16  -2    5.20    1.50
   7 -16  -2    4.20    1.30
  -7 -16   2    4.80    1.60
   7 -16  -2    5.40    1.70
   7 -16  -2    5.60    1.90
  -7  16   2    7.40    1.80
   7  16  -2    5.70    2.00
   7  16  -2    3.10    1.80
  -7  16   2    2.70    2.40
   6 -16  -2   39.40    3.60
   6 -16  -2   36.60    3.50
  -6 -16   2   39.00    3.60
   6 -16  -2   41.60    3.70
   6 -16  -2   43.10    4.50
  -6 -16   2   33.30    3.70
   6 -16  -2   36.20    4.10
   6 -16  -2   35.30    3.40
  -6  16   2   30.80    4.20
   6  16  -2   35.10    3.20
  -6  16   2   37.50    3.40
  -6  16   2   43.50    4.30
   6  16  -2   42.60    3.60
   5 -16  -2  271.37   11.60
   5 -16  -2  268.47   11.90
   5 -16  -2  267.37   12.20
  -5 -16   2  270.47   12.10
  -5 -16   2  252.37   11.40
   5 -16  -2  259.77   12.70
   5 -16  -2  291.27   13.30
  -5 -16   2  293.37   12.00
  -5 -16   2  258.67   13.40
   5 -16  -2  260.17   10.50
   5 -16  -2  283.37   12.40
   5 -16  -2  278.07   12.10
  -5  16   2  270.77   12.50
  -5  16   2  266.57   12.20
  -5  16   2  295.77   11.80
   5  16  -2  268.87   10.80
   5  16  -2  284.77   11.90
   5  16  -2  255.47   10.40
   5  16  -2  273.27   11.60
   5  16  -2  278.77   11.60
   5  16  -2  264.37   12.40
  -4 -16   2  124.39    8.00
  -4 -16   2  138.89    6.50
  -4 -16   2  135.29    7.40
   4 -16  -2  142.79    7.70
  -4 -16   2  137.79    7.20
   4 -16  -2  142.19    7.50
  -4 -16   2  143.19    7.40
   4 -16  -2  134.29    7.80
   4 -16  -2  142.99    7.70
   4  16  -2  143.29    7.40
  -4  16   2  138.89    8.20
   4  16  -2  147.49    6.80
  -4  16   2  137.09    7.80
   4  16  -2  151.68    7.30
   4  16  -2  142.59    7.30
  -4  16   2  126.09    7.60
   4  16  -2  127.39    7.50
   4  16  -2  137.19    6.50
  -4  16   2  136.09    6.90
   3 -16  -2    3.10    1.30
   3 -16  -2    2.80    1.30
   3 -16  -2    1.50    1.40
  -3 -16   2    4.20    1.50
  -3 -16   2    2.50    1.30
  -3 -16   2    1.00    1.60
   3 -16  -2    2.60    1.60
  -3 -16   2    1.40    1.40
   3 -16  -2    0.40    1.20
   3  16  -2    3.70    1.60
   3  16  -2    1.60    1.10
  -3  16   2    1.90    1.50
   3  16  -2    3.00    1.20
  -3  16   2    3.00    1.50
   3  16  -2    2.60    1.20
  -3  16   2    1.40    1.50
   3  16  -2    3.90    1.40
  -3  16   2    2.10    1.10
  -3  16   2    1.40    1.20
  -2 -16   2    2.70    1.40
   2 -16  -2    2.10    1.50
   2 -16  -2    1.90    1.10
  -2 -16   2    3.10    1.30
  -2 -16   2    0.70    1.10
  -2 -16   2    0.90    1.00
   2 -16  -2    1.20    1.20
   2 -16  -2    2.10    1.10
   2 -16  -2    1.90    1.40
  -2 -16   2    4.10    1.60
   2 -16  -2    2.90    1.30
   2  16  -2    2.30    1.00
   2  16  -2    1.60    1.20
  -2  16   2   -0.30    2.10
   2  16  -2    1.60    1.30
  -2  16   2    2.20    1.00
  -2  16   2    1.80    1.20
   2  16  -2    3.00    0.90
   2  16  -2    0.20    1.10
  -2  16   2    2.30    1.20
  -2  16   2    4.20    1.80
   1 -16  -2   -0.20    1.00
  -1 -16   2   -0.10    1.00
  -1 -16   2   -1.80    1.00
  -1 -16   2   -0.10    1.30
   1 -16  -2   -0.50    0.60
   1 -16  -2    1.30    1.00
  -1 -16   2    0.60    1.20
  -1 -16   2   -0.70    0.80
   1 -16  -2   -0.80    0.70
  -1  16   2    0.70    1.30
   1  16  -2    0.30    0.70
  -1  16   2   -0.40    0.70
  -1  16   2   -0.20    0.80
  -1  16   2   -0.40    0.70
  -1  16   2   -0.60    0.70
  -1  16   2   -0.40    1.10
   1  16  -2   -0.10    0.90
   0 -16   2  103.39    5.30
   0 -16  -2  104.39    5.60
   0 -16   2  100.59    5.10
   0 -16  -2  101.19    5.40
   0 -16  -2   99.39    5.20
   0 -16  -2   99.19    4.10
   0 -16   2   93.29    5.60
   0  16   2  100.89    5.00
   0  16   2  104.09    5.30
   0  16  -2   91.99    7.20
   0  16   2   96.89    5.30
   0  16  -2   94.89    4.70
   0  16  -2  102.99    5.00
   0  16   2   98.59    5.80
   0  16   2   98.09    5.70
   1 -16   2  437.06   17.50
   1 -16   2  452.65   17.70
  -1 -16  -2  463.65   16.40
  -1 -16  -2  479.55   17.20
  -1 -16  -2  457.65   17.10
  -1 -16  -2  442.96   17.20
  -1 -16  -2  447.96   17.00
   1 -16   2  469.85   17.70
   1 -16   2  457.45   17.80
   1 -16   2  471.95   18.30
   1  16   2  440.96   17.40
   1  16   2  462.95   16.50
  -1  16  -2  423.86   15.90
   1  16   2  416.56   16.70
   1  16   2  459.75   17.20
   1  16   2  437.86   17.10
   1  16   2  441.76   16.80
  -1  16  -2  462.45   16.10
   2 -16   2  166.48    8.10
  -2 -16  -2  174.38    7.90
  -2 -16  -2  173.58    8.00
  -2 -16  -2  176.58    7.90
   2 -16   2  166.98    8.40
   2 -16   2  161.58    7.90
  -2 -16  -2  177.48    8.30
  -2 -16  -2  163.48    8.20
   2 -16   2  160.88    8.30
   2 -16   2  166.68    8.40
   2 -16   2  168.88    7.90
   2  16   2  170.58    8.00
   2  16   2  169.98    8.10
   2  16   2  163.48    7.80
   2  16   2  163.48    8.00
   2  16   2  171.58    7.60
  -2  16  -2  156.38    7.00
   2  16   2  164.88    7.10
  -3 -16  -2    6.00    1.60
   3 -16   2    6.70    1.80
   3 -16   2    3.50    1.90
  -3 -16  -2    6.70    1.40
  -3 -16  -2    5.40    1.60
  -3 -16  -2    4.90    1.70
   3 -16   2    4.00    2.10
  -3 -16  -2    4.20    1.50
   3 -16   2    4.30    1.80
   3 -16   2    4.90    1.70
   3 -16   2    5.30    1.90
   3 -16   2    6.00    1.80
   3 -16   2    3.60    1.20
   3 -16   2    6.70    1.90
   3  16   2    2.30    1.00
   3  16   2    5.10    1.70
   3  16   2    6.10    1.40
   3  16   2    3.20    1.30
   3  16   2    5.00    1.60
   3  16   2    4.40    1.40
   3  16   2    4.40    1.20
   4 -16   2    5.40    1.90
  -4 -16  -2    7.90    2.00
   4 -16   2    9.60    2.30
   4 -16   2    6.00    1.90
   4 -16   2    7.70    1.80
   4 -16   2    6.60    2.00
  -4 -16  -2    6.70    1.80
   4 -16   2    6.80    1.90
   4 -16   2    9.40    2.00
  -4 -16  -2    6.40    1.50
   4 -16   2    7.30    2.20
   4  16   2    7.70    1.70
   4  16   2    6.80    1.70
   4  16   2    7.70    1.70
   4  16   2    3.30    1.80
   4  16   2    7.40    1.80
  -5 -16  -2   58.89    4.70
   5 -16   2   50.49    4.30
   5 -16   2   59.09    4.40
   5 -16   2   58.79    4.40
  -5 -16  -2   58.29    3.80
   5 -16   2   65.09    4.80
  -5 -16  -2   56.99    5.50
  -5 -16  -2   57.89    3.90
   5 -16   2   60.99    4.60
  -5 -16  -2   44.50    5.30
   5 -16   2   53.89    4.10
   5 -16   2   58.49    4.50
   5 -16   2   60.19    5.00
   5 -16   2   57.39    5.00
   5  16   2   51.49    4.30
   5  16   2   56.49    4.20
   5  16   2   60.89    4.20
   6 -16   2  108.99    5.90
   6 -16   2  116.59    6.10
   6 -16   2  102.49    6.30
   6 -16   2  114.19    6.60
  -6 -16  -2  105.29    6.20
   6 -16   2  111.69    6.30
   6 -16   2  108.99    6.20
   6 -16   2   92.09    5.60
  -6 -16  -2  114.29    6.60
  -6 -16  -2  108.09    5.40
   6 -16   2  115.19    7.10
   6  16   2   98.89    5.20
   7 -16   2    2.10    1.10
  -7 -16  -2    0.70    2.80
   7 -16   2    1.10    1.30
   7 -16   2    2.20    1.40
  -7 -16  -2    2.00    1.60
   7 -16   2    2.70    1.50
   7 -16   2    1.70    1.60
   7 -16   2    1.80    1.30
   8 -17  -2    0.50    0.80
   8 -17  -2    2.10    1.20
   8 -17  -2   -0.20    0.60
  -8 -17   2    0.80    1.00
   8 -17  -2    0.00    0.80
   8 -17  -2    1.00    0.90
  -8  17   2    1.70    1.50
  -8  17   2   -0.80    1.30
   7 -17  -2    3.60    1.90
  -7 -17   2    1.50    1.70
  -7 -17   2    1.80    1.10
   7 -17  -2    2.80    1.20
   7 -17  -2    1.50    1.30
   7 -17  -2    2.20    1.10
   7 -17  -2    1.60    1.10
   7 -17  -2    0.70    0.90
  -7  17   2    2.40    1.40
   7  17  -2    1.50    1.10
   7  17  -2    0.30    1.60
  -7  17   2    3.00    1.50
  -7  17   2    2.00    1.10
   6 -17  -2   -0.20    1.20
   6 -17  -2    0.60    1.10
   6 -17  -2   -0.10    1.20
  -6 -17   2   -0.80    1.50
  -6 -17   2   -0.30    1.00
   6 -17  -2    0.30    1.20
   6 -17  -2    1.00    1.10
   6 -17  -2   -0.70    0.80
  -6  17   2    0.00    1.40
  -6  17   2   -2.30    1.80
  -6  17   2   -0.70    1.60
   6  17  -2    1.60    1.20
   6  17  -2    0.70    1.80
  -5 -17   2    6.40    2.10
   5 -17  -2    7.50    1.90
  -5 -17   2    1.60    2.20
   5 -17  -2    5.70    2.10
   5 -17  -2    5.10    1.80
  -5 -17   2    9.50    2.40
   5 -17  -2    4.60    2.00
   5 -17  -2    5.90    2.00
   5 -17  -2    7.80    1.90
  -5 -17   2    7.00    1.80
   5 -17  -2    7.30    2.10
   5 -17  -2    3.60    1.30
   5  17  -2    6.10    1.60
   5  17  -2    6.30    1.50
  -5  17   2    2.80    2.00
  -5  17   2    5.60    1.70
   5  17  -2    8.80    2.00
   5  17  -2    7.10    1.80
  -5  17   2    4.40    2.10
   5  17  -2    2.80    1.40
   4 -17  -2   10.00    2.30
  -4 -17   2    8.30    2.30
   4 -17  -2    7.90    1.60
   4 -17  -2    7.60    2.00
   4 -17  -2    6.20    1.90
  -4 -17   2    6.80    1.50
   4 -17  -2    6.80    2.00
  -4 -17   2    7.80    1.90
  -4 -17   2    7.10    1.90
  -4 -17   2    4.20    2.00
   4 -17  -2   10.00    2.60
  -4  17   2    6.40    1.80
  -4  17   2    4.80    1.80
   4  17  -2    6.80    1.70
   4  17  -2    7.30    1.60
  -4  17   2   12.60    2.40
   4  17  -2    9.20    2.00
   4  17  -2    6.70    2.20
   3 -17  -2    7.50    2.30
  -3 -17   2    7.00    2.10
   3 -17  -2    8.30    1.90
  -3 -17   2   10.90    2.20
  -3 -17   2    6.40    1.90
   3 -17  -2    9.50    2.20
  -3 -17   2    7.50    1.70
   3 -17  -2    7.00    2.00
   3 -17  -2   13.50    2.50
   3 -17  -2    9.40    2.00
   3 -17  -2    8.60    1.90
   3  17  -2    8.40    1.60
   3  17  -2    8.50    1.90
  -3  17   2    5.50    1.60
  -3  17   2    9.00    2.10
  -3  17   2    8.10    2.00
   3  17  -2    7.10    1.80
   3  17  -2    5.90    1.60
  -3  17   2    8.40    1.80
   3  17  -2    5.70    1.40
   2 -17  -2   18.70    2.30
  -2 -17   2   16.80    2.50
   2 -17  -2   21.80    3.00
   2 -17  -2   17.00    2.80
  -2 -17   2   17.90    2.30
   2 -17  -2   16.20    2.10
   2 -17  -2   22.70    2.70
   2 -17  -2   18.40    2.30
  -2 -17   2   17.00    2.60
  -2 -17   2   19.20    2.20
  -2 -17   2   21.10    2.70
  -2  17   2   19.10    3.00
  -2  17   2   19.50    2.60
   2  17  -2   19.20    2.50
   2  17  -2   20.40    2.90
  -2  17   2   21.30    2.30
   2  17  -2   18.80    2.60
  -2  17   2   21.70    2.50
   2  17  -2   23.60    2.70
   2  17  -2   20.70    2.10
  -2  17   2   20.10    3.10
  -1 -17   2    0.90    1.20
  -1 -17   2    0.40    1.00
  -1 -17   2    2.10    0.90
   1 -17  -2    1.40    1.10
   1 -17  -2    1.70    1.80
   1 -17  -2    2.10    1.20
  -1 -17   2    0.10    1.20
   1 -17  -2    0.70    0.90
   1 -17  -2    2.90    1.20
  -1 -17   2    2.70    1.30
  -1  17   2   -0.40    1.20
  -1  17   2    0.40    1.30
   1  17  -2    0.20    1.40
   1  17  -2    0.50    1.20
  -1  17   2    0.60    0.90
  -1  17   2    1.90    1.10
  -1  17   2    0.80    1.00
   1  17  -2    1.40    1.30
  -1  17   2   -0.50    0.90
   1  17  -2    1.80    0.90
   1  17  -2    1.10    0.80
   0 -17   2   40.30    3.60
   0 -17  -2   45.10    3.50
   0 -17   2   46.60    3.40
   0 -17  -2   46.80    3.40
   0 -17  -2   42.20    3.20
   0 -17   2   48.40    3.90
   0 -17  -2   43.50    3.50
   0 -17  -2   50.79    3.60
   0 -17   2   44.10    3.70
   0  17   2   47.30    3.20
   0  17   2   44.10    3.30
   0  17  -2   42.20    3.90
   0  17   2   46.60    4.00
   0  17  -2   48.20    4.50
   0  17   2   39.00    3.50
   0  17   2   43.10    3.40
   1 -17   2    4.10    1.20
  -1 -17  -2    3.20    1.20
   1 -17   2    1.80    1.20
  -1 -17  -2    1.20    0.90
   1 -17   2    4.30    1.40
  -1 -17  -2    3.60    1.30
  -1 -17  -2    3.50    1.40
   1 -17   2    2.50    1.30
   1 -17   2    3.00    1.50
   1 -17   2    1.10    1.30
  -1 -17  -2    2.90    1.10
  -1  17  -2    3.10    1.10
   1  17   2    4.10    1.30
   1  17   2    1.70    1.10
   1  17   2    3.30    1.30
   1  17   2    3.60    1.20
   1  17   2    3.00    1.10
  -1  17  -2    2.50    0.80
   2 -17   2   58.09    4.00
  -2 -17  -2   57.89    4.00
   2 -17   2   54.79    4.10
   2 -17   2   61.29    4.60
   2 -17   2   60.79    4.60
   2 -17   2   58.09    4.00
  -2 -17  -2   57.49    4.00
   2 -17   2   60.99    4.60
  -2 -17  -2   58.99    4.30
   2 -17   2   54.19    4.30
  -2 -17  -2   57.69    4.30
   2  17   2   60.59    4.30
   2  17   2   55.99    4.20
   2  17   2   54.29    3.90
   2  17   2   61.89    4.30
   2  17   2   60.39    3.60
   2  17   2   57.69    4.20
  -2  17  -2   47.80    3.30
   2  17   2   57.29    3.90
   3 -17   2  114.39    6.30
   3 -17   2   91.19    6.30
   3 -17   2  107.49    6.40
   3 -17   2  112.09    6.40
   3 -17   2  115.39    6.90
   3 -17   2  108.09    7.00
   3 -17   2  115.09    6.80
  -3 -17  -2  109.59    6.80
   3 -17   2  103.29    5.90
  -3 -17  -2  111.09    6.00
  -3 -17  -2  105.39    8.00
  -3 -17  -2  103.19    5.20
  -3 -17  -2  110.29    6.30
   3  17   2  101.19    6.20
   3  17   2  104.09    5.80
   3  17   2  106.39    6.20
   3  17   2  110.89    6.20
   3  17   2  103.29    5.90
  -4 -17  -2   40.30    4.40
   4 -17   2   46.50    3.90
   4 -17   2   45.00    4.40
   4 -17   2   44.60    3.70
   4 -17   2   40.30    3.80
   4 -17   2   46.60    4.20
  -4 -17  -2   44.10    4.50
  -4 -17  -2   42.50    3.40
  -4 -17  -2   43.20    4.10
   4 -17   2   46.90    4.20
   4 -17   2   48.20    4.00
  -4 -17  -2   48.80    3.70
   4 -17   2   41.60    4.30
   4  17   2   48.50    3.60
   4  17   2   45.70    3.70
   4  17   2   49.40    4.10
   4  17   2   43.50    3.60
   5 -17   2    0.20    1.60
  -5 -17  -2    0.00    1.40
   5 -17   2    1.40    1.60
   5 -17   2    0.20    1.90
   5 -17   2    1.30    1.60
  -5 -17  -2    1.40    3.10
  -5 -17  -2    3.40    2.20
  -5 -17  -2    0.80    1.20
  -5 -17  -2   -0.90    1.80
   5  17   2    1.40    1.20
   5  17   2    3.20    2.10
   5  17   2    2.30    1.20
   6 -17   2   27.80    3.50
   6 -17   2   29.20    3.30
   6 -17   2   25.50    3.20
   6 -17   2   24.60    2.80
   6 -17   2   24.70    2.70
  -6 -17  -2   16.40    2.90
   6 -17   2   20.40    2.50
  -6 -17  -2   20.90    3.00
   6  17   2   20.30    3.20
   6  17   2   22.30    3.50
   7 -17   2    4.80    1.30
   7 -17   2    4.50    1.10
  -7 -17  -2    3.20    1.50
   7 -17   2    5.40    1.70
   7 -17   2    6.20    1.60
   7 -17   2    6.20    1.70
  -7 -17  -2   -0.60    2.50
   7 -17   2    5.30    1.40
   7 -18  -2    4.60    1.20
  -7 -18   2    4.40    1.20
   7 -18  -2    6.80    1.80
   7 -18  -2    9.90    2.10
  -7 -18   2    5.10    1.70
   7 -18  -2    4.70    1.30
   7 -18  -2    5.40    1.40
  -7  18   2    4.20    1.70
   7  18  -2    5.90    1.20
  -7  18   2    9.70    1.70
  -7  18   2    5.70    1.50
   6 -18  -2    6.50    1.60
   6 -18  -2    6.20    2.00
   6 -18  -2    6.30    1.80
   6 -18  -2   10.20    2.20
  -6 -18   2    9.60    2.10
   6 -18  -2    8.50    1.70
   6 -18  -2    7.30    1.90
  -6 -18   2    9.40    1.90
  -6  18   2   11.70    2.30
   6  18  -2    8.00    1.60
  -6  18   2    5.40    1.80
  -6  18   2   11.40    2.10
   6  18  -2    9.70    1.80
  -5 -18   2   40.60    3.90
   5 -18  -2   46.50    4.50
  -5 -18   2   24.20    5.20
  -5 -18   2   43.10    4.20
   5 -18  -2   38.20    3.80
   5 -18  -2   38.50    4.30
   5 -18  -2   38.20    4.30
   5 -18  -2   38.70    5.70
   5  18  -2   37.00    3.90
   5  18  -2   40.20    3.20
   5  18  -2   35.80    3.80
   5  18  -2   39.80    3.40
   5  18  -2   34.60    4.20
  -5  18   2   41.10    3.60
   4 -18  -2   82.09    6.20
   4 -18  -2   80.79    5.40
   4 -18  -2   89.19    6.10
   4 -18  -2   81.59    5.70
  -4 -18   2   83.79    5.60
   4 -18  -2   81.19    5.60
   4 -18  -2   79.69    5.20
  -4 -18   2   85.39    5.40
  -4 -18   2   82.59    6.30
   4 -18  -2   74.29    4.50
   4  18  -2   84.09    5.40
  -4  18   2   74.59    5.70
  -4  18   2   81.39    5.60
   4  18  -2   80.79    4.90
  -4  18   2   81.19    5.10
   4  18  -2   79.59    5.20
   4  18  -2   82.79    5.80
   4  18  -2   85.19    4.70
  -4  18   2   78.29    5.70
   4  18  -2   79.19    5.40
   3 -18  -2   87.89    8.50
   3 -18  -2   97.79    6.00
  -3 -18   2  110.99    6.40
   3 -18  -2  111.29    7.00
   3 -18  -2  110.59    6.50
   3 -18  -2  113.19    6.30
   3 -18  -2  102.89    5.80
   3 -18  -2  111.29    6.60
  -3 -18   2  106.29    5.90
  -3 -18   2  102.99    5.80
  -3  18   2  110.19    6.60
  -3  18   2  103.69    6.40
  -3  18   2  114.19    6.50
   3  18  -2  111.69    6.20
   3  18  -2  103.29    5.80
   3  18  -2  110.29    5.60
   3  18  -2   96.49    6.20
   3  18  -2  100.99    6.40
  -3  18   2  106.09    5.80
   2 -18  -2   86.99    5.70
  -2 -18   2   85.59    5.10
  -2 -18   2   90.79    5.60
  -2 -18   2   90.09    5.30
   2 -18  -2   89.59    5.40
  -2 -18   2   98.79    5.30
   2 -18  -2   89.69    5.90
  -2 -18   2   80.29    5.20
   2 -18  -2   90.99    5.20
   2 -18  -2   89.69    4.90
   2 -18  -2   96.29    5.80
   2  18  -2   97.09    5.50
   2  18  -2   88.89    5.60
   2  18  -2   89.09    5.20
   2  18  -2   94.19    5.00
  -2  18   2   95.29    5.60
   2  18  -2   91.19    5.90
  -2  18   2   96.79    5.30
  -2  18   2   96.39    5.60
  -2  18   2   89.09    6.00
  -2  18   2   87.49    5.50
   1 -18  -2   99.89    5.40
   1 -18  -2   98.49    5.50
   1 -18  -2  105.39    5.90
  -1 -18   2   98.49    5.10
   1 -18  -2   84.69    5.50
  -1 -18   2  102.49    5.40
  -1 -18   2   98.19    5.80
  -1 -18   2   98.09    5.80
  -1 -18   2   93.49    5.80
   1 -18  -2  101.09    5.70
   1 -18  -2   89.69    5.90
  -1  18   2   96.69    5.80
   1  18  -2   94.39    5.90
  -1  18   2  101.99    5.60
   1  18  -2   89.79    5.50
   1  18  -2   96.49    5.60
  -1  18   2   97.09    5.70
  -1  18   2   96.29    5.80
   1  18  -2  103.49    5.60
  -1  18   2   94.29    6.00
  -1  18   2  100.49    5.30
   1  18  -2  103.59    5.10
   0 -18   2  228.88   10.40
   0 -18  -2  236.08   10.10
   0 -18   2  232.08    9.80
   0 -18  -2  221.28   10.20
   0 -18   2  226.48   10.50
   0 -18  -2  221.38    9.90
   0 -18   2  231.58   10.30
   0 -18  -2  233.38    9.90
   0 -18  -2  201.88   10.00
   0 -18  -2  227.28    9.60
   0 -18  -2  235.48   10.10
   0 -18   2  218.38    9.00
   0  18   2  227.78    9.40
   0  18   2  217.98    9.80
   0  18   2  224.78   10.00
   0  18   2  230.38    9.80
   0  18  -2  223.58   10.20
   0  18  -2  228.98    9.50
   0  18  -2  231.78    9.20
   0  18   2  233.38   10.10
   0  18  -2  203.38    9.80
   0  18   2  230.68   10.40
   1 -18   2  479.75   17.50
   1 -18   2  467.05   18.00
   1 -18   2  449.46   18.10
   1 -18   2  442.36   17.40
  -1 -18  -2  456.25   17.60
  -1 -18  -2  461.55   17.50
  -1 -18  -2  448.06   15.90
  -1 -18  -2  447.56   18.80
   1 -18   2  466.25   18.10
  -1 -18  -2  449.16   17.40
   1 -18   2  432.46   17.30
   1 -18   2  427.26   16.90
   1  18   2  447.86   17.50
   1  18   2  444.56   17.80
   1  18   2  459.75   17.60
   1  18   2  465.25   17.20
  -1  18  -2  433.56   16.30
  -1  18  -2  489.95   16.60
   1  18   2  452.45   17.20
   1  18   2  452.05   16.80
  -2 -18  -2  551.94   22.60
  -2 -18  -2  599.24   22.80
   2 -18   2  625.54   24.40
   2 -18   2  587.04   22.40
  -2 -18  -2  608.44   22.20
   2 -18   2  621.14   22.30
   2 -18   2  583.24   21.90
  -2 -18  -2  619.84   21.70
   2  18   2  623.94   22.40
  -2  18  -2  568.64   21.00
   2  18   2  600.94   22.00
   2  18   2  618.24   22.50
   2  18   2  624.74   22.50
   2  18   2  567.04   21.20
  -3 -18  -2    0.80    1.20
   3 -18   2   -0.50    1.10
  -3 -18  -2    0.50    1.70
  -3 -18  -2   -0.30    1.20
   3 -18   2    0.90    1.40
   3 -18   2    2.40    1.40
   3 -18   2    0.30    2.10
   3 -18   2    1.20    1.00
  -3 -18  -2    0.80    1.20
   3 -18   2    0.30    1.30
   3  18   2    1.10    0.90
   3  18   2   -1.30    1.10
   3  18   2   -1.00    0.90
   3  18   2    1.30    1.00
   3  18   2   -0.20    1.00
   3  18   2   -0.70    0.80
   3  18   2    0.50    1.10
  -3  18  -2   -0.50    2.60
  -4 -18  -2   67.19    4.40
   4 -18   2   61.39    4.60
  -4 -18  -2   69.29    5.00
   4 -18   2   60.79    4.80
   4 -18   2   67.89    5.40
  -4 -18  -2   62.09    6.00
   4 -18   2   68.59    5.00
   4 -18   2   66.99    5.40
   4 -18   2   63.79    4.70
  -4 -18  -2   56.69    4.90
   4 -18   2   63.89    4.70
   4 -18   2   57.59    4.40
  -4 -18  -2   62.59    5.50
  -4  18  -2   53.09    4.40
   4  18   2   67.29    4.60
   4  18   2   61.99    4.20
   4  18   2   71.59    4.60
   4  18   2   71.89    4.90
   5 -18   2   32.30    3.20
  -5 -18  -2   21.70    3.40
   5 -18   2   27.30    3.40
  -5 -18  -2   38.30    5.10
   5 -18   2   35.10    4.00
   5 -18   2   27.00    3.50
   5 -18   2   22.80    2.90
   5 -18   2   27.90    3.10
  -5 -18  -2   20.70    3.60
  -5 -18  -2   27.80    2.60
   5 -18   2   26.20    3.10
  -5 -18  -2   24.30    3.70
   5 -18   2   24.30    2.90
   5  18   2   25.20    3.00
   5  18   2   32.20    3.00
   6 -18   2   51.09    3.90
   6 -18   2   56.59    4.60
   6 -18   2   48.20    3.80
   6 -18   2   53.19    3.80
   6 -18   2   59.39    4.40
   6 -18   2   60.59    4.30
  -6 -18  -2   48.90    4.00
   6  18   2   45.30    3.30
   7 -18   2    2.80    1.40
   7 -18   2    3.50    1.60
   7 -18   2    2.60    1.00
   7 -18   2    1.60    1.10
   7 -18   2    2.10    0.90
   7 -19  -2    0.90    1.00
   7 -19  -2    1.40    1.10
   7 -19  -2    1.90    1.00
   7 -19  -2    2.30    0.90
  -7 -19   2    1.00    0.80
   7 -19  -2    2.50    1.00
   7  19  -2    2.60    1.00
  -7  19   2    0.50    1.10
  -7  19   2    0.10    1.30
   6 -19  -2    4.40    1.70
  -6 -19   2    4.20    1.40
   6 -19  -2    7.30    1.80
   6 -19  -2    5.20    1.60
   6 -19  -2    5.40    1.60
   6 -19  -2    5.30    1.60
   6 -19  -2    6.60    1.90
  -6 -19   2    3.30    1.90
  -6  19   2    4.00    1.50
  -6  19   2    4.40    1.90
  -6  19   2    4.70    2.30
   6  19  -2    8.00    1.60
   6  19  -2    3.00    1.40
   5 -19  -2   40.30    3.90
  -5 -19   2   45.00    3.70
   5 -19  -2   36.20    3.70
   5 -19  -2   42.60    3.70
  -5 -19   2   35.30    5.10
   5 -19  -2   41.50    3.90
   5 -19  -2   44.30    4.50
   5 -19  -2   42.80    4.20
   5 -19  -2   42.50    3.90
  -5  19   2   40.20    4.00
  -5  19   2   41.20    4.50
  -5  19   2   35.30    4.40
  -5  19   2   45.90    3.80
   5  19  -2   37.20    4.20
   5  19  -2   43.20    3.60
   5  19  -2   41.30    3.10
   5  19  -2   45.90    3.70
   5  19  -2   38.60    3.20
   5  19  -2   46.40    4.30
   4 -19  -2   27.60    3.50
   4 -19  -2   27.50    3.60
   4 -19  -2   29.20    3.30
   4 -19  -2   23.90    3.60
   4 -19  -2   27.80    3.30
  -4 -19   2   28.90    3.10
   4 -19  -2   28.60    2.70
   4 -19  -2   30.90    3.30
   4  19  -2   29.00    3.30
  -4  19   2   33.30    4.00
   4  19  -2   25.20    3.40
   4  19  -2   26.90    3.30
  -4  19   2   30.10    3.10
   4  19  -2   30.50    2.80
   4  19  -2   28.10    3.10
  -4  19   2   26.10    4.00
   4  19  -2   30.80    3.20
  -4  19   2   31.40    4.10
   3 -19  -2   18.70    3.30
  -3 -19   2   20.40    2.60
  -3 -19   2   16.90    2.60
   3 -19  -2   19.30    2.50
   3 -19  -2   18.40    2.80
   3 -19  -2   20.50    2.80
   3 -19  -2   23.10    2.80
   3 -19  -2   17.70    4.00
   3  19  -2   22.70    2.70
  -3  19   2   19.50    3.30
   3  19  -2   20.60    2.80
  -3  19   2   17.70    2.60
   3  19  -2   18.50    2.90
   3  19  -2   18.30    2.70
  -3  19   2   20.60    3.50
   3  19  -2   22.60    3.30
   2 -19  -2    5.90    1.90
   2 -19  -2    7.90    1.80
   2 -19  -2    7.30    1.80
  -2 -19   2    6.30    1.50
  -2 -19   2   11.20    2.50
  -2 -19   2    7.10    1.80
   2 -19  -2    8.90    1.60
  -2 -19   2    9.10    2.00
  -2 -19   2   10.30    2.20
  -2  19   2    5.80    1.80
  -2  19   2    8.10    2.10
  -2  19   2    9.00    1.90
   2  19  -2    3.60    1.70
   2  19  -2    7.20    1.60
   2  19  -2    7.60    1.70
  -2  19   2    7.00    1.90
  -2  19   2    5.50    1.80
  -2  19   2    6.70    2.10
   1 -19  -2   46.30    3.60
  -1 -19   2   41.50    3.60
   1 -19  -2   46.10    3.80
  -1 -19   2   44.10    3.30
   1 -19  -2   45.00    3.60
  -1 -19   2   42.50    3.70
  -1 -19   2   46.80    3.50
   1 -19  -2   41.70    3.40
   1 -19  -2   41.30    3.60
  -1 -19   2   38.20    3.70
   1 -19  -2   42.50    3.80
   1  19  -2   43.70    3.50
   1  19  -2   41.50    3.60
  -1  19   2   41.20    4.00
   1  19  -2   39.80    4.20
  -1  19   2   43.50    3.90
   1  19  -2   44.20    3.20
  -1  19   2   43.90    3.90
  -1  19   2   44.50    3.90
  -1  19   2   48.60    3.50
   1  19  -2   43.30    3.60
  -1  19   2   46.00    3.70
   0 -19  -2   33.40    3.10
   0 -19  -2   34.00    3.10
   0 -19  -2   32.50    3.10
   0 -19   2   38.80    3.60
   0 -19  -2   30.10    3.70
   0 -19   2   34.00    3.40
   0 -19   2   36.50    3.70
   0 -19   2   31.00    2.80
   0 -19  -2   42.70    4.00
   0 -19   2   32.90    2.70
   0 -19  -2   35.00    3.30
   0  19   2   34.20    2.90
   0  19   2   34.30    3.30
   0  19  -2   25.00    3.60
   0  19  -2   30.00    3.40
   0  19  -2   36.90    4.10
   0  19  -2   40.80    3.10
   0  19   2   34.60    3.40
   0  19   2   33.60    3.40
   0  19  -2   37.70    2.90
   0  19   2   36.10    3.20
   0  19   2   31.20    3.40
  -1 -19  -2  754.32   26.80
  -1 -19  -2  690.23   26.30
   1 -19   2  730.53   26.40
   1 -19   2  660.23   24.40
   1 -19   2  761.32   27.40
   1 -19   2  762.32   29.70
  -1 -19  -2  740.83   26.50
   1 -19   2  740.33   26.40
   1 -19   2  674.43   25.80
   1  19   2  743.73   26.70
  -1  19  -2  703.33   25.30
   1  19   2  761.72   25.80
   1  19   2  712.33   27.20
   1  19   2  787.92   26.50
   1  19   2  727.83   28.70
  -1  19  -2  750.32   25.50
   1  19   2  740.33   26.70
  -2 -19  -2   60.39    4.70
  -2 -19  -2   63.09    3.90
   2 -19   2   60.99    4.90
   2 -19   2   61.49    5.00
   2 -19   2   61.69    4.30
   2 -19   2   53.19    4.00
  -2 -19  -2   63.69    4.60
   2 -19   2   74.29    4.80
   2 -19   2   66.29    5.00
   2 -19   2   49.90    4.30
  -2 -19  -2   60.59    4.40
   2  19   2   59.59    4.40
   2  19   2   61.59    4.30
  -2  19  -2   60.09    3.90
   2  19   2   64.19    4.20
   2  19   2   60.89    4.50
   2  19   2   62.89    4.60
   2  19   2   58.59    3.80
   3 -19   2   17.60    2.70
   3 -19   2   14.20    2.30
   3 -19   2   16.70    3.10
   3 -19   2   14.60    2.80
   3 -19   2   16.40    3.00
  -3 -19  -2   16.10    2.90
  -3 -19  -2   10.90    2.20
   3 -19   2   14.80    2.30
  -3  19  -2   13.00    2.80
   3  19   2   11.90    2.20
   3  19   2   17.30    2.50
   3  19   2   17.20    2.50
   3  19   2   16.30    2.30
   3  19   2   12.70    2.50
   4 -19   2   43.60    3.60
   4 -19   2   43.20    4.10
   4 -19   2   44.90    4.30
  -4 -19  -2   34.20    4.30
   4 -19   2   44.30    4.10
   4 -19   2   46.70    3.90
  -4 -19  -2   43.30    4.10
   4 -19   2   50.09    4.60
   4 -19   2   32.40    3.80
  -4 -19  -2   47.10    3.70
  -4 -19  -2   39.20    4.80
   4  19   2   42.50    3.80
   4  19   2   39.00    3.60
   4  19   2   45.60    3.70
   4  19   2   42.30    3.50
   5 -19   2   10.60    2.00
  -5 -19  -2   13.70    2.30
   5 -19   2   16.20    2.70
   5 -19   2   17.30    2.50
  -5 -19  -2   10.50    2.00
   5 -19   2   17.00    2.70
   5 -19   2   17.90    3.00
   5 -19   2   13.10    2.50
  -5 -19  -2   10.90    2.80
   5 -19   2   16.20    3.00
   5  19   2   12.40    2.80
   5  19   2    8.60    1.80
   5  19   2   15.10    2.50
  -6 -19  -2   -3.40    2.80
   6 -19   2    1.90    1.10
   6 -19   2    3.30    1.30
   6 -19   2    1.70    1.40
   6 -19   2    1.70    1.20
   6 -19   2    1.30    1.50
   6 -19   2    3.50    1.50
  -6 -19  -2    2.00    1.20
   6  19   2    1.10    1.40
   7 -19   2   -0.80    0.60
   7 -19   2    0.70    0.90
   7 -19   2   -1.70    0.90
   7 -19   2    0.50    0.90
   7 -19   2    1.00    0.90
   7 -19   2    0.00    0.70
   7 -20  -2    2.30    1.00
   7 -20  -2    2.90    1.00
  -7 -20   2    2.30    0.90
   7 -20  -2    0.70    0.70
   7 -20  -2    1.50    1.10
  -7  20   2    2.70    2.40
   7  20  -2    1.80    1.00
  -7  20   2    0.80    1.00
   6 -20  -2    0.80    1.10
   6 -20  -2    2.20    1.30
  -6 -20   2    2.80    1.10
   6 -20  -2    4.80    1.30
   6 -20  -2    0.00    1.60
   6 -20  -2    1.80    1.40
  -6  20   2    0.10    1.50
   6  20  -2    2.50    1.40
   6  20  -2    2.40    1.10
  -6  20   2    2.80    1.70
  -6  20   2    3.70    1.40
  -5 -20   2    2.00    1.20
   5 -20  -2    2.30    1.30
   5 -20  -2    2.10    1.40
   5 -20  -2    1.80    1.60
   5 -20  -2    1.30    1.20
   5 -20  -2    3.90    1.60
   5 -20  -2    4.00    1.80
   5 -20  -2    3.00    1.50
  -5  20   2    4.00    1.80
  -5  20   2    3.50    1.70
   5  20  -2    3.00    1.50
  -5  20   2    3.40    1.50
   5  20  -2    5.90    2.20
   5  20  -2    0.60    1.00
  -5  20   2    3.80    2.30
   5  20  -2    1.70    1.60
   4 -20  -2   -0.30    1.10
   4 -20  -2   -0.50    1.20
   4 -20  -2    0.60    1.30
  -4 -20   2   -0.50    1.00
   4 -20  -2    0.90    1.00
   4 -20  -2    0.20    1.50
   4 -20  -2   -0.10    1.10
  -4  20   2   -2.20    1.10
   4  20  -2    2.30    1.40
   4  20  -2    0.00    1.00
   4  20  -2   -1.70    0.90
  -4  20   2   -0.80    1.80
  -4  20   2    0.30    1.50
   4  20  -2    1.30    1.70
  -4  20   2   -0.30    1.00
   4  20  -2   -1.10    1.10
   4  20  -2    0.30    1.10
   3 -20  -2    2.40    1.50
   3 -20  -2    2.20    1.10
   3 -20  -2    2.10    1.60
  -3 -20   2    0.30    1.30
  -3 -20   2    2.10    1.10
   3 -20  -2    1.60    1.50
   3 -20  -2    0.80    1.00
   3  20  -2    2.10    1.60
  -3  20   2    2.50    1.30
   3  20  -2    2.60    1.20
   3  20  -2    1.90    1.40
   3  20  -2    1.80    1.10
  -3  20   2    2.90    1.80
   3  20  -2    1.40    1.20
  -3  20   2    1.10    1.30
  -3  20   2    0.00    1.40
   2 -20  -2   47.40    4.10
   2 -20  -2   43.10    3.50
  -2 -20   2   44.00    3.80
   2 -20  -2   46.70    4.10
   2 -20  -2   49.50    3.70
   2 -20  -2   43.80    4.20
  -2 -20   2   51.99    3.80
  -2 -20   2   43.70    3.50
   2 -20  -2   46.70    3.80
  -2 -20   2   48.50    3.50
  -2 -20   2   43.20    4.00
   2  20  -2   47.10    4.50
  -2  20   2   46.70    4.20
  -2  20   2   42.20    4.20
   2  20  -2   51.09    4.20
   2  20  -2   48.00    3.80
  -2  20   2   42.60    4.10
   2  20  -2   48.40    3.90
  -2  20   2   46.90    4.20
  -2  20   2   50.09    4.00
   1 -20  -2  107.99    6.50
  -1 -20   2  126.79    6.90
  -1 -20   2  119.39    5.90
  -1 -20   2  122.59    6.30
   1 -20  -2  119.79    6.50
   1 -20  -2  114.59    6.70
   1 -20  -2  122.29    6.40
   1 -20  -2  116.09    6.50
  -1 -20   2   98.59    7.00
   1 -20  -2  117.59    6.30
  -1  20   2  113.79    6.00
  -1  20   2  114.39    9.40
   1  20  -2  123.89    6.00
  -1  20   2  122.69    6.80
   1  20  -2   99.89    7.70
   1  20  -2  114.99    7.10
   1  20  -2  113.99    6.40
  -1  20   2  119.29    6.50
  -1  20   2  113.29    6.60
  -1  20   2  114.69    6.60
   0 -20   2   18.80    2.20
   0 -20  -2   20.40    2.70
   0 -20  -2   16.80    2.80
[truncated: 2,116,732 more chars]
