# Supplementary material for: Crystal-structure determination and Hirshfeld surface analysis of two new thio­phene derivatives: (E)-N-{2-[2-(benzo[b]thio­phen-2-yl)ethen­yl]-5-fluoro­phen­yl}benzene­sulfonamide and (E)-N-{2-[2-(benzo[b]thio­phen-2-yl)ethen­yl]-5-fluoro­phen­yl}-N-(but-2-yn-1-yl)benzene­sulfonamide
Source: Acta Crystallogr E Crystallogr Commun. 2023 Jul 21;79(Pt 8):741–6. doi: 10.1107/S2056989023006096 (PMC10439409; doi:10.1107/S2056989023006096)
Supplement: Supplementary file 2 [file e-79-00741-Isup2.hkl]

#
# h,k,l, Fc-squared, Fo-squared, sigma(Fo-squared), status flag
#
data_I
_shelx_title ' SM13_a.res in P2(1)/c'
_shelx_refln_list_code          4
_shelx_F_calc_maximum      177.02
_exptl_crystal_F_000       848.00
_reflns_d_resolution_high  0.8277

loop_
 _space_group_symop_operation_xyz
 'x, y, z'
 '-x, y+1/2, -z+1/2'
 '-x, -y, -z'
 'x, -y-1/2, z-1/2'

_cell_length_a     7.9588
_cell_length_b    25.9840
_cell_length_c     9.5178
_cell_angle_alpha  90.000
_cell_angle_beta   96.853
_cell_angle_gamma  90.000

_shelx_F_squared_multiplier     1.000

loop_
 _refln_index_h
 _refln_index_k
 _refln_index_l
 _refln_F_squared_calc
 _refln_F_squared_meas
 _refln_F_squared_sigma
 _refln_observed_status
   3   0   0        111.93        135.75         5.04 o
   4   0   0       1220.34       1351.18        48.86 o
   5   0   0        184.92        176.62         4.38 o
   6   0   0        308.61        284.14         6.22 o
   7   0   0         56.53         57.21         2.61 o
   8   0   0         72.51         83.49         5.06 o
   9   0   0         52.50         61.82         4.01 o
   1   1   0         11.82          9.54         0.62 o
   2   1   0        397.02        403.44         6.06 o
   3   1   0        579.05        552.73         8.13 o
   4   1   0        485.23        547.94        11.07 o
   5   1   0        196.08        200.68         3.65 o
   6   1   0          4.16          3.24         0.78 o
   7   1   0          2.70          0.88         0.79 o
   8   1   0          4.73          2.21         0.91 o
   9   1   0          0.82          0.79         0.69 o
   0   2   0       5461.68       5216.60       168.23 o
   1   2   0       1774.68       1668.32        31.44 o
   2   2   0       3612.41       3401.49        77.63 o
   3   2   0       1118.97       1048.08        14.95 o
   4   2   0        599.76        609.20        11.03 o
   5   2   0         16.91         12.22         1.07 o
   6   2   0         59.65         58.18         1.75 o
   7   2   0         57.94         53.29         1.80 o
   8   2   0          7.22          7.57         1.04 o
   9   2   0          3.21          2.65         0.78 o
   1   3   0         61.99         47.48         1.90 o
   2   3   0        458.41        420.32         8.69 o
   3   3   0        792.19        824.63        11.27 o
   4   3   0         28.10         37.26         2.48 o
   5   3   0        140.90        142.76         2.79 o
   6   3   0          3.58          2.16         0.74 o
   7   3   0         24.72         23.01         1.35 o
   8   3   0          0.12          0.46         0.85 o
   9   3   0          5.22          3.48         0.80 o
   1   4   0       1250.50       1138.49        19.24 o
   2   4   0       2073.58       1789.79        26.87 o
   3   4   0          7.70          2.61         0.79 o
   4   4   0         34.70         35.69         1.87 o
   5   4   0          0.70         -0.44         0.74 o
   6   4   0        133.45        138.59         2.65 o
   7   4   0         44.69         46.44         1.95 o
   8   4   0         83.61         83.46         2.32 o
   9   4   0         31.41         35.38         1.74 o
   1   5   0        315.82        279.66         4.37 o
   2   5   0        281.57        261.23         4.56 o
   3   5   0          2.58          0.59         0.61 o
   4   5   0        203.14        201.56         4.57 o
   5   5   0         21.24         19.40         1.33 o
   6   5   0          2.18          5.11         1.01 o
   7   5   0        203.93        195.91         3.62 o
   8   5   0          9.64          8.56         1.06 o
   9   5   0          5.07          2.08         0.76 o
   0   6   0      12668.79      11222.51       363.68 o
   1   6   0       5696.16       5150.88        98.12 o
   2   6   0       1947.03       1812.26        25.01 o
   3   6   0         62.92         44.72         2.19 o
   4   6   0        928.06        888.37        12.15 o
   5   6   0        831.26        804.38         9.01 o
   6   6   0       1458.59       1409.79        16.87 o
   7   6   0        143.56        147.80         2.98 o
   8   6   0         49.61         63.87         2.47 o
   9   6   0         50.37         51.52         2.06 o
   1   7   0        538.04        443.01         6.26 o
   2   7   0        105.24        124.98         3.13 o
   3   7   0          3.41          2.02         0.76 o
   4   7   0         19.29         23.76         1.56 o
   5   7   0         27.89         32.28         1.31 o
   6   7   0        110.93        121.48         2.58 o
   7   7   0         33.36         34.25         1.63 o
   8   7   0          9.10         10.99         1.22 o
   9   7   0          5.49          8.00         0.86 o
   0   8   0        364.90        406.10         6.73 o
   1   8   0         39.11         33.21         1.30 o
   2   8   0       1939.73       1906.51        29.30 o
   3   8   0       1401.17       1388.73        21.46 o
   4   8   0         31.44         22.75         1.39 o
   5   8   0        380.68        386.00         4.48 o
   6   8   0        263.57        256.79         3.97 o
   7   8   0         17.95         15.00         1.31 o
   8   8   0          0.75          0.34         0.86 o
   9   8   0          2.54          1.65         0.71 o
   1   9   0        221.24        207.48         3.53 o
   2   9   0        285.47        336.35         7.12 o
   3   9   0        184.84        187.32         3.32 o
   4   9   0        377.12        371.60         4.78 o
   5   9   0        308.99        325.36         4.04 o
   6   9   0         23.71         20.87         1.44 o
   7   9   0          0.29          0.35         1.41 o
   8   9   0         50.80         54.69         2.19 o
   9   9   0         22.36         18.19         1.45 o
   0  10   0        131.95        100.06         2.43 o
   1  10   0       1503.37       1469.05        18.99 o
   2  10   0        240.43        207.33         4.95 o
   3  10   0        226.77        264.17         4.25 o
   4  10   0         42.89         38.12         1.40 o
   5  10   0        377.51        377.35         4.87 o
   6  10   0        916.31        883.63        10.23 o
   7  10   0        104.55        113.12         3.12 o
   8  10   0         46.97         57.01         2.46 o
   9  10   0         10.10          7.69         0.94 o
   1  11   0        126.64        139.22         2.66 o
   2  11   0        546.75        568.53         9.53 o
   3  11   0        477.89        471.24         6.51 o
   4  11   0          1.93          2.58         0.71 o
   5  11   0         39.61         35.93         1.44 o
   6  11   0         41.79         50.15         2.05 o
   7  11   0         21.78         17.21         1.46 o
   8  11   0          1.39          2.72         1.01 o
   0  12   0       3905.80       3923.42        64.62 o
   1  12   0       1438.09       1472.57        17.33 o
   2  12   0         84.28         79.56         2.17 o
   3  12   0         85.99         72.81         2.23 o
   4  12   0        388.98        368.67         4.10 o
   5  12   0       1845.34       1858.20        22.48 o
   6  12   0        632.74        601.45         7.20 o
   7  12   0        147.96        146.24         3.85 o
   8  12   0         94.02        106.99         3.64 o
   1  13   0       2497.88       2883.34        29.12 o
   2  13   0        443.68        548.58         8.76 o
   3  13   0        136.25        135.53         2.32 o
   4  13   0         23.13         21.90         1.10 o
   5  13   0          1.59          3.70         0.82 o
   6  13   0         22.25         23.34         1.44 o
   7  13   0         55.04         54.84         2.59 o
   8  13   0         33.91         27.88         2.64 o
   0  14   0          5.42         12.86         1.25 o
   1  14   0        103.28        107.62         2.83 o
   2  14   0        194.42        168.15         3.11 o
   3  14   0       1302.12       1294.39        13.28 o
   4  14   0        218.04        230.88         3.25 o
   5  14   0         40.44         38.66         1.60 o
   6  14   0          0.02         -0.99         0.99 o
   7  14   0         11.27          5.96         1.29 o
   8  14   0          8.60          7.92         1.11 o
   1  15   0         71.15         69.17         1.69 o
   2  15   0         35.28         30.91         1.18 o
   3  15   0         49.42         68.96         1.81 o
   4  15   0          1.71         -0.67         0.67 o
   5  15   0         62.32         58.89         2.31 o
   6  15   0          7.67          8.60         2.01 o
   7  15   0         30.28         31.91         2.67 o
   8  15   0          0.92          0.00         0.96 o
   0  16   0        879.25        910.91        13.38 o
   1  16   0       1386.78       1390.41        12.51 o
   2  16   0        287.78        240.80         3.01 o
   3  16   0         13.09         13.82         1.00 o
   4  16   0          3.42          1.73         0.87 o
   5  16   0        342.82        327.38         4.68 o
   6  16   0        103.79        108.62         3.27 o
   7  16   0         40.80         48.93         3.08 o
   8  16   0         18.29         15.57         1.39 o
   1  17   0         16.15         19.36         1.03 o
   2  17   0         80.65         82.94         1.86 o
   3  17   0         21.71         21.64         1.20 o
   4  17   0         70.34         75.74         2.09 o
   5  17   0         34.22         38.09         1.81 o
   6  17   0         23.25         23.86         1.98 o
   7  17   0         27.86         22.12         1.79 o
   8  17   0          7.68          4.91         1.29 o
   0  18   0       1049.94        997.14        12.08 o
   1  18   0       2174.61       2077.55        17.84 o
   2  18   0        308.08        328.42         4.01 o
   3  18   0          1.77          0.13         0.75 o
   4  18   0        239.63        235.52         3.77 o
   5  18   0        776.07        786.32         9.47 o
   6  18   0        164.27        186.11         4.25 o
   7  18   0         11.22         10.69         1.55 o
   1  19   0         48.84         54.69         1.50 o
   2  19   0        509.86        476.45         5.09 o
   3  19   0        106.56        108.90         2.47 o
   4  19   0         66.41         69.97         2.01 o
   5  19   0         21.77         17.45         1.39 o
   6  19   0         10.37         14.53         1.40 o
   7  19   0          5.52          4.95         1.09 o
   0  20   0        108.68         90.89         2.63 o
   1  20   0         33.64         28.80         1.28 o
   2  20   0        124.37        127.96         2.37 o
   3  20   0        565.83        552.25         6.43 o
   4  20   0         73.39         83.79         2.27 o
   5  20   0          4.58          4.05         1.30 o
   6  20   0         34.39         31.59         2.15 o
   7  20   0          3.89          1.44         1.04 o
   1  21   0        264.48        282.32         3.60 o
   2  21   0         31.73         21.68         1.25 o
   3  21   0        145.98        132.07         2.65 o
   4  21   0        227.11        210.50         5.43 o
   5  21   0          7.00          5.12         1.23 o
   6  21   0         35.34         26.40         1.82 o
   7  21   0          6.08          3.99         1.16 o
   0  22   0        960.49        961.80        12.05 o
   1  22   0        664.25        672.87         6.81 o
   2  22   0          4.17          0.63         0.81 o
   3  22   0         14.55         16.40         1.18 o
   4  22   0        196.76        217.03         3.99 o
   5  22   0         35.32         22.72         1.63 o
   6  22   0          5.86          4.60         1.21 o
   1  23   0         54.29         51.82         1.88 o
   2  23   0        190.39        187.68         3.05 o
   3  23   0          0.43          0.03         0.88 o
   4  23   0          2.31          2.02         1.08 o
   5  23   0          0.05         -1.57         1.57 o
   6  23   0          0.15         -0.55         1.52 o
   0  24   0        123.38        110.55         3.50 o
   1  24   0        247.33        251.71         3.70 o
   2  24   0        299.63        326.39         5.11 o
   3  24   0        432.49        461.60         7.53 o
   4  24   0         68.96         82.18         2.92 o
   5  24   0         12.91         12.38         1.67 o
   6  24   0         38.96         45.76         3.80 o
   1  25   0         88.87         87.89         2.57 o
   2  25   0        129.14        113.14         2.91 o
   3  25   0         67.93         62.48         2.57 o
   4  25   0          3.10          1.52         1.04 o
   5  25   0          0.16         -1.05         1.05 o
   0  26   0          2.11          1.54         1.32 o
   1  26   0          2.68         -0.03         0.83 o
   2  26   0         10.17         10.33         1.19 o
   3  26   0         18.83         15.74         1.47 o
   4  26   0         32.21         34.03         2.75 o
   5  26   0          8.91          7.64         1.00 o
   1  27   0          3.79          1.61         0.92 o
   2  27   0          1.13         -0.77         0.91 o
   3  27   0          1.49         -0.13         0.98 o
   4  27   0          0.01         -0.06         0.86 o
   0  28   0        124.33        144.70         4.23 o
   1  28   0         71.27         83.34         2.42 o
   2  28   0          3.45          4.13         1.09 o
   3  28   0          5.97          4.21         1.08 o
   4  28   0         27.47         22.70         1.84 o
   1  29   0         13.68         12.46         1.10 o
   2  29   0         10.56          9.39         1.25 o
   3  29   0          0.06          0.85         0.92 o
   0  30   0          0.14         -1.23         1.68 o
   1  30   0          7.15          5.72         1.06 o
   2  30   0         34.39         33.29         1.93 o
   1  31   0         12.38         11.54         1.17 o
  -9   1   1         61.58         71.97         3.86 o
  -8   1   1         23.94         22.10         1.40 o
  -7   1   1          9.66          7.14         0.93 o
  -6   1   1         47.54         51.87         1.61 o
  -5   1   1         52.69         46.62         1.86 o
  -4   1   1        286.82        290.73         6.52 o
  -3   1   1       6678.74       6275.23       201.83 o
  -1   1   1       2672.88       2640.06        63.16 o
   0   1   1         16.32         10.77         0.41 o
   1   1   1       2774.68       2561.92        58.52 o
   2   1   1       1655.80       1597.00        26.56 o
   3   1   1        357.53        342.87         8.19 o
   4   1   1        530.82        522.29        12.50 o
   5   1   1         33.08         25.08         1.32 o
   6   1   1         52.00         51.90         1.90 o
   7   1   1         17.80         18.15         1.21 o
   8   1   1         25.60         27.60         1.43 o
   9   1   1         40.76         46.21         1.90 o
  -9   2   1          0.42          0.36         0.82 o
  -8   2   1         22.06         17.53         1.36 o
  -7   2   1         40.47         31.65         1.57 o
  -6   2   1          0.12          0.06         0.74 o
  -5   2   1         45.93         41.73         1.77 o
  -4   2   1         96.89         89.06         2.48 o
  -3   2   1       2982.69       3252.09        51.25 o
  -2   2   1       3115.97       2893.02        38.63 o
  -1   2   1       1286.25       1338.88        22.18 o
   0   2   1       2323.35       2200.14        52.32 o
   2   2   1       1881.38       1987.43        29.30 o
   3   2   1         87.31         69.62         6.55 o
   4   2   1       2133.81       2096.19        38.31 o
   5   2   1        100.98        113.97         2.60 o
   6   2   1          5.16          4.12         0.98 o
   7   2   1         10.41          5.24         0.95 o
   8   2   1          6.75          4.38         0.86 o
   9   2   1          6.54          3.33         0.69 o
  -9   3   1          1.22          1.83         0.84 o
  -8   3   1         10.46          9.24         1.15 o
  -7   3   1          1.12          0.49         0.83 o
  -6   3   1        360.07        363.62         4.70 o
  -5   3   1          8.16          7.08         0.99 o
  -4   3   1          9.43         15.67         1.09 o
  -3   3   1          1.78          3.18         0.75 o
  -2   3   1       4987.63       4929.57       158.46 o
  -1   3   1        558.16        538.65         8.44 o
   0   3   1        487.11        524.87         7.37 o
   1   3   1         25.39         32.41         1.36 o
   2   3   1        574.03        520.35         7.81 o
   3   3   1          7.64         14.96         1.19 o
   4   3   1          1.26          1.07         1.05 o
   5   3   1         18.76         21.15         1.27 o
   6   3   1          2.93          0.90         0.94 o
   7   3   1          0.01         -0.78         0.78 o
   8   3   1         47.56         50.66         1.81 o
   9   3   1          0.32         -0.32         0.73 o
  -9   4   1          4.82          2.76         0.93 o
  -8   4   1          0.01         -0.01         0.84 o
  -7   4   1         19.19         12.65         1.17 o
  -6   4   1          6.29          9.41         1.00 o
  -5   4   1        166.13        171.63         2.92 o
  -4   4   1        129.25        163.85         4.62 o
  -3   4   1        815.57        811.50        15.82 o
  -2   4   1       1233.22       1197.23        16.38 o
  -1   4   1        658.94        622.33         8.91 o
   0   4   1       3878.50       3776.58       123.98 o
   1   4   1        969.41        956.37        16.49 o
   2   4   1        231.46        216.51         3.84 o
   3   4   1         15.19         14.07         1.17 o
   4   4   1          8.93         12.13         1.29 o
   5   4   1         43.51         48.35         1.62 o
   6   4   1        184.81        197.55         3.34 o
   7   4   1          8.96          8.52         1.11 o
   8   4   1          6.55          3.39         0.84 o
   9   4   1          0.37         -0.05         0.70 o
  -9   5   1         79.78         87.47         3.52 o
  -8   5   1         87.68         90.02         2.66 o
  -7   5   1         22.47         17.38         1.48 o
  -6   5   1         29.56         28.65         1.66 o
  -5   5   1        291.48        285.33         3.74 o
  -4   5   1       2721.37       2646.94        32.04 o
  -3   5   1       2303.10       2274.94        31.36 o
  -2   5   1       2087.06       1952.70        26.80 o
  -1   5   1       2845.31       2753.51        52.18 o
   0   5   1       7701.57       7098.49       164.08 o
   1   5   1       1891.00       1689.94        22.89 o
   2   5   1        681.09        647.56         9.70 o
   3   5   1         18.22         25.25         4.28 o
   4   5   1       1775.50       1765.65        25.70 o
   5   5   1        639.22        662.58         7.28 o
   6   5   1        317.03        305.53         4.23 o
   7   5   1         67.79         67.92         2.10 o
   8   5   1         45.92         40.51         1.69 o
   9   5   1         13.78         11.83         1.02 o
  -9   6   1          9.65          9.46         1.31 o
  -8   6   1          5.25          2.96         0.95 o
  -7   6   1         11.54         10.68         1.29 o
  -6   6   1        209.43        200.63         5.57 o
  -5   6   1        137.59        137.61         2.50 o
  -4   6   1         70.35         74.44         2.30 o
  -3   6   1        194.01        212.36         4.35 o
  -2   6   1          0.22          1.02         0.51 o
  -1   6   1         64.36         84.52         1.80 o
   0   6   1       2815.28       2762.52        36.78 o
   1   6   1         50.34         58.13         1.46 o
   2   6   1       1917.76       1960.14        29.74 o
   3   6   1         62.29         67.62         3.83 o
   4   6   1        682.81        737.57        11.14 o
   5   6   1        529.43        541.96         6.29 o
   6   6   1         20.87         19.71         1.26 o
   7   6   1         14.89          8.30         1.10 o
   8   6   1          5.17          4.39         0.96 o
   9   6   1          0.05         -0.49         0.68 o
  -9   7   1         27.61         18.41         2.03 o
  -8   7   1         81.10         78.40         2.34 o
  -7   7   1        123.96        127.17         3.17 o
  -6   7   1        675.98        682.62         7.95 o
  -5   7   1        516.53        487.62         5.53 o
  -4   7   1        957.70        891.72        11.59 o
  -3   7   1       1874.36       1791.85        25.46 o
  -2   7   1       3601.22       3548.00        47.74 o
  -1   7   1        580.86        501.89         8.33 o
   0   7   1        191.70        132.93         2.43 o
   1   7   1        122.76        105.10         2.38 o
   2   7   1        279.73        267.27         4.89 o
   3   7   1       3502.17       3512.50        50.98 o
   4   7   1       3356.40       3258.35        41.58 o
   5   7   1         67.02         60.90         1.87 o
   6   7   1        103.34        100.24         2.43 o
   7   7   1        124.90        131.60         3.12 o
   8   7   1          0.66         -0.80         0.80 o
   9   7   1         20.70         14.44         1.08 o
  -9   8   1          5.33          4.65         0.92 o
  -8   8   1          0.40         -0.82         0.95 o
  -7   8   1         25.51         16.37         1.30 o
  -6   8   1        121.18        124.92         2.77 o
  -5   8   1         59.21         60.43         1.91 o
  -4   8   1          0.20         -0.71         0.71 o
  -3   8   1         19.07         23.51         1.14 o
  -2   8   1       4020.59       4012.75        69.51 o
  -1   8   1       1338.51       1345.69        16.10 o
   0   8   1        418.57        409.02         5.59 o
   1   8   1        639.58        728.59        10.87 o
   2   8   1       1216.59       1349.00        21.74 o
   3   8   1       1381.06       1501.59        22.01 o
   4   8   1          0.62          2.21         0.73 o
   5   8   1        229.71        230.43         3.76 o
   6   8   1        119.18        121.11         2.77 o
   7   8   1          0.15         -1.14         1.14 o
   8   8   1         21.35         22.26         1.43 o
   9   8   1          6.61          5.20         0.80 o
  -9   9   1         12.52          9.78         1.02 o
  -8   9   1          4.10          2.64         0.97 o
  -7   9   1         28.10         25.02         1.87 o
  -6   9   1          2.94          1.33         0.83 o
  -5   9   1          5.44          4.44         0.82 o
  -4   9   1         65.49         50.25         1.61 o
  -3   9   1        189.66        156.12         3.34 o
  -2   9   1         59.62         78.68         2.18 o
  -1   9   1        236.78        223.85         3.67 o
   0   9   1       2711.50       2815.51        32.83 o
   1   9   1        924.98        950.31        13.91 o
   2   9   1        679.69        716.78        12.45 o
   3   9   1         95.75        142.49         3.23 o
   4   9   1        531.60        514.00         6.08 o
   5   9   1        215.42        211.92         3.53 o
   6   9   1         59.99         60.53         2.37 o
   7   9   1          1.78          2.20         1.01 o
   8   9   1         11.23          8.69         1.16 o
   9   9   1          0.33          0.35         0.91 o
  -9  10   1          0.42          0.76         0.79 o
  -8  10   1          8.88         10.61         1.25 o
  -7  10   1         42.58         28.21         1.67 o
  -6  10   1         12.02          8.50         1.09 o
  -5  10   1          0.86          3.01         0.79 o
  -4  10   1        176.28        177.17         2.55 o
  -3  10   1        325.74        388.27         5.69 o
  -2  10   1          4.62          7.92         0.80 o
  -1  10   1        370.48        360.36         6.61 o
   0  10   1        106.77        131.83         2.52 o
   1  10   1        773.83        812.15        12.25 o
   2  10   1       2156.03       2296.54        29.74 o
   3  10   1       1314.65       1450.63        17.43 o
   4  10   1          9.19          9.34         0.92 o
   5  10   1          7.80          5.11         0.91 o
   6  10   1         20.77         13.58         1.27 o
   7  10   1         19.56         18.13         1.42 o
   8  10   1          4.85          7.22         1.21 o
  -9  11   1         52.11         23.51         3.97 o
  -8  11   1        127.64        127.40         3.06 o
  -7  11   1         86.78        103.45         2.97 o
  -6  11   1        113.42        126.45         2.90 o
  -5  11   1       1026.16       1052.19         9.75 o
  -4  11   1       1361.62       1322.34        12.09 o
  -3  11   1        533.56        461.37         6.14 o
  -2  11   1        364.29        350.77         7.17 o
  -1  11   1       1595.25       1618.03        18.46 o
   0  11   1        457.92        538.93         7.62 o
   1  11   1        620.11        713.19        11.08 o
   2  11   1        896.55        834.04        12.30 o
   3  11   1       2321.80       2294.12        28.76 o
   4  11   1       2142.07       2087.62        16.47 o
   5  11   1       1039.04        997.41        10.50 o
   6  11   1        612.93        635.81         7.54 o
   7  11   1         43.81         41.67         2.00 o
   8  11   1         26.72         30.04         1.86 o
  -8  12   1          0.10         -1.31         1.31 o
  -7  12   1          4.18          2.96         1.25 o
  -6  12   1         36.17         26.85         1.54 o
  -5  12   1        205.22        209.46         3.52 o
  -4  12   1         18.63         12.89         0.92 o
  -3  12   1        847.55        814.51         9.74 o
  -2  12   1        870.11        942.78        11.69 o
  -1  12   1        510.69        585.86         7.54 o
   0  12   1        731.19        684.18         7.83 o
   1  12   1        947.52       1089.44        14.04 o
   2  12   1       1433.31       1498.94        17.90 o
   3  12   1        246.08        298.94         4.21 o
   4  12   1         85.04         82.75         1.95 o
   5  12   1        421.66        414.68         4.90 o
   6  12   1         73.23         85.42         2.56 o
   7  12   1          0.00          1.07         1.05 o
   8  12   1          1.72          2.42         1.00 o
  -8  13   1         88.64         93.53         3.15 o
  -7  13   1        201.86        215.29         4.93 o
  -6  13   1        128.65        132.28         2.99 o
  -5  13   1        274.73        291.48         4.26 o
  -4  13   1        224.97        218.50         3.39 o
  -3  13   1        246.23        253.60         3.17 o
  -2  13   1       1815.02       1757.19        21.85 o
  -1  13   1          3.11          3.39         0.65 o
   0  13   1        181.62        182.12         3.00 o
   1  13   1       1199.22       1103.12        11.79 o
   2  13   1         83.21         87.48         2.58 o
   3  13   1        872.01        851.30         8.30 o
   4  13   1        336.37        301.79         3.65 o
   5  13   1        357.83        357.76         4.53 o
   6  13   1        149.54        154.50         3.26 o
   7  13   1         58.61         63.57         2.72 o
   8  13   1         14.70         12.75         1.32 o
  -8  14   1          2.73          0.90         0.98 o
  -7  14   1          0.74          1.83         1.06 o
  -6  14   1         30.05         27.77         1.63 o
  -5  14   1          7.33         11.07         1.14 o
  -4  14   1          1.35         -0.02         0.66 o
  -3  14   1        650.52        660.81         7.37 o
  -2  14   1        931.18        965.64        11.61 o
  -1  14   1          2.19          1.54         0.63 o
   0  14   1        522.79        527.31         6.34 o
   1  14   1         18.33         22.35         1.16 o
   2  14   1        367.06        446.52         5.62 o
   3  14   1         77.18         82.06         1.94 o
   4  14   1         73.70         54.60         1.67 o
   5  14   1        261.66        237.17         3.82 o
   6  14   1          7.86          6.66         1.35 o
   7  14   1         52.66         65.38         2.88 o
   8  14   1         16.64         16.64         1.53 o
  -8  15   1          0.56          0.96         0.91 o
  -7  15   1          1.77          0.37         1.02 o
  -6  15   1         45.95         44.35         2.71 o
  -5  15   1         14.14         10.59         1.28 o
  -4  15   1         68.13         65.95         1.92 o
  -3  15   1        397.21        371.82         4.23 o
  -2  15   1        305.85        286.35         3.27 o
  -1  15   1        540.81        614.39         7.59 o
   0  15   1        109.16        110.04         2.29 o
   1  15   1       1062.44       1085.18        11.74 o
   2  15   1         38.18         32.40         1.52 o
   3  15   1         94.81         94.79         1.97 o
   4  15   1        115.50        104.13         2.45 o
   5  15   1        139.62        139.31         2.72 o
   6  15   1         81.60         95.01         2.97 o
   7  15   1          0.10         -1.08         1.08 o
   8  15   1          5.17          3.98         1.07 o
  -8  16   1         10.07          7.09         1.21 o
  -7  16   1          9.55          7.48         1.60 o
  -6  16   1         10.50         10.43         1.34 o
  -5  16   1         13.00         11.45         1.18 o
  -4  16   1          7.36         11.09         1.05 o
  -3  16   1         50.14         47.86         1.49 o
  -2  16   1        206.70        178.31         2.62 o
  -1  16   1        124.42        156.54         2.53 o
   0  16   1         75.89         79.62         1.92 o
   1  16   1          3.42          8.74         0.77 o
   2  16   1         21.70         25.11         1.20 o
   3  16   1          7.04          6.52         0.80 o
   4  16   1          0.48         -0.75         0.75 o
   5  16   1          2.53          1.78         0.89 o
   6  16   1         42.01         49.09         2.48 o
   7  16   1          2.91          1.76         1.18 o
   8  16   1         13.20         10.70         1.77 o
  -8  17   1         58.64         64.06         3.75 o
  -7  17   1         95.64        101.84         2.97 o
  -6  17   1          3.48          2.42         1.23 o
  -5  17   1         54.78         49.36         2.47 o
  -4  17   1        987.10        960.80         9.46 o
  -3  17   1       1622.11       1657.32        12.92 o
  -2  17   1        205.56        192.48         2.62 o
  -1  17   1        443.62        397.01         4.30 o
   0  17   1        958.71        886.76         7.78 o
   1  17   1        373.72        396.89         4.12 o
   2  17   1        130.50        142.68         2.55 o
   3  17   1        705.46        672.20         6.43 o
   4  17   1        664.09        700.89         7.31 o
   5  17   1        260.41        267.82         3.80 o
   6  17   1          5.56          8.25         1.49 o
   7  17   1         20.68         25.67         2.07 o
  -7  18   1         11.15         10.81         1.40 o
  -6  18   1          0.12          0.37         1.01 o
  -5  18   1         12.95         11.76         1.21 o
  -4  18   1         82.57         81.22         2.38 o
  -3  18   1         52.36         50.78         1.76 o
  -2  18   1          3.27          5.92         0.77 o
  -1  18   1       1063.40       1119.06         9.16 o
   0  18   1       1520.97       1443.42        12.05 o
   1  18   1        275.44        278.49         3.36 o
   2  18   1        796.20        801.44         7.60 o
   3  18   1        152.85        147.18         2.65 o
   4  18   1        372.78        347.05         4.61 o
   5  18   1        228.04        234.03         7.02 o
   6  18   1         21.20         19.85         1.71 o
   7  18   1          3.42          2.30         1.18 o
  -7  19   1        112.36        118.28         3.08 o
  -6  19   1        122.04        140.56         3.38 o
  -5  19   1         20.86         21.10         1.43 o
  -4  19   1          1.82         -0.50         0.96 o
  -3  19   1         77.95         67.19         1.90 o
  -2  19   1        579.64        567.48         5.66 o
  -1  19   1       1067.59       1087.45         9.02 o
   0  19   1         75.82         94.16         1.86 o
   1  19   1        174.86        163.28         2.81 o
   2  19   1        598.73        560.88         6.60 o
   3  19   1        576.61        589.70         6.58 o
   4  19   1        317.59        338.47         4.37 o
   5  19   1          8.35          5.03         1.54 o
   6  19   1         39.80         34.62         3.02 o
   7  19   1         12.99         14.05         1.45 o
  -7  20   1          1.12          0.42         0.99 o
  -6  20   1         17.27         12.69         1.41 o
  -5  20   1         41.04         46.24         2.72 o
  -4  20   1        260.36        220.80         3.99 o
  -3  20   1         47.22         33.76         1.65 o
  -2  20   1         63.46         64.16         1.73 o
  -1  20   1        278.09        264.48         3.61 o
   0  20   1         59.66         59.18         1.71 o
   1  20   1         31.22         33.98         1.65 o
   2  20   1        483.63        458.45         5.21 o
   3  20   1        786.03        743.09         7.83 o
   4  20   1          0.12          1.05         0.92 o
   5  20   1          1.89          2.59         1.32 o
   6  20   1          0.14         -1.01         1.01 o
   7  20   1          4.89          1.91         1.02 o
  -7  21   1          0.46          0.06         1.04 o
  -6  21   1          0.28         -0.72         1.16 o
  -5  21   1         84.19         78.14         2.63 o
  -4  21   1         11.10          8.50         1.69 o
  -3  21   1        481.74        473.88         5.73 o
  -2  21   1        138.38        126.49         2.62 o
  -1  21   1         98.91         96.96         2.09 o
   0  21   1          0.33         -0.70         0.70 o
   1  21   1         91.11         95.30         2.40 o
   2  21   1         35.12         28.42         1.48 o
   3  21   1         98.28        101.00         2.40 o
   4  21   1         36.03         36.97         1.63 o
   5  21   1         71.00         74.95         3.05 o
   6  21   1          0.04         -1.07         1.07 o
  -6  22   1          6.86          5.62         1.18 o
  -5  22   1          1.13          0.46         1.02 o
  -4  22   1         12.88         16.17         1.29 o
  -3  22   1         34.69         33.77         1.65 o
  -2  22   1         52.05         42.72         1.76 o
  -1  22   1         80.03         60.99         1.87 o
   0  22   1          6.28          5.19         0.95 o
   1  22   1        979.32        899.13         8.71 o
   2  22   1        181.87        198.25         3.59 o
   3  22   1         91.43        102.95         2.65 o
   4  22   1         16.00         13.88         1.33 o
   5  22   1          3.87          0.88         1.16 o
   6  22   1          6.03          5.76         1.33 o
  -6  23   1         66.35         84.27         4.56 o
  -5  23   1        135.59        148.77         3.41 o
  -4  23   1         24.36         20.12         1.48 o
  -3  23   1        154.92        151.99         3.35 o
  -2  23   1        219.33        218.36         3.59 o
  -1  23   1        362.84        370.70         4.39 o
   0  23   1        390.42        404.60         4.87 o
   1  23   1        999.54       1014.83         9.61 o
   2  23   1        466.87        506.55         6.29 o
   3  23   1         38.77         34.07         1.96 o
   4  23   1         56.31         56.17         2.20 o
   5  23   1         42.34         44.87         3.69 o
   6  23   1         15.63         14.65         1.56 o
  -6  24   1          0.09         -0.17         0.87 o
  -5  24   1          0.54         -1.07         1.07 o
  -4  24   1         60.36         62.68         2.19 o
  -3  24   1        238.61        242.40         4.39 o
  -2  24   1          1.59         -0.83         0.85 o
  -1  24   1        571.16        569.55         6.06 o
   0  24   1        443.56        416.94         5.07 o
   1  24   1          5.15          3.67         0.97 o
   2  24   1         19.77         18.06         1.28 o
   3  24   1          9.97          3.73         1.05 o
   4  24   1         20.14         11.72         1.41 o
   5  24   1         31.31         25.14         2.85 o
  -5  25   1         58.65         53.02         2.64 o
  -4  25   1          2.55          3.01         0.97 o
  -3  25   1          8.88         10.41         1.22 o
  -2  25   1        269.42        272.33         4.16 o
  -1  25   1        396.12        401.76         5.12 o
   0  25   1         24.17         29.71         1.43 o
   1  25   1         28.13         22.56         1.39 o
   2  25   1        160.55        153.55         3.26 o
   3  25   1         56.16         73.92         3.05 o
   4  25   1          1.50          0.07         1.17 o
   5  25   1          2.90          0.08         1.05 o
  -5  26   1          5.99          3.75         0.94 o
  -4  26   1          8.36          5.03         1.56 o
  -3  26   1         11.76         13.04         1.30 o
  -2  26   1         22.06         23.47         1.48 o
  -1  26   1          7.33          5.98         0.95 o
   0  26   1          7.24          5.12         0.92 o
   1  26   1         61.27         55.51         2.25 o
   2  26   1         45.88         40.99         1.91 o
   3  26   1         42.92         39.31         1.94 o
   4  26   1          1.74          1.02         1.00 o
   5  26   1          9.56          3.36         0.93 o
  -4  27   1          2.06          0.45         1.01 o
  -3  27   1         18.05         15.66         1.25 o
  -2  27   1         13.16         14.87         1.42 o
  -1  27   1         14.64         12.36         1.16 o
   0  27   1          1.19          0.36         0.85 o
   1  27   1          0.63         -0.05         0.95 o
   2  27   1          9.04          4.79         1.09 o
   3  27   1         62.92         69.17         4.65 o
   4  27   1         44.17         42.30         2.36 o
  -4  28   1          8.01          6.88         1.07 o
  -3  28   1          9.57          5.57         1.01 o
  -2  28   1          3.18          0.76         0.90 o
  -1  28   1         18.55         16.26         1.44 o
   0  28   1          0.90          0.20         0.82 o
   1  28   1          6.40          3.64         0.99 o
   2  28   1         18.08         16.89         1.63 o
   3  28   1          5.39          7.44         1.14 o
   4  28   1          2.33         -0.55         0.93 o
  -3  29   1         51.05         61.34         2.12 o
  -2  29   1         30.29         26.21         1.62 o
  -1  29   1         24.64         21.49         1.46 o
   0  29   1         47.94         54.61         2.06 o
   1  29   1         53.28         60.28         2.18 o
   2  29   1         88.58        101.14         2.79 o
   3  29   1        118.63        136.38         3.58 o
  -2  30   1         13.09         14.12         1.59 o
  -1  30   1         39.02         43.52         2.32 o
   0  30   1         14.65         13.57         1.23 o
   1  30   1          4.90         10.71         1.02 o
   2  30   1          5.07          4.42         0.94 o
  -1  31   1         13.65         13.10         1.55 o
   0  31   1         19.67         14.43         1.36 o
   1  31   1         12.80         10.72         2.29 o
  -9   0   2         31.74         40.46         3.75 o
  -8   0   2          2.51          6.23         1.68 o
  -7   0   2         77.70         91.64         3.30 o
  -6   0   2         35.37         35.68         2.10 o
  -5   0   2       1144.37       1055.21        17.09 o
  -4   0   2      17635.56      16313.62       542.29 o
  -3   0   2       2986.33       3164.26        60.88 o
  -2   0   2       2180.60       2315.25        44.49 o
  -1   0   2        791.25        791.13        15.98 o
   0   0   2       6923.73       6895.70       225.03 o
   2   0   2         45.32         44.14         2.05 o
   3   0   2        788.62        951.47        34.51 o
   4   0   2        188.10        171.30        19.07 o
   5   0   2          1.58          5.70         1.19 o
   6   0   2         24.22         25.20         2.14 o
   7   0   2        317.75        352.18         6.22 o
   8   0   2         67.35         76.08         2.85 o
   9   0   2          7.90          7.20         1.23 o
  -9   1   2          3.44          0.95         1.11 o
  -8   1   2          0.01         -0.91         0.91 o
  -7   1   2          0.08         -0.56         0.73 o
  -6   1   2         10.89         15.15         1.09 o
  -5   1   2         24.30         15.85         1.29 o
  -4   1   2       3498.44       3470.85        33.55 o
  -3   1   2        828.37        816.62        13.52 o
  -2   1   2      31335.60      30108.22       685.86 o
  -1   1   2       3380.71       3402.06        81.95 o
   1   1   2        122.14        120.41         2.76 o
   2   1   2       2437.18       2406.15        32.47 o
   3   1   2        105.94        123.14         4.44 o
   4   1   2          9.97          8.11         1.21 o
   5   1   2         36.36         33.05         1.65 o
   6   1   2          3.43          3.48         0.80 o
   7   1   2         63.21         74.75         2.04 o
   8   1   2          1.10          1.65         0.72 o
   9   1   2          1.03          1.49         0.64 o
  -9   2   2         10.62          7.48         1.21 o
  -8   2   2         21.28         22.88         1.58 o
  -7   2   2          5.67          5.43         0.88 o
  -6   2   2        115.81        106.62         2.37 o
  -5   2   2        219.97        205.64         3.62 o
  -4   2   2       1794.98       1706.94        19.18 o
  -3   2   2       1910.32       2033.08        28.17 o
  -2   2   2       1203.27       1127.30        16.04 o
  -1   2   2        150.52        128.39         2.61 o
   0   2   2       9714.77       8976.01       206.30 o
   1   2   2        815.18        848.54        23.53 o
   2   2   2        257.27        270.29         5.22 o
   3   2   2         16.16         25.52         2.11 o
   4   2   2          2.43          1.20         0.84 o
   5   2   2          6.59          3.68         0.82 o
   6   2   2          3.25          2.56         0.78 o
   7   2   2        115.62        124.83         2.61 o
   8   2   2          5.82          5.77         0.86 o
   9   2   2          0.71          1.14         0.62 o
  -9   3   2          1.04          0.95         1.04 o
  -8   3   2          3.94          5.37         1.02 o
  -7   3   2          1.05         -0.75         0.75 o
  -6   3   2         81.51         84.47         2.10 o
  -5   3   2        110.14        120.20         2.73 o
  -4   3   2         12.72         15.78         1.26 o
  -3   3   2        124.85        135.84         3.28 o
  -2   3   2        713.22        736.90        10.93 o
  -1   3   2       1568.30       1491.79        22.40 o
   0   3   2       6852.08       6801.98       224.73 o
   1   3   2       2612.20       2501.72        40.95 o
   2   3   2       2194.80       2151.16        25.08 o
   3   3   2       2323.03       2141.19        29.81 o
   4   3   2        956.81        977.76        15.33 o
   5   3   2         31.20         32.00         1.41 o
   6   3   2         15.75         13.53         1.17 o
   7   3   2         79.89         81.05         2.44 o
   8   3   2          0.16          0.33         0.73 o
   9   3   2         18.90         20.23         1.24 o
  -9   4   2         13.07         15.65         1.85 o
  -8   4   2          5.74          2.10         0.99 o
  -7   4   2         50.51         52.13         2.01 o
  -6   4   2         47.20         54.23         1.92 o
  -5   4   2        277.64        304.42         4.37 o
  -4   4   2       1084.61       1180.44        13.21 o
  -3   4   2        230.34        249.17         5.18 o
  -2   4   2        223.62        261.44         4.69 o
  -1   4   2        482.15        427.72         6.59 o
   0   4   2       1743.77       1627.45        24.22 o
   1   4   2       5199.35       5140.56       167.01 o
   2   4   2          6.12          4.17         0.48 o
   3   4   2         33.13         43.11         2.14 o
   4   4   2          2.18          5.74         0.93 o
   5   4   2        397.90        387.62         4.69 o
   6   4   2        185.13        179.64         3.10 o
   7   4   2          1.64          0.24         1.03 o
   8   4   2         16.88         16.45         1.08 o
   9   4   2         12.82         12.38         0.99 o
  -9   5   2          0.66          2.62         1.23 o
  -8   5   2         39.19         31.44         1.72 o
  -7   5   2         18.87         15.58         1.25 o
  -6   5   2         13.62         11.43         1.12 o
  -5   5   2         83.27         82.83         2.16 o
  -4   5   2          2.64          2.69         0.73 o
  -3   5   2        163.85        173.63         3.44 o
  -2   5   2          0.08          1.82         0.53 o
  -1   5   2          0.21          1.06         0.46 o
   0   5   2       1422.87       1411.31        21.24 o
   1   5   2        161.65        155.22         2.99 o
   2   5   2        320.70        368.87         5.80 o
   3   5   2       1272.21       1318.41        17.24 o
   4   5   2          6.26          3.57         0.81 o
   5   5   2         45.16         44.76         1.80 o
   6   5   2         50.32         53.44         1.89 o
   7   5   2          1.10         -0.36         1.43 o
   8   5   2          0.10         -0.32         0.71 o
   9   5   2         14.74          9.66         0.90 o
  -9   6   2         64.41         76.47         3.49 o
  -8   6   2         83.73        106.53         3.07 o
  -7   6   2         65.22         80.66         2.45 o
  -6   6   2        569.76        593.63         7.06 o
  -5   6   2       1393.73       1377.25        12.69 o
  -4   6   2        715.13        749.44         8.80 o
  -3   6   2        500.09        510.40         8.02 o
  -2   6   2         23.61         11.00         0.95 o
  -1   6   2       1202.21       1023.48        13.45 o
   0   6   2        254.48        243.62         3.89 o
   1   6   2       2088.42       2076.99        28.33 o
   2   6   2       9047.44       8613.92       291.00 o
   3   6   2        517.77        483.42        15.50 o
   4   6   2         39.96         58.78         1.77 o
   5   6   2        120.83        113.30         2.54 o
   6   6   2        146.39        150.55         2.93 o
   7   6   2        277.39        273.48         4.41 o
   8   6   2         20.67         19.46         1.22 o
   9   6   2          7.00          5.86         1.04 o
  -9   7   2          0.88         -0.50         0.91 o
  -8   7   2          4.88          2.38         0.94 o
  -7   7   2          1.55          1.63         0.96 o
  -6   7   2         70.82         72.14         2.26 o
  -5   7   2        265.75        272.76         3.84 o
  -4   7   2        474.89        445.21         5.63 o
  -3   7   2          0.81          0.37         0.52 o
  -2   7   2         15.55         14.09         1.04 o
  -1   7   2        656.93        711.38        12.26 o
   0   7   2        329.62        333.93         6.05 o
   1   7   2         28.59         22.18         1.22 o
   2   7   2        386.31        361.79         7.95 o
   3   7   2        289.68        322.22         4.82 o
   4   7   2        288.78        292.67         4.25 o
   5   7   2          4.05          5.18         0.85 o
   6   7   2         30.30         24.84         1.46 o
   7   7   2         11.97         14.65         1.24 o
   8   7   2         20.00         21.08         1.28 o
  -9   8   2         12.81          9.63         1.10 o
  -8   8   2         38.33         37.09         2.69 o
  -7   8   2         12.32         10.77         1.37 o
  -6   8   2        325.68        309.30         4.22 o
  -5   8   2         34.08         33.79         1.39 o
  -4   8   2        345.53        344.65         4.83 o
  -3   8   2         27.78         14.47         1.08 o
  -2   8   2        325.18        330.44         4.97 o
  -1   8   2          4.23          4.81         0.51 o
   0   8   2         18.36          9.78         0.89 o
   1   8   2        746.73        799.78        14.62 o
   2   8   2          2.19          3.42         0.97 o
   3   8   2         90.82         99.67         2.92 o
   4   8   2         28.87         29.28         1.27 o
   5   8   2         15.10         15.45         1.15 o
   6   8   2          0.42         -0.58         0.92 o
   7   8   2        100.84         94.22         2.73 o
   8   8   2          3.17          3.86         0.92 o
  -9   9   2          0.34          0.49         0.85 o
  -8   9   2         14.58         13.81         1.33 o
  -7   9   2         22.40         20.09         1.59 o
  -6   9   2        272.84        246.44         3.92 o
  -5   9   2        270.89        287.92         3.72 o
  -4   9   2        222.61        205.00         3.25 o
  -3   9   2        491.46        431.32         6.50 o
  -2   9   2        198.15        185.58         3.63 o
  -1   9   2        327.03        330.17         5.89 o
   0   9   2       3514.63       3691.84        54.40 o
   1   9   2       1234.73       1507.85        23.38 o
   2   9   2        242.32        222.98         5.31 o
   3   9   2          9.25          1.14         0.74 o
   4   9   2          5.02         -0.07         0.61 o
   5   9   2         81.43         86.14         2.23 o
   6   9   2        133.69        133.72         2.98 o
   7   9   2         27.88         27.36         1.67 o
   8   9   2         48.53         47.86         2.31 o
  -9  10   2         12.84         11.43         1.18 o
  -8  10   2         28.86         31.50         2.07 o
  -7  10   2        102.59        125.25         2.96 o
  -6  10   2         79.94         85.89         2.40 o
  -5  10   2        917.49        894.08         8.35 o
  -4  10   2         41.78         43.43         1.71 o
  -3  10   2          1.01          2.98         0.76 o
  -2  10   2       2459.37       2515.10        28.40 o
  -1  10   2         57.02         66.11         2.12 o
   0  10   2       1754.91       1747.77        29.89 o
   2  10   2       3625.09       3828.00        45.23 o
   3  10   2        207.45        181.63         4.08 o
   4  10   2         43.79         40.69         1.56 o
   5  10   2        220.96        215.93         3.60 o
   6  10   2        357.65        355.34         5.74 o
   7  10   2         93.05         99.42         2.92 o
   8  10   2         12.19         13.74         1.23 o
  -8  11   2          1.60          3.66         0.99 o
  -7  11   2          3.17          4.00         1.04 o
  -6  11   2          6.10          7.84         1.07 o
  -5  11   2         26.49         24.69         1.33 o
  -4  11   2          2.07          1.64         0.82 o
  -3  11   2        230.16        239.03         4.39 o
  -2  11   2        611.49        592.60         7.89 o
  -1  11   2        793.18        888.88        11.61 o
   0  11   2        198.49        165.54         3.89 o
   1  11   2         99.69        109.11         2.59 o
   2  11   2        253.04        294.36         5.22 o
   3  11   2        214.89        226.51         3.76 o
   4  11   2         63.13         70.31         1.79 o
   5  11   2        120.23        123.30         2.60 o
   6  11   2          1.65          2.36         0.98 o
   7  11   2         24.54         21.34         1.62 o
   8  11   2          2.48          2.13         1.01 o
  -8  12   2         57.24         63.97         2.67 o
  -7  12   2        157.09        186.48         4.04 o
  -6  12   2        297.43        281.27         4.33 o
  -5  12   2        455.80        455.38         5.93 o
  -4  12   2       1270.62       1243.41        11.61 o
  -3  12   2        283.14        292.79         4.15 o
  -2  12   2         25.73         36.59         1.80 o
  -1  12   2        574.11        705.64         8.16 o
   0  12   2          3.06          2.32         0.66 o
   1  12   2       2372.11       2521.58        27.15 o
   2  12   2       2247.04       2275.12        26.33 o
   3  12   2        893.09        848.40         9.33 o
   4  12   2        513.88        524.54         5.54 o
   5  12   2        273.97        283.98         4.62 o
   6  12   2        307.94        328.01         5.47 o
   7  12   2         94.69         77.19         2.87 o
   8  12   2          9.63          8.58         1.14 o
  -8  13   2          5.59          5.83         1.15 o
  -7  13   2         45.53         43.70         2.31 o
  -6  13   2         84.73         83.97         2.53 o
  -5  13   2       1176.55       1159.30        11.00 o
  -4  13   2        336.85        347.93         4.44 o
  -3  13   2         45.67         61.34         1.92 o
  -2  13   2          0.11         -0.04         0.57 o
  -1  13   2         64.21        105.19         2.38 o
   0  13   2        362.06        428.44         6.28 o
   1  13   2        175.50        168.62         3.37 o
   2  13   2        119.45        129.67         2.96 o
   3  13   2         41.64         21.60         1.07 o
   4  13   2        155.98        158.99         2.66 o
   5  13   2        103.82        105.45         2.71 o
   6  13   2         23.14         19.36         2.22 o
   7  13   2          0.33          1.08         0.99 o
   8  13   2         11.57          7.92         1.42 o
  -8  14   2         32.80         36.51         2.57 o
  -7  14   2         11.39         11.71         1.27 o
  -6  14   2          4.92          0.98         0.96 o
  -5  14   2         45.63         48.22         2.11 o
  -4  14   2         45.99         41.04         1.61 o
  -3  14   2        269.93        284.62         3.93 o
  -2  14   2        232.17        271.34         4.10 o
  -1  14   2       1544.97       1653.20        19.57 o
   0  14   2         91.64        100.11         2.38 o
   1  14   2         39.74         47.05         1.71 o
   2  14   2         13.73         16.01         1.06 o
   3  14   2          0.67          0.45         0.62 o
   4  14   2         61.08         56.74         1.93 o
   5  14   2        104.31        119.47         2.70 o
   6  14   2         15.07         12.53         1.33 o
   7  14   2          6.19          7.73         1.26 o
   8  14   2          1.17         -0.14         0.84 o
  -8  15   2          0.84         -0.25         0.79 o
  -7  15   2          1.24          0.92         0.96 o
  -6  15   2          1.95          2.12         1.15 o
  -5  15   2        221.69        240.15         4.24 o
  -4  15   2         38.20         40.53         1.90 o
  -3  15   2          3.11          4.57         0.80 o
  -2  15   2          5.30          0.92         0.75 o
  -1  15   2         42.42         35.08         1.57 o
   0  15   2         59.06         42.82         1.57 o
   1  15   2         26.44         29.03         1.12 o
   2  15   2          0.98          2.87         0.65 o
   3  15   2        141.84        135.20         2.41 o
   4  15   2         59.14         48.66         1.84 o
   5  15   2        212.77        209.48         3.60 o
   6  15   2          6.37          9.31         1.31 o
   7  15   2          7.23          8.74         1.41 o
   8  15   2         16.02         16.89         1.95 o
  -8  16   2          0.46         -0.69         0.80 o
  -7  16   2         17.35         15.59         1.46 o
  -6  16   2        109.93        116.49         3.13 o
  -5  16   2        778.55        831.03         7.91 o
  -4  16   2        464.48        424.29         5.15 o
  -3  16   2         14.29          7.00         0.93 o
  -2  16   2         10.33          6.12         0.80 o
  -1  16   2          0.25         -0.62         0.62 o
   0  16   2        300.98        304.30         4.14 o
   1  16   2       1455.92       1379.45        12.28 o
   2  16   2        502.98        511.90         5.69 o
   3  16   2         15.00         14.98         1.01 o
   4  16   2         18.86         21.81         1.41 o
   5  16   2        169.15        175.42         3.31 o
   6  16   2        305.20        329.03         5.34 o
   7  16   2          9.49          5.66         1.55 o
  -8  17   2          5.06          1.60         0.97 o
  -7  17   2          5.49          5.65         1.04 o
  -6  17   2          0.50         -0.07         1.02 o
  -5  17   2         18.19         18.07         1.24 o
  -4  17   2         24.58         23.36         1.38 o
  -3  17   2         25.94         24.81         1.28 o
  -2  17   2         73.33         59.99         1.67 o
  -1  17   2          7.02          3.25         0.72 o
   0  17   2        150.45        137.34         2.72 o
   1  17   2         14.13          8.75         0.84 o
   2  17   2        197.87        175.70         2.87 o
   3  17   2        320.65        327.82         4.53 o
   4  17   2        137.31        138.21         2.92 o
   5  17   2          4.77          3.57         1.38 o
   6  17   2         69.28         71.64         3.21 o
   7  17   2         16.18         14.35         1.65 o
  -7  18   2         18.42         18.56         1.47 o
  -6  18   2         33.70         26.40         1.59 o
  -5  18   2        128.83        119.62         3.27 o
  -4  18   2        256.31        248.38         3.70 o
  -3  18   2        322.61        325.11         4.38 o
  -2  18   2        284.62        278.86         3.62 o
  -1  18   2        316.73        298.81         3.65 o
   0  18   2        703.87        690.25         6.44 o
   1  18   2       1346.97       1386.44        11.84 o
   2  18   2       1769.03       1832.85        18.15 o
   3  18   2          1.50          0.85         0.82 o
   4  18   2        203.75        196.52         3.46 o
   5  18   2         77.00         84.45         3.10 o
   6  18   2        148.92        160.45         5.23 o
   7  18   2          5.89          7.41         1.53 o
  -7  19   2          6.05          4.61         1.02 o
  -6  19   2         19.16         16.01         1.41 o
  -5  19   2        122.21        127.44         2.72 o
  -4  19   2         87.29         88.08         2.38 o
  -3  19   2         53.76         60.68         2.20 o
  -2  19   2         26.30         23.18         1.32 o
  -1  19   2        144.62        133.39         2.37 o
   0  19   2        130.96        105.62         2.13 o
   1  19   2       2376.87       2235.56        20.12 o
   2  19   2        188.06        187.32         3.15 o
   3  19   2         47.93         46.00         2.07 o
   4  19   2        130.52        131.30         3.11 o
   5  19   2         44.48         42.06         2.28 o
   6  19   2         12.01          5.35         1.39 o
   7  19   2          0.37         -0.32         1.12 o
  -7  20   2          7.10          5.38         1.06 o
  -6  20   2          9.15          6.90         1.21 o
  -5  20   2          7.64          8.16         1.13 o
  -4  20   2          0.04         -0.54         0.86 o
  -3  20   2          4.37          5.21         0.98 o
  -2  20   2        143.69        142.78         2.68 o
  -1  20   2        340.62        356.29         4.52 o
   0  20   2         69.51         61.54         2.15 o
   1  20   2         40.19         50.29         1.83 o
   2  20   2        171.25        149.19         3.34 o
   3  20   2         32.33         21.69         1.33 o
   4  20   2         18.63         13.61         1.68 o
   5  20   2          1.74          1.23         1.05 o
   6  20   2          2.34         -1.28         1.28 o
  -7  21   2          0.49         -0.79         0.79 o
  -6  21   2          6.83          2.23         1.15 o
  -5  21   2         23.73         25.80         1.62 o
  -4  21   2          0.10         -0.92         0.92 o
  -3  21   2         14.56         14.00         1.29 o
  -2  21   2         12.47         13.51         1.02 o
  -1  21   2        426.21        413.01         4.90 o
   0  21   2        420.66        415.15         5.46 o
   1  21   2        205.63        192.14         3.63 o
   2  21   2          4.70          6.10         1.07 o
   3  21   2         17.09          9.77         1.12 o
   4  21   2         23.22         26.07         1.77 o
   5  21   2         24.33         14.71         1.53 o
   6  21   2         11.51         11.70         1.53 o
  -6  22   2          2.09          0.66         1.14 o
  -5  22   2         89.38         89.33         2.57 o
  -4  22   2        103.28         96.32         2.75 o
  -3  22   2         69.17         63.69         2.40 o
  -2  22   2         50.68         47.02         1.67 o
  -1  22   2        293.74        303.65         3.87 o
   0  22   2       1075.18       1032.55         9.74 o
   1  22   2        638.15        609.10         6.97 o
   2  22   2        282.04        320.00         5.04 o
   3  22   2         11.55         15.22         1.41 o
   4  22   2          9.45          4.55         1.14 o
   5  22   2          2.66          2.09         1.26 o
   6  22   2         22.19         16.71         1.89 o
  -6  23   2         17.36         12.03         1.23 o
  -5  23   2          4.08          2.38         1.00 o
  -4  23   2        112.61        113.56         2.79 o
  -3  23   2         29.73         21.84         1.34 o
  -2  23   2         19.32         22.01         1.39 o
  -1  23   2        122.16        102.51         2.29 o
   0  23   2         14.64         17.11         1.28 o
   1  23   2         95.78         97.07         2.81 o
   2  23   2          0.59         -0.82         1.10 o
   3  23   2         10.26          7.05         1.09 o
   4  23   2         47.52         51.73         2.34 o
   5  23   2          0.31         -0.09         1.12 o
   6  23   2          9.92          7.65         1.53 o
  -6  24   2          1.71          1.30         0.93 o
  -5  24   2         19.15         18.24         1.41 o
  -4  24   2        111.14        124.93         2.79 o
  -3  24   2        221.64        237.09         4.19 o
  -2  24   2        257.39        258.75         3.87 o
  -1  24   2        395.71        405.87         8.91 o
   0  24   2        296.75        286.21         5.04 o
   1  24   2         65.62         72.67         2.66 o
   2  24   2         52.76         54.38         2.09 o
   3  24   2         42.83         51.76         2.26 o
   4  24   2         49.35         69.05         2.79 o
   5  24   2          4.85          4.03         1.16 o
  -5  25   2          5.87          3.95         0.97 o
  -4  25   2          6.11          5.53         1.02 o
  -3  25   2         88.14         93.81         2.74 o
  -2  25   2         63.21         64.95         2.07 o
  -1  25   2         94.43         86.24         2.20 o
   0  25   2          3.82          0.54         0.82 o
   1  25   2         34.39         26.82         1.71 o
   2  25   2        113.83        113.89         3.08 o
   3  25   2        181.55        188.37         4.00 o
   4  25   2         24.26         21.16         1.95 o
   5  25   2          0.79          0.19         0.94 o
  -5  26   2          0.08         -0.89         0.89 o
  -4  26   2         13.56         10.42         1.06 o
  -3  26   2         47.20         51.79         2.06 o
  -2  26   2         33.76         37.85         1.66 o
  -1  26   2          4.87          5.62         0.93 o
   0  26   2         40.99         33.39         1.64 o
   1  26   2        129.34        133.99         3.14 o
   2  26   2         22.44         18.50         1.43 o
   3  26   2          4.45          2.36         2.00 o
   4  26   2          2.07          1.87         1.07 o
  -4  27   2         11.95         10.11         1.08 o
  -3  27   2         13.41         10.06         1.38 o
  -2  27   2         12.82         14.70         1.11 o
  -1  27   2         21.03         16.82         1.24 o
   0  27   2         69.29         70.93         2.19 o
   1  27   2         75.34         83.76         2.66 o
   2  27   2          1.83         -0.36         0.93 o
   3  27   2          3.75          2.27         1.13 o
   4  27   2          0.16          0.66         0.99 o
  -4  28   2         14.01         11.89         1.56 o
  -3  28   2         12.42          8.86         1.07 o
  -2  28   2         19.69         19.59         1.30 o
  -1  28   2         29.18         25.11         1.45 o
   0  28   2        149.72        160.14         4.94 o
   1  28   2        147.77        176.37         5.01 o
   2  28   2         97.25        100.59         3.31 o
   3  28   2        104.97        125.16         4.07 o
  -3  29   2          3.36          0.93         0.78 o
  -2  29   2          9.19         11.73         1.40 o
  -1  29   2         11.97         14.31         1.14 o
   0  29   2          1.40          1.12         0.96 o
   1  29   2          1.04          1.48         0.85 o
   2  29   2          7.03          4.74         1.19 o
   3  29   2          9.43          6.69         1.66 o
  -2  30   2         47.02         45.81         2.11 o
  -1  30   2          6.29          8.22         1.20 o
   0  30   2         25.51         31.08         1.62 o
   1  30   2         46.54         55.09         2.78 o
   2  30   2         32.57         47.68         3.77 o
  -9   1   3         34.40         44.72         3.01 o
  -8   1   3         13.48         13.48         1.40 o
  -7   1   3         70.12         72.65         2.40 o
  -6   1   3        724.68        674.91         7.83 o
  -5   1   3         62.23         60.08         1.66 o
  -4   1   3         86.87         78.50         2.28 o
  -3   1   3       3747.47       3766.88        47.48 o
  -2   1   3       2266.93       2169.59        29.90 o
  -1   1   3       2641.76       2470.72        33.45 o
   0   1   3       1155.31       1255.72        19.09 o
   1   1   3        677.80        653.04        11.87 o
   2   1   3        474.46        482.75         9.10 o
   3   1   3         72.81         59.06         2.31 o
   4   1   3        177.06        184.80         3.14 o
   5   1   3        541.39        564.88         6.78 o
   6   1   3         80.33         89.02         2.38 o
   7   1   3         22.76         21.80         1.31 o
   8   1   3          1.79          2.89         0.78 o
  -9   2   3         16.97         18.07         1.85 o
  -8   2   3          7.87          9.76         1.32 o
  -7   2   3         62.18         42.75         1.95 o
  -6   2   3        207.62        185.42         3.51 o
  -5   2   3        133.85        133.43         2.61 o
  -4   2   3       4542.65       4380.73        42.21 o
  -3   2   3       1442.44       1619.60        25.40 o
  -2   2   3       3362.95       3487.25        51.54 o
  -1   2   3        745.67        782.06        11.45 o
   0   2   3      14581.23      13657.24       313.62 o
   1   2   3       5162.34       5034.81       115.94 o
   2   2   3         37.51         39.47         1.95 o
   3   2   3         74.69         75.04         2.72 o
   4   2   3         45.52         47.48         1.63 o
   5   2   3          7.61          5.59         0.82 o
   6   2   3          2.49         -0.22         0.81 o
   7   2   3          2.08          4.61         0.89 o
   8   2   3         45.07         56.01         1.99 o
  -9   3   3          0.84         -1.64         1.86 o
  -8   3   3          0.01          0.53         1.06 o
  -7   3   3         16.94         16.35         1.19 o
  -6   3   3         79.39         76.60         2.18 o
  -5   3   3        221.96        241.77         3.53 o
  -4   3   3        756.63        757.36         8.36 o
  -3   3   3        196.04        226.29         5.12 o
  -2   3   3       1793.57       1802.84        30.80 o
  -1   3   3        367.21        333.93         6.22 o
   0   3   3        317.50        298.77         5.51 o
   1   3   3        364.42        369.73         5.97 o
   2   3   3       1268.52       1365.36        23.73 o
   3   3   3        245.14        270.49         5.34 o
   4   3   3         33.61         36.87         1.45 o
   5   3   3         11.52         10.41         1.08 o
   6   3   3         34.11         39.92         1.74 o
   7   3   3          0.17          2.19         0.79 o
   8   3   3          7.96          5.75         0.83 o
  -9   4   3          0.43         -1.19         1.89 o
  -8   4   3          0.47          1.21         1.23 o
  -7   4   3          3.94          2.39         0.90 o
  -6   4   3          5.37          1.36         0.80 o
  -5   4   3         12.02         11.71         1.05 o
  -4   4   3         36.41         35.55         1.50 o
  -3   4   3         93.06        102.12         2.75 o
  -2   4   3        246.86        233.59         5.12 o
  -1   4   3        311.00        344.99         6.73 o
   0   4   3       2040.74       1968.95        26.95 o
   1   4   3        636.37        580.66         9.73 o
   2   4   3        205.15        208.19         4.77 o
   3   4   3         23.68         21.80         1.37 o
   4   4   3          8.72          7.93         0.92 o
   5   4   3          5.93          2.94         0.84 o
   6   4   3        160.74        164.90         3.20 o
   7   4   3        151.63        162.08         3.24 o
   8   4   3          1.52          1.10         0.89 o
  -9   5   3         40.50         42.75         4.00 o
  -8   5   3         82.33        100.26         4.06 o
  -7   5   3        119.61        125.88         2.68 o
  -6   5   3         42.95         40.13         1.59 o
  -5   5   3         42.75         45.31         1.73 o
  -4   5   3         59.42         67.91         1.70 o
  -3   5   3       1541.67       1485.39        21.48 o
  -2   5   3       1319.41       1288.61        18.53 o
  -1   5   3       1224.76       1144.70        14.04 o
   0   5   3        821.55        755.23        10.26 o
   1   5   3        644.88        667.23        11.15 o
   2   5   3        173.93        182.81         3.80 o
   3   5   3        939.96        967.76        18.27 o
   4   5   3         90.43        102.19         2.48 o
   5   5   3        249.79        258.60         3.83 o
   6   5   3         98.52        104.89         2.61 o
   7   5   3         95.71         97.19         2.61 o
   8   5   3          0.36         -0.55         0.85 o
  -9   6   3         14.15         12.91         1.78 o
  -8   6   3         13.79         14.30         1.87 o
  -7   6   3         48.03         46.95         2.30 o
  -6   6   3          0.05         -0.74         0.74 o
  -5   6   3         46.07         44.81         1.71 o
  -4   6   3         32.68         39.25         1.64 o
  -3   6   3        430.85        463.12         6.31 o
  -2   6   3        776.09        860.86        15.49 o
  -1   6   3         62.97         63.43         2.24 o
   0   6   3        190.70        219.12         4.17 o
   1   6   3       5792.32       6040.24       113.34 o
   2   6   3        244.10        229.79         4.78 o
   3   6   3       1214.18       1333.06        16.75 o
   4   6   3          0.57          0.05         0.71 o
   5   6   3         53.44         53.97         2.12 o
   6   6   3          1.94          0.63         0.87 o
   7   6   3          7.65          6.51         1.03 o
   8   6   3         24.16         23.12         1.60 o
  -9   7   3         30.80         34.44         2.97 o
  -8   7   3         94.25         97.02         4.60 o
  -7   7   3         18.74         19.03         1.81 o
  -6   7   3         68.74         75.01         2.33 o
  -5   7   3        275.17        274.28         3.74 o
  -4   7   3        194.80        188.56         3.09 o
  -3   7   3        312.51        303.67         4.46 o
  -2   7   3        148.66        174.65         3.45 o
  -1   7   3         95.88         82.63         2.65 o
   0   7   3       3167.33       3178.34        43.51 o
   1   7   3         88.85        112.20         3.51 o
   2   7   3        720.55        823.48        10.93 o
   3   7   3        114.18         95.86         3.19 o
   4   7   3        327.05        327.48         4.13 o
   5   7   3        555.59        543.54         6.73 o
   6   7   3          7.55          5.44         1.07 o
   7   7   3         44.53         52.55         2.21 o
   8   7   3         11.48          9.90         1.25 o
  -9   8   3          2.59          3.00         1.29 o
  -8   8   3          9.80          6.39         1.16 o
  -7   8   3         37.36         29.79         2.55 o
  -6   8   3        263.97        237.50         3.99 o
  -5   8   3        234.48        210.77         3.22 o
  -4   8   3         48.22         46.42         1.66 o
  -3   8   3        126.27        134.27         2.54 o
  -2   8   3         49.98         58.37         1.88 o
  -1   8   3       1222.33       1188.03        17.31 o
   0   8   3       1360.40       1359.93        30.62 o
   1   8   3         94.69        106.14         3.30 o
   2   8   3        387.55        464.71         7.59 o
   3   8   3        286.64        335.99         6.10 o
   4   8   3        315.81        314.58         3.99 o
   5   8   3        326.23        313.09         4.39 o
   6   8   3        499.33        519.97         6.54 o
   7   8   3        118.52        121.53         2.95 o
   8   8   3         20.41         20.48         1.32 o
  -9   9   3          7.22         10.57         1.49 o
  -8   9   3          2.66          3.08         1.08 o
  -7   9   3         36.48         31.12         2.18 o
  -6   9   3        179.33        186.95         3.48 o
  -5   9   3          0.99          0.87         0.73 o
  -4   9   3          1.00         -0.72         0.72 o
  -3   9   3          0.28          1.20         0.67 o
  -2   9   3         15.06          7.26         0.81 o
  -1   9   3        577.95        554.13         9.10 o
   0   9   3       1256.53       1286.59        18.65 o
   1   9   3        166.25        220.41         6.60 o
   2   9   3         28.02         32.70         1.92 o
   3   9   3        144.38        162.46         3.40 o
   4   9   3         12.58         13.19         0.99 o
   5   9   3         64.30         69.89         2.08 o
   6   9   3         70.42         80.73         2.52 o
   7   9   3          0.86          1.60         0.92 o
   8   9   3          6.35          1.90         0.86 o
  -9  10   3          1.99         -0.31         3.05 o
  -8  10   3          6.31          2.23         1.03 o
  -7  10   3          1.38         -0.07         1.02 o
  -6  10   3         48.48         44.89         2.13 o
  -5  10   3        228.36        208.66         3.50 o
  -4  10   3         30.25         30.66         1.35 o
  -3  10   3        284.88        282.64         5.04 o
  -2  10   3          2.63          0.71         0.55 o
  -1  10   3          0.44         -0.31         0.49 o
   0  10   3        110.44        131.77         3.37 o
   1  10   3        175.65        250.09         4.14 o
   2  10   3         46.67         59.72         2.57 o
   3  10   3        155.01        173.51         2.66 o
   4  10   3         35.05         32.02         1.57 o
   5  10   3        294.13        286.93         5.23 o
   6  10   3        261.93        253.83         4.80 o
   7  10   3         69.34         71.38         2.50 o
   8  10   3         17.01         15.63         1.08 o
  -8  11   3        104.35        105.66         4.67 o
  -7  11   3         74.15         81.03         2.88 o
  -6  11   3         26.55         23.60         1.46 o
  -5  11   3        353.62        361.38         5.10 o
  -4  11   3         10.51         12.82         1.09 o
  -3  11   3        194.69        212.17         3.99 o
  -2  11   3        275.87        224.10         3.77 o
  -1  11   3       1798.09       1841.90        22.68 o
   0  11   3        234.47        248.04         4.27 o
   1  11   3         60.51         65.49         2.19 o
   2  11   3        910.83        964.46        14.19 o
   3  11   3       1436.08       1418.70        15.35 o
   4  11   3        827.37        809.07         8.03 o
   5  11   3        461.01        478.78         6.00 o
   6  11   3        141.20        157.58         4.23 o
   7  11   3         14.86         10.64         1.36 o
   8  11   3          0.81          0.09         0.78 o
  -8  12   3          2.99          2.35         0.95 o
  -7  12   3         27.55         28.30         2.13 o
  -6  12   3         16.15         14.21         1.28 o
  -5  12   3         74.77         76.38         2.21 o
  -4  12   3          3.41          1.31         0.78 o
  -3  12   3          0.37         -0.70         0.70 o
  -2  12   3          4.83          5.78         0.72 o
  -1  12   3       1656.92       1651.73        19.49 o
   0  12   3         74.90        110.89         2.70 o
   1  12   3         84.46         72.44         2.12 o
   2  12   3         10.10          5.47         0.85 o
   3  12   3        594.81        574.28         6.06 o
   4  12   3          0.02         -0.38         0.76 o
   5  12   3         38.80         32.61         1.53 o
   6  12   3         35.83         36.17         2.02 o
   7  12   3          0.20         -0.51         0.93 o
   8  12   3          4.45          5.01         1.16 o
  -8  13   3         35.93         33.92         1.87 o
  -7  13   3         36.30         46.23         2.16 o
  -6  13   3        105.34        100.59         3.30 o
  -5  13   3          9.93          9.57         1.17 o
  -4  13   3        109.91        124.16         2.51 o
  -3  13   3         54.30         60.71         1.82 o
  -2  13   3         87.24         66.85         1.93 o
  -1  13   3          1.37          5.37         0.85 o
   0  13   3        442.46        435.76         6.20 o
   1  13   3        446.63        501.66         6.19 o
   2  13   3        484.64        474.06         5.69 o
   3  13   3         93.19         99.63         2.28 o
   4  13   3         61.39         65.65         2.25 o
   5  13   3         84.53         77.77         2.38 o
   6  13   3         90.25         99.79         2.89 o
   7  13   3          0.33         -0.06         0.94 o
   8  13   3          0.08          0.14         0.83 o
  -8  14   3         12.10         10.38         1.14 o
  -7  14   3        109.38        111.39         2.89 o
  -6  14   3         58.55         54.58         3.70 o
  -5  14   3         63.88         65.88         2.19 o
  -4  14   3          0.32         -0.68         0.96 o
  -3  14   3          0.83         -0.62         0.66 o
  -2  14   3          4.59          3.05         0.74 o
  -1  14   3        394.06        413.80         4.94 o
   0  14   3        707.58        676.27         6.94 o
   1  14   3        274.95        273.66         4.01 o
   2  14   3          0.59          0.01         0.67 o
   3  14   3          1.32          1.54         0.76 o
   4  14   3         57.11         54.68         1.96 o
   5  14   3        227.76        211.26         3.50 o
   6  14   3        120.34        116.08         3.58 o
   7  14   3         21.27         20.83         1.81 o
  -8  15   3         21.15         16.00         1.84 o
  -7  15   3         54.01         68.45         2.40 o
  -6  15   3          0.24         -0.18         1.22 o
  -5  15   3         99.73         88.86         2.37 o
  -4  15   3        305.05        280.99         4.13 o
  -3  15   3         72.17         84.41         2.27 o
  -2  15   3         41.16         47.00         1.60 o
  -1  15   3        356.44        345.67         4.41 o
   0  15   3         75.80         74.65         1.86 o
   1  15   3          8.23          7.96         0.82 o
   2  15   3          3.57          1.91         0.71 o
   3  15   3          2.17         -0.58         0.74 o
   4  15   3        315.06        322.77         4.24 o
   5  15   3        141.90        146.87         3.48 o
   6  15   3         28.88         28.55         1.90 o
   7  15   3          0.01         -1.04         1.04 o
  -8  16   3          8.59          7.62         1.30 o
  -7  16   3          7.88          6.60         1.26 o
  -6  16   3          0.22         -0.89         0.89 o
  -5  16   3          0.96         -0.87         0.87 o
  -4  16   3         47.81         44.61         1.87 o
  -3  16   3         40.23         46.67         1.65 o
  -2  16   3         36.47         39.45         1.49 o
  -1  16   3         84.57         93.08         2.00 o
   0  16   3         36.29         38.58         1.50 o
   1  16   3          8.22          7.72         0.83 o
   2  16   3          0.43         -0.70         0.70 o
   3  16   3        299.76        281.98         3.85 o
   4  16   3        403.14        422.35         5.09 o
   5  16   3         71.53         80.30         2.46 o
   6  16   3          0.86          0.12         1.07 o
   7  16   3          9.87          5.02         1.48 o
  -7  17   3         98.12         99.18         2.61 o
  -6  17   3         52.66         52.13         2.34 o
  -5  17   3          0.43         -0.83         1.16 o
  -4  17   3        170.67        177.40         3.20 o
  -3  17   3        470.53        458.50         5.44 o
  -2  17   3       1150.23       1101.10         9.86 o
  -1  17   3        597.95        560.53         5.55 o
   0  17   3        194.96        197.06         3.01 o
   1  17   3         14.29         11.76         1.02 o
   2  17   3         29.33         33.50         1.70 o
   3  17   3        184.32        196.51         3.48 o
   4  17   3        390.04        406.73         5.16 o
   5  17   3         38.57         35.92         1.97 o
   6  17   3         90.48         96.73         3.01 o
   7  17   3          9.00         10.36         1.84 o
  -7  18   3         20.74         26.83         1.61 o
  -6  18   3          0.11         -0.90         0.90 o
  -5  18   3          7.67          3.87         0.96 o
  -4  18   3         39.92         30.45         1.44 o
  -3  18   3         20.86         19.68         1.35 o
  -2  18   3         29.81         24.32         1.32 o
  -1  18   3        747.64        753.07         7.32 o
   0  18   3       1184.06       1196.91        11.39 o
   1  18   3        345.59        381.46         5.19 o
   2  18   3         11.54         10.17         1.06 o
   3  18   3         64.98         64.48         2.19 o
   4  18   3        101.21        104.49         2.66 o
   5  18   3          0.25         -0.56         0.95 o
   6  18   3          7.43          5.11         1.37 o
   7  18   3          0.18         -0.47         0.99 o
  -7  19   3          3.99          1.03         1.14 o
  -6  19   3          0.93         -0.51         0.97 o
  -5  19   3         28.17         36.27         1.89 o
  -4  19   3         83.90         82.86         2.47 o
  -3  19   3         43.30         30.52         1.56 o
  -2  19   3          0.76         -0.02         0.82 o
  -1  19   3        337.85        364.71         4.67 o
   0  19   3       2035.30       2037.93        17.56 o
   1  19   3          0.74          0.76         0.77 o
   2  19   3        307.87        321.77         4.63 o
   3  19   3          2.35         -0.31         0.92 o
   4  19   3          9.07          9.11         1.22 o
   5  19   3          1.66          2.23         1.02 o
   6  19   3         16.00         13.62         1.68 o
  -7  20   3         13.68         10.26         1.21 o
  -6  20   3         31.21         25.90         1.78 o
  -5  20   3         16.78         12.16         1.18 o
  -4  20   3          0.60          3.20         1.28 o
  -3  20   3          5.98          1.59         0.92 o
  -2  20   3        243.32        239.68         3.72 o
  -1  20   3       1561.92       1601.05        13.76 o
   0  20   3        311.02        313.48         4.97 o
   1  20   3         43.49         39.03         1.73 o
   2  20   3          9.02         11.29         1.12 o
   3  20   3         67.08         52.44         2.00 o
   4  20   3        213.60        212.40         4.46 o
   5  20   3         27.90         24.76         1.60 o
   6  20   3          0.20         -1.11         1.50 o
  -6  21   3          0.00         -0.85         0.85 o
  -5  21   3          1.31         -0.43         0.87 o
  -4  21   3         40.03         42.27         1.92 o
  -3  21   3        338.87        331.96         4.87 o
  -2  21   3        452.54        443.13         5.22 o
  -1  21   3          8.60          4.48         0.86 o
   0  21   3         71.31         76.78         2.10 o
   1  21   3        744.02        759.79         8.55 o
   2  21   3          0.16         -0.83         0.83 o
   3  21   3        140.78        140.55         4.26 o
   4  21   3         17.37         18.66         1.61 o
   5  21   3         60.95         63.76         2.56 o
   6  21   3         61.53         58.39         3.12 o
  -6  22   3          0.39         -0.84         0.88 o
  -5  22   3         17.56         14.45         1.28 o
  -4  22   3          8.85          6.31         1.18 o
  -3  22   3        238.73        239.58         4.08 o
  -2  22   3         84.88         87.50         2.23 o
  -1  22   3         84.18         74.89         2.18 o
   0  22   3        111.95        105.68         2.50 o
   1  22   3         87.03         86.62         2.48 o
   2  22   3        278.31        299.88         6.84 o
   3  22   3         76.88         82.67         2.64 o
   4  22   3         22.10         19.45         1.55 o
   5  22   3          0.06          0.45         1.15 o
   6  22   3          0.64          0.16         1.14 o
  -6  23   3         24.52         19.08         1.93 o
  -5  23   3         21.55         27.40         1.53 o
  -4  23   3         56.06         55.13         2.08 o
  -3  23   3        249.44        268.57         4.38 o
  -2  23   3        824.03        802.82         7.97 o
  -1  23   3        736.73        748.22         9.55 o
   0  23   3        230.46        263.76         4.38 o
   1  23   3          4.76         -0.04         1.20 o
   2  23   3         23.05         20.24         1.54 o
   3  23   3         18.05         23.64         1.71 o
   4  23   3         19.30         19.55         1.49 o
   5  23   3         34.34         28.07         1.92 o
  -5  24   3         14.76         11.76         1.09 o
  -4  24   3          5.33          3.94         0.99 o
  -3  24   3          0.04         -0.56         0.86 o
  -2  24   3         21.77         19.98         1.32 o
  -1  24   3         50.08         42.18         1.84 o
   0  24   3        257.31        258.78         4.00 o
   1  24   3        135.92        149.57         3.21 o
   2  24   3         10.47         11.14         1.22 o
   3  24   3          4.82          4.58         1.12 o
   4  24   3          2.95          3.39         1.14 o
   5  24   3          5.52          3.15         1.35 o
  -5  25   3        106.43        109.99         3.62 o
  -4  25   3         58.69         65.05         2.35 o
  -3  25   3          1.50         -0.36         0.85 o
  -2  25   3          1.14         -0.39         0.84 o
  -1  25   3          5.72          5.55         0.95 o
   0  25   3         13.16          8.49         1.14 o
   1  25   3         18.68         20.64         1.39 o
   2  25   3         20.86         24.33         1.66 o
   3  25   3          3.30          2.58         1.15 o
   4  25   3          5.95          5.23         1.27 o
  -5  26   3         42.20         24.13         3.05 o
  -4  26   3         10.31          9.02         1.13 o
  -3  26   3         16.44         13.79         1.18 o
  -2  26   3         55.49         55.17         2.04 o
  -1  26   3        135.21        160.27         3.12 o
   0  26   3         65.39         76.91         2.27 o
   1  26   3         67.95         61.03         2.22 o
   2  26   3         38.18         33.01         2.34 o
   3  26   3          4.03          2.46         1.24 o
   4  26   3         22.55         21.12         1.83 o
  -4  27   3          9.52          8.43         1.23 o
  -3  27   3         39.71         36.94         2.46 o
  -2  27   3         82.83         78.87         3.07 o
  -1  27   3         78.01         90.31         3.28 o
   0  27   3        111.15        106.69         2.85 o
   1  27   3         59.86         64.47         2.34 o
   2  27   3          8.17          5.87         1.10 o
   3  27   3          4.57          2.51         1.05 o
  -3  28   3         48.49         51.56         1.95 o
  -2  28   3         37.35         33.57         1.72 o
  -1  28   3          0.38         -0.84         0.84 o
   0  28   3         14.91         18.19         1.52 o
   1  28   3          0.08          1.33         0.89 o
   2  28   3          5.51          1.67         0.87 o
   3  28   3         24.00         26.31         2.31 o
  -2  29   3         71.51         78.04         2.69 o
  -1  29   3         64.69         66.36         3.55 o
   0  29   3         55.09         63.79         2.31 o
   1  29   3         87.24        103.93         2.78 o
   2  29   3         50.11         60.03         2.74 o
  -1  30   3         10.63         10.57         1.11 o
   0  30   3         20.20         17.62         1.69 o
  -9   0   4         17.86         15.13         5.50 o
  -8   0   4         73.04         64.89         4.03 o
  -7   0   4          0.20         -1.49         1.93 o
  -6   0   4        174.01        219.25         5.58 o
  -5   0   4        408.25        465.40         7.48 o
  -4   0   4        209.78        242.78         4.82 o
  -3   0   4       1587.98       1570.73        21.19 o
  -2   0   4        216.29        219.21         6.52 o
  -1   0   4          0.22          2.40         0.99 o
   0   0   4        223.45        247.94         8.51 o
   1   0   4       1140.43       1094.83        22.39 o
   2   0   4        177.31        222.35         6.77 o
   3   0   4        387.33        346.72         8.99 o
   4   0   4          3.99          0.48         0.98 o
   5   0   4         96.11        102.25         3.67 o
   6   0   4         13.89         14.96         1.99 o
   7   0   4        268.32        288.10         5.90 o
   8   0   4        148.85        156.03         5.25 o
  -9   1   4         16.94         11.63         1.85 o
  -8   1   4          5.85          3.83         1.40 o
  -7   1   4         11.92          8.66         1.48 o
  -6   1   4        342.78        309.15         5.14 o
  -5   1   4         12.72         20.29         1.22 o
  -4   1   4        547.00        553.41         6.49 o
  -3   1   4        631.29        654.96         7.49 o
  -2   1   4        658.83        616.90         9.33 o
  -1   1   4        153.72        167.55         5.30 o
   0   1   4         36.44         34.89         1.89 o
   1   1   4       2318.62       2353.00        35.56 o
   2   1   4          0.84          1.03         0.96 o
   3   1   4        295.07        255.76         5.72 o
   4   1   4         21.79         22.53         1.32 o
   5   1   4          8.91          7.63         0.93 o
   6   1   4         24.12         25.38         1.53 o
   7   1   4         16.07         19.08         1.26 o
   8   1   4          5.37          8.47         0.77 o
  -9   2   4          4.42          1.55         1.72 o
  -8   2   4         62.82         62.85         3.35 o
  -7   2   4          1.72          1.34         1.16 o
  -6   2   4        193.16        175.19         3.88 o
  -5   2   4        206.86        209.43         3.31 o
  -4   2   4       1468.94       1457.97        13.11 o
  -3   2   4        417.26        462.14         5.42 o
  -2   2   4        135.47        164.07         3.37 o
  -1   2   4       1499.68       1506.94        21.32 o
   0   2   4       1448.74       1550.95        25.12 o
   1   2   4        720.21        599.19        10.43 o
   2   2   4         18.58         22.17         1.91 o
   3   2   4         61.27         61.80         2.11 o
   4   2   4         13.29         14.61         1.03 o
   5   2   4          5.79          4.99         0.87 o
   6   2   4          2.56          2.75         0.91 o
   7   2   4         87.59         99.59         2.37 o
   8   2   4         43.42         44.53         1.52 o
  -9   3   4         21.55         17.15         2.51 o
  -8   3   4          2.43          0.67         1.33 o
  -7   3   4          1.15         -0.64         1.06 o
  -6   3   4        263.55        280.04         6.26 o
  -5   3   4         40.91         50.75         1.64 o
  -4   3   4       2038.85       2066.56        17.81 o
  -3   3   4       1797.95       1909.30        17.89 o
  -2   3   4         76.76         65.75         2.07 o
  -1   3   4       1610.72       1611.03        19.61 o
   0   3   4       1635.32       1691.10        23.72 o
   1   3   4       3617.46       3734.08        61.76 o
   2   3   4          3.98          1.42         0.89 o
   3   3   4         77.56         73.43         2.07 o
   4   3   4        202.31        200.06         3.06 o
   5   3   4        514.45        520.70         6.05 o
   6   3   4         94.19        100.20         2.60 o
   7   3   4         71.42         77.48         2.11 o
   8   3   4          7.80         10.81         0.90 o
  -9   4   4         10.09          8.21         1.71 o
  -8   4   4          4.64          6.84         1.61 o
  -7   4   4          9.08          5.24         1.40 o
  -6   4   4         16.05         16.33         1.35 o
  -5   4   4         88.01         90.12         2.40 o
  -4   4   4          3.43          4.04         0.77 o
  -3   4   4        385.98        380.79         5.39 o
  -2   4   4         28.55         37.15         1.46 o
  -1   4   4        104.05        104.54         2.87 o
   0   4   4         19.46         24.44         1.73 o
   1   4   4       5435.34       5745.80        99.99 o
   2   4   4       1210.72       1205.81        19.81 o
   3   4   4         18.81         18.38         1.16 o
   4   4   4         96.08         94.66         2.10 o
   5   4   4          4.53          5.57         0.94 o
   6   4   4          3.03          1.44         0.92 o
   7   4   4         31.34         36.63         1.59 o
   8   4   4          6.91          5.75         0.78 o
  -9   5   4          2.03          4.47         1.58 o
  -8   5   4          2.38         -0.38         1.30 o
  -7   5   4          5.32          3.47         1.18 o
  -6   5   4        128.95        114.16         2.84 o
  -5   5   4         40.30         38.95         1.72 o
  -4   5   4         80.68         78.36         1.97 o
  -3   5   4        386.00        379.87         5.18 o
  -2   5   4        677.05        617.45         9.55 o
  -1   5   4          1.76          4.27         0.77 o
   0   5   4         46.14         49.61         2.00 o
   1   5   4          0.34          3.84         0.74 o
   2   5   4        147.30        177.98         4.06 o
   3   5   4        156.03        183.28         3.19 o
   4   5   4        244.30        223.29         3.18 o
   5   5   4         20.08         17.67         1.31 o
   6   5   4          0.36         -0.43         0.84 o
   7   5   4        107.31        127.92         2.84 o
   8   5   4          2.55          2.25         0.70 o
  -9   6   4         20.21         19.73         2.59 o
  -8   6   4         40.05         47.43         2.95 o
  -7   6   4         24.02         27.21         1.70 o
  -6   6   4          1.66         -0.95         0.95 o
  -5   6   4        324.07        335.14         4.47 o
  -4   6   4        202.06        195.24         2.95 o
  -3   6   4         84.18         86.16         2.17 o
  -2   6   4        510.95        525.40         6.64 o
  -1   6   4        116.28        140.83         3.52 o
   0   6   4        521.71        625.59        10.97 o
   1   6   4        890.78        932.79        13.05 o
   2   6   4        518.18        578.08         8.95 o
   3   6   4       1180.22       1162.88        11.56 o
   4   6   4         20.82         16.00         1.07 o
   5   6   4          8.25          8.30         1.14 o
   6   6   4         11.43         11.94         1.28 o
   7   6   4         88.83         95.62         2.40 o
   8   6   4         29.97         24.69         1.64 o
  -9   7   4         27.84         32.95         3.39 o
  -8   7   4          6.26          5.87         1.59 o
  -7   7   4          0.24         -1.04         1.04 o
  -6   7   4         23.04         23.03         1.49 o
  -5   7   4        102.40        100.79         2.29 o
  -4   7   4          0.48          0.17         0.59 o
  -3   7   4        141.24        142.13         2.83 o
  -2   7   4        440.80        414.17         5.26 o
  -1   7   4       1815.51       1868.96        20.53 o
   0   7   4       1192.20       1235.14        16.84 o
   1   7   4       1057.51       1118.19        14.53 o
   2   7   4        593.30        621.75         8.75 o
   3   7   4        557.49        543.46         7.30 o
   4   7   4        294.63        286.09         3.69 o
   5   7   4        431.90        426.95         5.51 o
   6   7   4         44.94         43.32         5.32 o
   7   7   4          3.03          2.43         0.99 o
   8   7   4          2.94          2.42         0.97 o
  -9   8   4          0.69          1.22         3.66 o
  -8   8   4         15.72         10.76         1.72 o
  -7   8   4          8.62          5.61         1.33 o
  -6   8   4          3.27          1.80         0.93 o
  -5   8   4         85.00         77.49         2.22 o
  -4   8   4         11.71         11.19         0.94 o
  -3   8   4          8.99          4.99         0.73 o
  -2   8   4         53.12         55.16         1.80 o
  -1   8   4        446.00        495.37         7.15 o
   0   8   4        285.06        301.58         4.83 o
   1   8   4          1.44         10.66         0.99 o
   2   8   4          2.88          3.72         1.75 o
   3   8   4        126.16        143.32         2.73 o
   4   8   4         18.08         19.04         1.07 o
   5   8   4         31.35         35.40         1.55 o
   6   8   4         29.95         29.25         1.64 o
   7   8   4          0.04          0.21         0.88 o
   8   8   4          7.94          4.71         0.74 o
  -8   9   4         10.95         10.59         1.66 o
  -7   9   4          3.67          2.92         1.22 o
  -6   9   4         14.70          8.79         1.19 o
  -5   9   4        131.71        141.41         2.85 o
  -4   9   4        367.31        336.84         4.30 o
  -3   9   4        715.20        689.71         6.72 o
  -2   9   4        333.89        354.30         5.19 o
  -1   9   4         84.75         93.35         2.46 o
   0   9   4        380.28        431.03         6.75 o
   1   9   4         27.99         33.30         1.60 o
   2   9   4        743.22        778.26         8.98 o
   3   9   4        759.92        725.44         7.39 o
   4   9   4        694.83        691.29         6.79 o
   5   9   4        389.36        382.97         4.82 o
   6   9   4        248.14        264.88         4.50 o
   7   9   4        173.66        170.80         3.48 o
   8   9   4         15.11         10.86         1.17 o
  -8  10   4         18.08         21.15         2.04 o
  -7  10   4         64.91         72.11         3.47 o
  -6  10   4          7.13          2.35         1.01 o
  -5  10   4          1.36         -0.62         0.77 o
  -4  10   4        723.71        688.25         6.93 o
  -3  10   4        299.43        313.71         4.07 o
  -2  10   4        168.30        177.66         3.34 o
  -1  10   4        517.12        552.80         7.43 o
   0  10   4        766.31        799.77         9.55 o
   1  10   4       1442.65       1423.89        19.60 o
   2  10   4       1307.43       1285.11        20.08 o
   3  10   4        803.50        839.98         7.72 o
   4  10   4          5.39          6.41         1.00 o
   5  10   4          0.31          0.47         0.84 o
   6  10   4          0.02          1.28         0.97 o
   7  10   4         26.09         22.36         1.85 o
   8  10   4          0.57         -0.63         0.63 o
  -8  11   4          3.10          4.74         1.20 o
  -7  11   4         12.15         11.44         1.49 o
  -6  11   4         27.22         21.03         1.64 o
  -5  11   4        133.08        128.27         3.24 o
  -4  11   4         12.85          9.23         0.97 o
  -3  11   4         27.30         21.28         1.09 o
  -2  11   4        241.81        242.95         3.56 o
  -1  11   4         20.72         32.30         1.52 o
   0  11   4         70.71         82.22         2.17 o
   1  11   4        274.81        277.68         3.84 o
   2  11   4          0.25          2.74         0.81 o
   3  11   4        148.12        151.76         2.69 o
   4  11   4        144.28        140.33         2.69 o
   5  11   4         21.79         19.98         1.34 o
   6  11   4         28.63         27.37         1.78 o
   7  11   4         13.75         10.54         1.28 o
  -8  12   4         30.50         37.37         2.69 o
  -7  12   4         70.17         77.25         2.76 o
  -6  12   4         15.84         17.96         1.82 o
  -5  12   4          1.39          0.22         0.95 o
  -4  12   4         62.03         66.25         2.07 o
  -3  12   4         93.65         85.02         2.04 o
  -2  12   4         14.19         18.85         1.16 o
  -1  12   4          2.63          2.90         0.63 o
   0  12   4        226.69        211.42         3.10 o
   1  12   4        487.56        454.16         5.92 o
   2  12   4       1278.73       1267.94        11.28 o
   3  12   4        854.75        841.87         7.56 o
   4  12   4        178.78        193.41         3.44 o
   5  12   4          0.75          0.23         0.90 o
   6  12   4          2.43          3.35         1.17 o
   7  12   4          7.04          3.97         1.09 o
  -8  13   4          0.43         -0.89         0.89 o
  -7  13   4          0.77          2.16         1.07 o
  -6  13   4          6.42          2.89         1.31 o
  -5  13   4        153.03        138.40         3.86 o
  -4  13   4        193.50        175.11         3.27 o
  -3  13   4        834.63        881.97         9.19 o
  -2  13   4        422.83        408.12         4.99 o
  -1  13   4         56.68         55.94         1.69 o
   0  13   4        154.33        136.60         2.70 o
   1  13   4        471.95        454.36         5.72 o
   2  13   4         75.49         78.29         1.92 o
   3  13   4        302.07        290.83         3.84 o
   4  13   4        108.02        109.12         2.47 o
   5  13   4         73.25         75.68         2.78 o
   6  13   4        167.43        183.70         3.90 o
   7  13   4         24.51         18.30         1.38 o
  -8  14   4          2.08          0.05         0.93 o
  -7  14   4         12.05          6.90         1.11 o
  -6  14   4          1.00          0.31         1.01 o
  -5  14   4          6.07          1.20         0.99 o
  -4  14   4         86.21         89.99         2.48 o
  -3  14   4          8.06         15.47         1.13 o
  -2  14   4         80.41         93.78         1.94 o
  -1  14   4         96.67        100.68         2.12 o
   0  14   4          9.09          2.94         0.68 o
   1  14   4          4.93          7.13         0.75 o
   2  14   4         72.18         76.89         1.89 o
   3  14   4          8.54          8.78         1.07 o
   4  14   4         27.21         25.63         1.45 o
   5  14   4          0.52          0.99         1.00 o
   6  14   4          8.90         16.80         1.58 o
   7  14   4          0.64          1.10         0.85 o
  -8  15   4         18.44         11.76         1.47 o
  -7  15   4          0.10         -0.53         0.92 o
  -6  15   4          4.03          2.47         1.06 o
  -5  15   4        121.02        132.65         2.94 o
  -4  15   4        242.50        246.22         4.04 o
  -3  15   4          5.35          2.29         1.05 o
  -2  15   4        116.14        116.02         2.38 o
  -1  15   4         26.00         33.32         1.30 o
   0  15   4         73.21         59.27         1.86 o
   1  15   4        649.18        628.99         6.23 o
   2  15   4        512.75        511.64         5.55 o
   3  15   4         15.53          8.75         1.04 o
   4  15   4        117.09        110.12         2.58 o
   5  15   4        308.08        315.64         4.66 o
   6  15   4        200.03        214.01         4.21 o
   7  15   4          5.08          2.47         1.31 o
  -7  16   4         25.14         24.17         1.66 o
  -6  16   4         96.08        110.71         2.92 o
  -5  16   4          8.33          6.99         1.31 o
  -4  16   4        353.00        353.89         4.80 o
  -3  16   4        454.30        429.12         5.68 o
  -2  16   4         20.73         15.44         1.13 o
  -1  16   4        162.66        160.28         2.54 o
   0  16   4          1.51         -0.64         0.64 o
   1  16   4        429.26        448.29         5.10 o
   2  16   4       2110.41       2098.74        19.14 o
   3  16   4        230.15        240.56         3.74 o
   4  16   4         27.28         16.79         1.26 o
   5  16   4         17.97         12.92         1.24 o
   6  16   4         30.76         25.70         1.86 o
   7  16   4         20.93         13.61         2.67 o
  -7  17   4         12.34         12.42         1.32 o
  -6  17   4          7.82          7.00         1.19 o
  -5  17   4          0.06         -0.93         0.93 o
  -4  17   4          0.35          1.86         0.94 o
  -3  17   4        200.58        213.44         3.75 o
  -2  17   4        100.87         97.12         2.42 o
  -1  17   4          0.32         -0.72         0.79 o
   0  17   4         54.72         49.10         1.79 o
   1  17   4        200.39        196.09         3.16 o
   2  17   4       1183.92       1173.48        13.15 o
   3  17   4         78.96         84.56         2.28 o
   4  17   4          0.53         -0.71         0.95 o
   5  17   4          9.51          4.36         1.05 o
   6  17   4          0.64         -1.11         1.11 o
  -7  18   4          9.10          9.40         1.12 o
  -6  18   4         27.08         26.06         2.61 o
  -5  18   4         69.54         68.20         2.58 o
  -4  18   4        101.79         91.36         2.48 o
  -3  18   4        105.48        107.18         2.79 o
  -2  18   4        668.50        674.60         7.24 o
  -1  18   4        265.33        250.31         3.57 o
   0  18   4         71.74         64.84         1.89 o
   1  18   4          0.74         -0.35         0.81 o
   2  18   4        292.93        312.71         4.81 o
   3  18   4         12.00         15.32         1.25 o
   4  18   4          5.48          5.25         1.05 o
   5  18   4         14.43         18.52         1.44 o
   6  18   4         52.60         52.31         2.44 o
  -7  19   4          0.02          0.48         0.82 o
  -6  19   4          0.07         -0.37         0.91 o
  -5  19   4          0.10         -0.91         0.91 o
  -4  19   4        220.21        223.00         4.99 o
  -3  19   4        772.57        824.06         8.95 o
  -2  19   4        185.68        204.98         3.31 o
  -1  19   4          0.77         -0.50         0.74 o
   0  19   4         14.97         13.43         1.19 o
   1  19   4         96.53         88.92         2.53 o
   2  19   4        146.25        128.76         3.06 o
   3  19   4          0.84         -1.14         1.14 o
   4  19   4         11.25         10.97         1.34 o
   5  19   4         61.57         57.17         2.38 o
   6  19   4          7.84          4.06         1.21 o
  -6  20   4          8.54          9.70         1.20 o
  -5  20   4         22.56         26.39         1.51 o
  -4  20   4         50.62         50.07         2.02 o
  -3  20   4         73.59         87.52         2.44 o
  -2  20   4        232.97        233.27         3.57 o
  -1  20   4        112.88        121.13         2.59 o
   0  20   4         76.91         84.83         2.29 o
   1  20   4          6.99          4.32         0.96 o
   2  20   4         61.84         66.16         2.54 o
   3  20   4          1.24          1.62         1.05 o
   4  20   4          1.78          2.55         1.01 o
   5  20   4          6.49          5.24         1.19 o
   6  20   4          0.25         -0.77         1.33 o
  -6  21   4          5.21          4.66         1.14 o
  -5  21   4         52.53         55.84         1.92 o
  -4  21   4         37.76         30.85         1.75 o
  -3  21   4         47.77         49.18         1.88 o
  -2  21   4         53.09         56.27         1.94 o
  -1  21   4         63.05         74.66         2.16 o
   0  21   4         99.73        100.95         2.57 o
   1  21   4        321.76        299.26         4.77 o
   2  21   4        605.68        592.32         8.85 o
   3  21   4         28.72         29.37         1.96 o
   4  21   4         13.56         10.78         1.27 o
   5  21   4         11.55          9.58         1.32 o
  -6  22   4         23.55         21.03         1.53 o
  -5  22   4        132.14        145.89         3.22 o
  -4  22   4        284.33        303.03         4.88 o
  -3  22   4        212.87        234.49         3.92 o
  -2  22   4        233.58        246.30         3.81 o
  -1  22   4         58.33         52.75         2.39 o
   0  22   4          1.84          3.37         1.10 o
   1  22   4          1.38          1.41         0.92 o
   2  22   4        143.56        158.30         3.53 o
   3  22   4         52.70         60.84         2.57 o
   4  22   4         16.24         15.38         1.50 o
   5  22   4          2.05          1.85         1.18 o
  -5  23   4         15.45         14.01         1.19 o
  -4  23   4          2.46          4.36         0.97 o
  -3  23   4         73.81         71.10         2.20 o
  -2  23   4          1.43          0.79         0.94 o
  -1  23   4         85.02         80.12         2.36 o
   0  23   4         53.85         52.23         2.02 o
   1  23   4          8.05          7.29         1.32 o
   2  23   4         18.36         14.11         1.59 o
   3  23   4          0.87         -0.40         1.14 o
   4  23   4         12.48         11.06         1.74 o
   5  23   4          5.86          4.12         1.27 o
  -5  24   4         16.69         16.11         1.34 o
  -4  24   4        145.11        143.60         3.21 o
  -3  24   4        155.58        151.72         3.04 o
  -2  24   4         35.99         28.15         1.50 o
  -1  24   4          4.12          3.77         1.08 o
   0  24   4         81.10         97.62         2.84 o
   1  24   4          8.95          9.47         1.14 o
   2  24   4          0.83         -0.96         0.96 o
   3  24   4          1.81          1.02         1.08 o
   4  24   4         51.94         62.34         2.87 o
  -5  25   4          8.09          6.62         1.31 o
  -4  25   4          8.27          7.91         1.07 o
  -3  25   4         52.98         63.52         2.56 o
  -2  25   4         40.04         41.00         1.78 o
  -1  25   4         22.97         22.94         1.39 o
   0  25   4         92.68         89.21         2.55 o
   1  25   4          4.04          3.46         0.97 o
   2  25   4          8.62          7.64         1.28 o
   3  25   4         76.95         89.26         3.01 o
   4  25   4         57.63         67.41         2.95 o
  -4  26   4         33.97         32.47         1.89 o
  -3  26   4         33.41         30.02         1.55 o
  -2  26   4          0.77         -0.76         0.86 o
  -1  26   4         30.72         33.45         2.09 o
   0  26   4          1.28         -0.53         0.92 o
   1  26   4         80.84         76.30         2.49 o
   2  26   4         63.92         61.14         3.15 o
   3  26   4          0.50          0.47         1.08 o
  -3  27   4         21.68         24.09         1.57 o
  -2  27   4         29.48         30.94         1.59 o
  -1  27   4         69.39         74.37         2.48 o
   0  27   4         33.88         36.39         2.58 o
   1  27   4          8.96          6.67         1.08 o
   2  27   4         65.18         76.10         2.96 o
   3  27   4         36.72         39.52         2.66 o
  -3  28   4         34.43         40.56         2.17 o
  -2  28   4         49.87         44.61         2.07 o
  -1  28   4         41.81         46.77         1.88 o
   0  28   4         29.01         21.73         2.22 o
   1  28   4         78.56         88.86         2.87 o
   2  28   4        115.79        141.84         3.60 o
  -1  29   4          0.52         -0.27         0.77 o
   0  29   4          2.68          0.77         0.83 o
   1  29   4          8.44          7.79         2.16 o
  -9   1   5          2.53          1.90         1.44 o
  -8   1   5         17.48         21.25         2.68 o
  -7   1   5          8.50         11.17         1.47 o
  -6   1   5          0.29          1.73         0.98 o
  -5   1   5         11.74         12.37         0.98 o
  -4   1   5          7.23          6.45         0.76 o
  -3   1   5         27.31         25.46         1.29 o
  -2   1   5        883.46        884.56         9.53 o
  -1   1   5        562.25        539.29         6.79 o
   0   1   5        275.49        306.16         5.22 o
   1   1   5         79.91         79.64         2.73 o
   2   1   5        136.31        128.46         2.71 o
   3   1   5        577.78        572.48         6.43 o
   4   1   5         83.46         83.52         2.12 o
   5   1   5        207.80        222.58         3.62 o
   6   1   5        404.52        439.82         5.63 o
   7   1   5         94.02        100.17         2.36 o
   8   1   5         28.80         24.39         1.26 o
  -9   2   5          0.19         -0.13         1.78 o
  -8   2   5         21.93          9.82         2.16 o
  -7   2   5          8.27          6.06         1.32 o
  -6   2   5        329.27        302.48         4.81 o
  -5   2   5        188.81        190.23         3.22 o
  -4   2   5        188.11        194.02         2.78 o
  -3   2   5        640.28        651.62         6.22 o
  -2   2   5        138.23        148.65         2.83 o
  -1   2   5       1761.79       1799.31        19.99 o
   0   2   5        245.81        225.77         4.72 o
   1   2   5       4377.22       4137.86       118.85 o
   2   2   5        471.25        471.83         7.10 o
   3   2   5         28.72         30.20         1.47 o
   4   2   5          2.45          3.47         0.84 o
   5   2   5        214.56        224.85         3.76 o
   6   2   5        131.09        157.50         3.03 o
   7   2   5         87.05        103.86         2.39 o
   8   2   5          2.91          4.28         0.69 o
  -9   3   5          0.80          2.93         1.92 o
  -8   3   5         31.14         29.92         2.93 o
  -7   3   5         10.68          6.06         1.35 o
  -6   3   5        185.89        176.69         3.49 o
  -5   3   5         64.03         75.39         2.18 o
  -4   3   5         28.43         32.25         1.32 o
  -3   3   5        287.32        306.37         3.73 o
  -2   3   5        806.91        799.70         9.18 o
  -1   3   5        480.05        527.99         7.13 o
   0   3   5         67.98         61.28         1.98 o
   1   3   5        445.45        419.21         7.02 o
   2   3   5        136.87        132.61         3.00 o
   3   3   5         44.54         39.30         1.37 o
   4   3   5        235.49        221.63         3.72 o
   5   3   5        186.56        185.22         3.40 o
   6   3   5          5.23          6.17         1.05 o
   7   3   5         37.02         46.95         1.77 o
   8   3   5          0.47          0.43         0.56 o
  -9   4   5          4.58          5.19         4.58 o
  -8   4   5          0.62          2.39         1.47 o
  -7   4   5          0.14         -1.20         1.20 o
  -6   4   5        452.13        449.39         5.87 o
  -5   4   5        552.75        544.91         7.34 o
  -4   4   5         58.85         52.29         1.60 o
  -3   4   5        400.34        381.14         4.21 o
  -2   4   5          0.10          0.56         0.58 o
  -1   4   5        791.81        794.40        10.43 o
   0   4   5       2464.92       2536.22        31.49 o
   1   4   5        850.29        895.20        13.00 o
   2   4   5         86.28         75.72         2.38 o
   3   4   5        450.56        442.16         5.26 o
   4   4   5         11.33         11.90         1.12 o
   5   4   5        151.22        160.23         3.39 o
   6   4   5         37.01         41.62         1.88 o
   7   4   5        119.57        134.41         3.03 o
   8   4   5         23.42         14.70         2.23 o
  -8   5   5         17.49         25.45         2.96 o
  -7   5   5         38.71         37.71         4.21 o
  -6   5   5          0.37          0.37         0.99 o
  -5   5   5         43.51         46.08         1.96 o
  -4   5   5         53.48         58.53         1.71 o
  -3   5   5          3.08          3.73         0.68 o
  -2   5   5        210.93        202.74         3.11 o
  -1   5   5       2820.88       2765.26        30.33 o
   0   5   5        983.29       1012.04        12.75 o
   1   5   5          0.73          2.66         0.83 o
   2   5   5          0.11         -0.67         0.67 o
   3   5   5         76.26         65.92         1.81 o
   4   5   5          7.29          5.17         0.96 o
   5   5   5         77.86         92.93         2.54 o
   6   5   5        127.33        127.57         2.82 o
   7   5   5         74.39         75.01         2.00 o
  -8   6   5          5.18          1.61         1.87 o
  -7   6   5          9.28          8.41         1.69 o
  -6   6   5          0.03          0.37         0.93 o
  -5   6   5          6.62          1.51         0.79 o
  -4   6   5         15.79         15.30         1.08 o
  -3   6   5          9.25          8.25         0.94 o
  -2   6   5        181.64        183.85         3.16 o
  -1   6   5        230.07        246.74         3.68 o
   0   6   5          0.24         -0.27         0.71 o
   1   6   5        265.91        249.50         4.53 o
   2   6   5        157.09        145.42         3.40 o
   3   6   5         68.79         61.10         1.65 o
   4   6   5         33.15         38.80         1.82 o
   5   6   5          1.10          0.37         0.94 o
   6   6   5         11.24         14.02         1.36 o
   7   6   5          0.09          1.11         0.78 o
  -8   7   5          7.70          7.19         2.18 o
  -7   7   5         37.32         45.73         2.76 o
  -6   7   5          0.13         -0.51         0.93 o
  -5   7   5          4.26          7.54         0.98 o
  -4   7   5         17.66         23.43         1.19 o
  -3   7   5          0.98         -0.53         0.53 o
  -2   7   5         21.05         29.85         1.22 o
  -1   7   5         59.59         76.83         1.93 o
   0   7   5          2.16          7.78         0.92 o
   1   7   5       1129.54       1184.63        14.25 o
   2   7   5          2.17          2.98         0.78 o
   3   7   5         27.97         25.84         1.26 o
   4   7   5        404.62        411.73         5.16 o
   5   7   5         84.70         81.94         2.33 o
   6   7   5          6.48          4.82         1.06 o
   7   7   5          8.50          8.03         1.16 o
  -8   8   5         13.66         16.13         1.86 o
  -7   8   5         22.30         22.88         2.16 o
  -6   8   5         29.36         22.12         1.56 o
  -5   8   5        700.12        703.28         8.46 o
  -4   8   5        560.44        579.02         5.76 o
  -3   8   5          1.96          0.66         0.58 o
  -2   8   5       1190.58       1264.31        10.67 o
  -1   8   5         20.39         18.94         1.01 o
   0   8   5       2380.64       2496.78        23.34 o
   1   8   5       1998.02       2050.15        21.09 o
   2   8   5        856.27        839.75         8.45 o
   3   8   5        301.54        290.56         3.73 o
   4   8   5         24.14         25.46         1.39 o
   5   8   5        358.45        356.48         5.23 o
   6   8   5        143.03        145.77         3.40 o
   7   8   5        100.56        104.02         2.95 o
  -8   9   5          6.22          5.88         1.40 o
  -7   9   5          2.13          0.40         1.17 o
  -6   9   5          7.64          4.42         1.25 o
  -5   9   5         10.81         15.39         1.31 o
  -4   9   5         21.55         20.20         1.21 o
  -3   9   5          1.41          2.47         0.67 o
  -2   9   5        532.55        531.16         5.59 o
  -1   9   5        294.85        322.74         3.99 o
   0   9   5        250.16        244.88         3.43 o
   1   9   5         21.00         24.87         1.50 o
   2   9   5          2.31          1.77         0.67 o
   3   9   5          0.39          0.06         0.69 o
   4   9   5         64.27         66.43         2.06 o
   5   9   5          0.15          2.90         1.01 o
   6   9   5          1.79          4.48         1.12 o
   7   9   5          4.60          5.96         0.88 o
  -8  10   5          5.71          3.96         1.93 o
  -7  10   5          0.15         -0.07         1.13 o
  -6  10   5        114.51        106.13         5.47 o
  -5  10   5        247.41        254.11         4.53 o
  -4  10   5        228.67        244.43         3.56 o
  -3  10   5          0.42         -0.07         0.61 o
  -2  10   5         12.20         10.74         0.84 o
  -1  10   5        378.81        384.86         5.13 o
   0  10   5        381.31        391.85         7.66 o
   1  10   5        354.48        368.73         4.64 o
   2  10   5        329.46        324.17         4.06 o
   3  10   5        232.19        231.79         3.70 o
   4  10   5        330.41        343.81         4.27 o
   5  10   5        188.15        177.39         4.51 o
   6  10   5        129.19        143.96         3.64 o
   7  10   5         76.05         66.17         3.25 o
  -8  11   5         21.03         31.44         2.00 o
  -7  11   5         25.70         27.01         2.81 o
  -6  11   5         10.95         11.78         1.37 o
  -5  11   5         39.53         50.00         2.12 o
  -4  11   5          0.06         -0.45         0.74 o
  -3  11   5          3.87          2.90         0.74 o
  -2  11   5        149.82        159.20         2.46 o
  -1  11   5        401.13        334.27         4.52 o
   0  11   5       1071.95       1044.99         9.98 o
   1  11   5        314.52        345.74         4.51 o
   2  11   5         54.55         54.54         1.85 o
   3  11   5        146.12        159.17         3.18 o
   4  11   5          8.50          7.47         1.02 o
   5  11   5          6.71          5.25         0.99 o
   6  11   5         23.68         21.93         1.62 o
   7  11   5         22.15         19.46         2.19 o
  -8  12   5          0.27         -0.07         1.38 o
  -7  12   5          2.08          9.47         5.50 o
  -6  12   5          1.65          0.77         1.29 o
  -5  12   5        367.62        416.76         5.65 o
  -4  12   5         28.56         22.63         1.56 o
  -3  12   5        204.04        209.42         3.12 o
  -2  12   5        187.84        181.36         2.75 o
  -1  12   5         28.23         23.95         1.10 o
   0  12   5        145.52        144.70         2.53 o
   1  12   5          5.07          5.24         0.78 o
   2  12   5         21.39         22.17         1.19 o
   3  12   5          5.83          3.33         0.95 o
   4  12   5          0.35         -0.76         0.79 o
   5  12   5         22.98         18.19         1.42 o
   6  12   5          3.71          1.81         1.01 o
   7  12   5          1.26          1.40         0.84 o
  -8  13   5          0.11          0.84         0.97 o
  -7  13   5          0.60         -0.73         1.08 o
  -6  13   5          0.06         -0.42         1.07 o
  -5  13   5         21.05         15.02         1.37 o
  -4  13   5         22.26         21.92         1.57 o
  -3  13   5          2.42          0.68         0.88 o
  -2  13   5         14.80          9.58         0.90 o
  -1  13   5        204.82        208.05         3.02 o
   0  13   5         63.64         67.74         1.81 o
   1  13   5        267.32        251.97         3.61 o
   2  13   5        261.18        288.59         3.96 o
   3  13   5         19.39         23.52         1.30 o
   4  13   5          1.48         -0.92         0.92 o
   5  13   5          0.52         -0.26         0.92 o
   6  13   5          6.99          3.18         1.27 o
   7  13   5          5.25          2.11         0.83 o
  -7  14   5         35.43         35.97         2.14 o
  -6  14   5         41.05         39.72         3.08 o
  -5  14   5        227.87        240.32         4.57 o
  -4  14   5        580.46        592.04         7.42 o
  -3  14   5          5.61          5.27         0.91 o
  -2  14   5         28.65         27.24         1.28 o
  -1  14   5          3.47          0.69         0.72 o
   0  14   5        364.55        370.48         4.45 o
   1  14   5        734.25        699.39         7.53 o
   2  14   5        319.55        327.24         4.41 o
   3  14   5         16.81         16.07         1.16 o
   4  14   5        156.68        157.40         4.23 o
   5  14   5        162.02        155.55         3.15 o
   6  14   5        148.10        157.26         4.02 o
  -7  15   5          2.56          2.74         0.97 o
  -6  15   5         23.95         23.48         2.20 o
  -5  15   5          0.77          0.65         0.93 o
  -4  15   5          9.54         10.73         1.30 o
  -3  15   5          0.89         -0.89         0.89 o
  -2  15   5         33.45         30.86         1.48 o
  -1  15   5         70.69         67.53         2.03 o
   0  15   5        575.81        579.10         6.80 o
   1  15   5          0.67          0.02         0.81 o
   2  15   5        140.98        126.50         2.76 o
   3  15   5          1.76          0.85         0.96 o
   4  15   5          0.06         -0.81         0.89 o
   5  15   5          6.62          5.61         1.04 o
   6  15   5         11.08          8.07         1.15 o
  -7  16   5         44.64         51.30         2.44 o
  -6  16   5         41.79         30.84         1.90 o
  -5  16   5         27.37         25.65         1.71 o
  -4  16   5          7.06          2.84         1.09 o
  -3  16   5         50.25         52.95         2.05 o
  -2  16   5         73.57         78.52         2.32 o
  -1  16   5        517.59        517.88         6.07 o
   0  16   5        765.17        731.35         7.85 o
   1  16   5         14.14          9.75         1.17 o
   2  16   5        108.20        110.45         2.79 o
   3  16   5        364.68        333.64         4.55 o
   4  16   5        197.18        208.08         3.50 o
   5  16   5         23.04         25.04         2.02 o
   6  16   5         14.22         13.63         1.33 o
  -7  17   5         21.10         17.81         1.58 o
  -6  17   5         37.39         38.96         1.89 o
  -5  17   5         17.18         17.27         1.52 o
  -4  17   5         16.21         15.79         1.74 o
  -3  17   5         83.88         89.59         2.45 o
  -2  17   5          6.47          5.82         0.94 o
  -1  17   5        120.08        108.49         2.66 o
   0  17   5        558.42        559.78         6.76 o
   1  17   5         43.69         44.39         2.00 o
   2  17   5          0.47         -0.93         0.93 o
   3  17   5          0.68         -0.75         1.19 o
   4  17   5          1.72          0.97         0.92 o
   5  17   5         22.42         17.65         1.41 o
   6  17   5         32.97         22.93         2.35 o
  -7  18   5          0.14         -0.82         0.82 o
  -6  18   5         27.98         34.91         2.03 o
  -5  18   5         90.52         94.52         2.76 o
  -4  18   5         36.57         28.07         1.53 o
  -3  18   5          0.74         -0.87         0.87 o
  -2  18   5         39.82         34.77         1.64 o
  -1  18   5          4.12          1.56         0.85 o
   0  18   5         49.48         60.31         2.09 o
   1  18   5          9.26          5.46         1.05 o
   2  18   5          0.74         -0.92         0.92 o
   3  18   5         21.76         14.55         1.34 o
   4  18   5          0.61         -0.92         0.92 o
   5  18   5          1.14          0.83         0.95 o
   6  18   5         16.65          8.72         1.45 o
  -6  19   5          0.07          0.04         0.90 o
  -5  19   5         32.05         41.33         2.07 o
  -4  19   5        246.53        266.18         4.54 o
  -3  19   5          1.38         -1.00         1.09 o
  -2  19   5        131.71        136.40         2.91 o
  -1  19   5          0.02         -0.87         0.87 o
   0  19   5         14.89         18.99         1.28 o
   1  19   5          1.03          2.58         0.98 o
   2  19   5         28.93         22.51         2.17 o
   3  19   5         66.72         76.72         2.66 o
   4  19   5          5.67          5.53         1.30 o
   5  19   5          1.65         -1.17         1.17 o
  -6  20   5         30.12         22.51         1.85 o
  -5  20   5         63.45         69.64         2.47 o
  -4  20   5         62.19         65.58         2.40 o
  -3  20   5         23.82         19.16         1.27 o
  -2  20   5          0.83          0.04         1.22 o
  -1  20   5         69.09         67.54         2.33 o
   0  20   5       1010.20       1023.50        11.41 o
   1  20   5        354.21        376.72        11.43 o
   2  20   5        116.42        117.16         3.52 o
   3  20   5          8.82          7.94         1.32 o
   4  20   5          2.39          0.33         1.11 o
   5  20   5          1.85         -0.82         1.38 o
  -6  21   5         16.84         14.24         1.29 o
  -5  21   5          3.82          1.10         0.96 o
  -4  21   5          2.96          1.08         0.96 o
  -3  21   5        267.67        276.47         4.48 o
  -2  21   5        255.50        241.79         4.59 o
  -1  21   5          2.50          2.45         1.01 o
   0  21   5         35.76         28.36         1.62 o
   1  21   5          6.38          4.79         1.15 o
   2  21   5         59.15         55.89         2.43 o
   3  21   5          7.04          3.34         1.17 o
   4  21   5          9.71          7.99         1.31 o
   5  21   5          2.84          1.47         2.41 o
  -5  22   5         13.72         12.19         1.47 o
  -4  22   5          8.32          6.62         1.12 o
  -3  22   5          0.68          0.93         0.95 o
  -2  22   5        173.57        184.66         3.42 o
  -1  22   5        519.53        560.11         7.56 o
   0  22   5        119.82        121.93         3.34 o
   1  22   5         21.76         21.74         1.54 o
   2  22   5         11.22          9.15         1.27 o
   3  22   5         49.88         45.42         2.46 o
   4  22   5         30.92         27.12         3.11 o
  -5  23   5         70.13         81.63         3.15 o
  -4  23   5         43.08         46.22         2.16 o
  -3  23   5          5.12          4.58         1.07 o
  -2  23   5         17.70         21.99         1.52 o
  -1  23   5         22.10         21.95         1.85 o
   0  23   5         57.35         61.82         2.44 o
   1  23   5         16.72         18.00         1.35 o
   2  23   5          0.24         -0.96         0.96 o
   3  23   5          4.05          4.45         1.21 o
   4  23   5          7.80          9.90         1.40 o
  -5  24   5         15.68          8.31         2.69 o
  -4  24   5          0.79          0.56         0.84 o
  -3  24   5         37.35         39.03         2.16 o
  -2  24   5         11.87         12.72         1.34 o
  -1  24   5          0.02         -0.92         0.99 o
   0  24   5         65.21         76.34         2.71 o
   1  24   5        121.22        131.48         3.48 o
   2  24   5         56.66         57.93         3.37 o
   3  24   5          0.23          0.76         1.10 o
   4  24   5         11.97          8.53         2.56 o
  -4  25   5         20.08         19.88         1.81 o
  -3  25   5          0.44          0.49         0.90 o
  -2  25   5         10.12          6.78         1.09 o
  -1  25   5          3.66          3.45         0.99 o
   0  25   5          5.28          4.42         1.10 o
   1  25   5          5.22          5.50         1.39 o
   2  25   5         43.30         54.73         2.61 o
   3  25   5         36.53         47.27         2.36 o
  -3  26   5         23.49         29.56         1.82 o
  -2  26   5         39.76         43.86         2.07 o
  -1  26   5          8.34          6.31         0.96 o
   0  26   5         78.17         82.65         2.52 o
   1  26   5        115.26        143.57         3.86 o
   2  26   5         24.88         18.48         1.77 o
  -2  27   5         34.44         36.47         1.69 o
  -1  27   5         68.64         69.37         2.30 o
   0  27   5         50.21         57.10         2.17 o
   1  27   5          6.09          5.40         1.07 o
  -1  28   5         27.93         28.86         2.11 o
   0  28   5          1.38          0.38         0.85 o
  -8   0   6          2.91         -2.07         2.07 o
  -7   0   6          3.84         -0.68         1.76 o
  -6   0   6          1.97          1.14         1.56 o
  -5   0   6        130.22        143.22         4.12 o
  -4   0   6        424.14        438.59         6.26 o
  -3   0   6        293.02        313.67         5.53 o
  -2   0   6        289.56        276.63         6.29 o
  -1   0   6          3.08          0.89         1.36 o
   0   0   6         84.23         83.05         3.79 o
   1   0   6       1069.81       1162.38        18.35 o
   2   0   6         88.54         94.24         3.33 o
   3   0   6        176.84        176.69         5.65 o
   4   0   6        801.79        794.51        13.19 o
   5   0   6         40.93         34.61         2.84 o
   6   0   6         21.98         17.14         1.60 o
   7   0   6         30.31         33.84         2.23 o
  -8   1   6          8.12          6.94         2.60 o
  -7   1   6          3.15          1.42         1.28 o
  -6   1   6         77.62         81.27         2.77 o
  -5   1   6         16.46         15.39         1.19 o
  -4   1   6         30.99         24.16         1.18 o
  -3   1   6        378.73        404.87         4.72 o
  -2   1   6         31.53         24.81         1.45 o
  -1   1   6        482.87        428.21         5.36 o
   0   1   6        328.28        338.64         5.34 o
   1   1   6         85.52         97.08         2.75 o
   2   1   6          3.97          2.16         1.15 o
   3   1   6         27.79         25.12         1.71 o
   4   1   6        132.98        146.46         3.10 o
   5   1   6         47.48         54.00         3.28 o
   6   1   6          4.27          4.11         0.86 o
   7   1   6         20.00         19.15         1.17 o
  -8   2   6          9.26          9.16         1.73 o
  -7   2   6          0.90         -0.69         1.23 o
  -6   2   6          0.01         -0.25         1.09 o
  -5   2   6          0.02         -0.18         0.88 o
  -4   2   6          1.65          1.82         0.76 o
  -3   2   6         38.85         55.63         1.66 o
  -2   2   6          9.27         12.19         0.94 o
  -1   2   6         40.44         40.30         1.62 o
   0   2   6         96.15         95.03         2.63 o
   1   2   6        561.90        567.30         6.94 o
   2   2   6         97.42         93.35         2.73 o
   3   2   6        535.89        514.60         6.64 o
   4   2   6        250.45        260.09         4.08 o
   5   2   6          0.03          0.47         1.17 o
   6   2   6          0.83          0.95         0.81 o
   7   2   6          1.53          2.13         0.73 o
  -8   3   6        130.82        131.63         5.62 o
  -7   3   6         28.00         26.08         1.99 o
  -6   3   6         11.73         12.02         1.42 o
  -5   3   6         64.97         56.23         2.13 o
  -4   3   6        123.80        117.96         2.37 o
  -3   3   6       2153.05       2181.67        16.67 o
  -2   3   6       1621.77       1609.22        15.99 o
  -1   3   6        160.46        151.37         2.77 o
   0   3   6        117.66        113.15         2.62 o
   1   3   6        769.58        781.81         8.12 o
   2   3   6         68.47         74.98         2.55 o
   3   3   6        302.70        296.46         4.37 o
   4   3   6        218.07        243.82         3.89 o
   5   3   6        126.05        133.54         3.42 o
   6   3   6         46.41         47.73         1.82 o
   7   3   6         90.63         99.13         2.18 o
  -8   4   6         26.01         22.16         2.11 o
  -7   4   6         34.79         25.77         2.54 o
  -6   4   6         45.56         48.19         2.54 o
  -5   4   6         31.30         28.35         1.52 o
  -4   4   6         86.98         77.59         2.13 o
  -3   4   6        599.42        609.53         6.17 o
  -2   4   6        798.00        834.41         7.71 o
  -1   4   6         32.81         39.51         1.44 o
   0   4   6          7.30          8.28         0.91 o
   1   4   6        467.04        452.81         5.31 o
   2   4   6          7.10          3.57         0.91 o
   3   4   6         57.24         69.52         2.01 o
   4   4   6        151.30        147.20         2.93 o
   5   4   6          0.72          1.23         0.92 o
   6   4   6          0.29         -0.29         0.78 o
   7   4   6          4.22          6.06         0.80 o
  -8   5   6         20.02         15.48         2.89 o
  -7   5   6         47.75         41.12         2.32 o
  -6   5   6          1.75          1.89         1.33 o
  -5   5   6         49.07         52.63         1.95 o
  -4   5   6         39.63         45.39         1.83 o
  -3   5   6        297.00        320.38         3.75 o
  -2   5   6        478.31        501.02         5.03 o
  -1   5   6        125.88        127.83         2.54 o
   0   5   6         61.27         53.04         1.68 o
   1   5   6          6.75          6.73         0.84 o
   2   5   6         68.98         57.44         1.86 o
   3   5   6        105.38        107.79         2.41 o
   4   5   6         12.08          8.13         1.03 o
   5   5   6         29.40         29.47         1.49 o
   6   5   6         18.56         15.99         1.20 o
   7   5   6         24.53         26.97         1.97 o
  -8   6   6          5.48          8.33         1.65 o
  -7   6   6          1.18          3.49         1.27 o
  -6   6   6          0.59         -0.70         1.38 o
  -5   6   6          3.41          2.55         0.94 o
  -4   6   6        194.40        209.94         3.09 o
  -3   6   6        557.95        569.07         5.75 o
  -2   6   6         37.02         35.38         1.32 o
  -1   6   6        108.72        113.65         2.40 o
   0   6   6        105.49        104.97         2.19 o
   1   6   6         18.23         17.02         1.19 o
   2   6   6        881.89        878.40         8.40 o
   3   6   6        333.41        324.56         4.69 o
   4   6   6         95.18         88.82         2.37 o
   5   6   6          6.26          3.69         1.02 o
   6   6   6          9.11          6.01         0.97 o
   7   6   6          2.09          1.13         0.75 o
  -8   7   6         28.00         31.41         2.37 o
  -7   7   6         19.57         19.98         1.75 o
  -6   7   6          1.58          1.66         1.05 o
  -5   7   6          1.74          0.50         0.89 o
  -4   7   6         23.36         18.75         1.10 o
  -3   7   6          4.01          2.60         0.75 o
  -2   7   6        617.34        633.17         5.92 o
  -1   7   6        418.56        381.51         4.19 o
   0   7   6        329.59        307.36         4.03 o
   1   7   6         69.41         81.87         2.18 o
   2   7   6         23.46         33.29         1.47 o
   3   7   6        249.38        247.72         3.79 o
   4   7   6         86.14         94.70         2.36 o
   5   7   6         87.89         97.83         2.95 o
   6   7   6         49.88         51.74         1.88 o
   7   7   6          8.07          6.81         0.85 o
  -8   8   6          2.02         -0.05         1.37 o
  -7   8   6          2.28          4.62         1.35 o
  -6   8   6          0.42         -0.62         1.05 o
  -5   8   6         40.08         41.43         1.77 o
  -4   8   6         87.26         93.62         2.27 o
  -3   8   6        247.21        266.15         3.46 o
  -2   8   6         10.83         11.71         0.83 o
  -1   8   6        461.40        468.44         4.67 o
   0   8   6          5.20          8.99         0.94 o
   1   8   6         74.95         72.29         2.40 o
   2   8   6        218.38        214.14         3.38 o
   3   8   6          0.09          2.06         0.88 o
   4   8   6         18.45         15.93         1.21 o
   5   8   6         70.45         74.05         2.36 o
   6   8   6          5.05          5.68         0.96 o
   7   8   6          2.19          1.83         0.71 o
  -8   9   6         44.58         36.26         3.46 o
  -7   9   6        103.22        101.64         4.41 o
  -6   9   6         25.26         31.06         2.12 o
  -5   9   6         12.95         11.02         1.20 o
  -4   9   6         70.12         74.15         2.58 o
  -3   9   6        301.23        310.43         4.21 o
  -2   9   6        690.14        683.03         6.13 o
  -1   9   6        491.46        499.78         5.20 o
   0   9   6        198.94        210.09         3.18 o
   1   9   6         77.56         83.78         2.28 o
   2   9   6        270.96        284.55         4.86 o
   3   9   6        660.06        668.97         7.50 o
   4   9   6        278.34        274.99         3.95 o
   5   9   6        251.23        268.65         4.86 o
   6   9   6         81.70         86.43         2.80 o
   7   9   6         32.11         33.15         1.65 o
  -8  10   6          3.11          3.22         1.39 o
  -7  10   6          1.97          3.32         1.39 o
  -6  10   6          1.83         -0.08         1.08 o
  -5  10   6         30.45         26.54         1.63 o
  -4  10   6        271.90        290.98         4.27 o
  -3  10   6        284.08        283.63         3.90 o
  -2  10   6         33.91         33.00         1.45 o
  -1  10   6        113.38        106.92         2.01 o
   0  10   6          0.98         -0.67         0.67 o
   1  10   6         53.82         51.26         1.71 o
   2  10   6         14.48         14.98         1.28 o
   3  10   6        122.07        125.52         2.70 o
   4  10   6         70.40         76.95         2.57 o
   5  10   6          2.23          2.33         1.07 o
   6  10   6         11.08         11.22         1.34 o
  -8  11   6          0.68          0.00         3.36 o
  -7  11   6          2.20          1.61         1.27 o
  -6  11   6         37.23         39.19         2.50 o
  -5  11   6         49.71         51.37         2.36 o
  -4  11   6          0.04         -0.83         0.83 o
  -3  11   6        125.45        126.97         2.46 o
  -2  11   6         19.32         18.36         1.14 o
  -1  11   6        122.74        113.93         2.14 o
   0  11   6         63.60         63.78         1.81 o
   1  11   6        111.53        122.32         2.66 o
   2  11   6         41.73         37.76         1.82 o
   3  11   6         18.42         16.14         1.21 o
   4  11   6        104.56        101.53         2.61 o
   5  11   6         35.14         23.63         2.09 o
   6  11   6          1.25          0.30         0.89 o
  -7  12   6          2.80          2.82         1.49 o
  -6  12   6          1.88         -1.09         1.09 o
  -5  12   6          0.19         -0.54         1.16 o
  -4  12   6         38.28         46.47         2.01 o
  -3  12   6        318.56        316.54         4.45 o
  -2  12   6         92.43        100.13         2.25 o
  -1  12   6          2.08         -0.72         0.72 o
   0  12   6         17.76         16.14         1.14 o
   1  12   6        175.81        174.33         3.08 o
   2  12   6         81.11         77.50         2.48 o
   3  12   6        106.95        107.17         2.69 o
   4  12   6         51.01         43.51         2.58 o
   5  12   6          1.56          0.94         1.04 o
   6  12   6          9.98         10.35         1.38 o
  -7  13   6         48.07         52.75         2.84 o
  -6  13   6          7.76          3.51         1.15 o
  -5  13   6          7.27          3.86         1.10 o
  -4  13   6         90.86        102.98         2.78 o
  -3  13   6         38.49         31.76         1.48 o
  -2  13   6        154.44        151.73         2.64 o
  -1  13   6        119.34        126.60         2.54 o
   0  13   6          2.53          2.17         0.81 o
   1  13   6         31.74         20.88         1.31 o
   2  13   6        102.65         91.96         2.51 o
   3  13   6        162.53        150.57         2.96 o
   4  13   6        108.90        112.43         3.15 o
   5  13   6         81.08         84.03         3.85 o
   6  13   6         60.58         65.06         3.35 o
  -7  14   6          1.08          0.11         1.02 o
  -6  14   6          0.03         -0.97         0.97 o
  -5  14   6          2.68          1.83         1.09 o
  -4  14   6         49.86         55.45         2.25 o
  -3  14   6         17.64         17.49         1.19 o
  -2  14   6          0.16         -0.23         0.84 o
  -1  14   6        621.87        633.79         6.33 o
   0  14   6        419.61        424.15         5.19 o
   1  14   6         14.67         14.97         1.32 o
   2  14   6         22.93         21.52         1.41 o
   3  14   6          1.13          1.12         1.17 o
   4  14   6          1.60          2.32         1.05 o
   5  14   6          2.90          2.20         1.16 o
   6  14   6          0.22          1.32         0.93 o
  -7  15   6         17.44         13.84         1.24 o
  -6  15   6         20.93         15.26         1.47 o
  -5  15   6         10.97          9.55         1.39 o
  -4  15   6         50.74         56.62         2.70 o
  -3  15   6        258.44        263.87         4.20 o
  -2  15   6        373.70        373.87         4.61 o
  -1  15   6        225.54        225.13         3.51 o
   0  15   6          5.89          8.91         1.09 o
   1  15   6        120.22        111.17         2.78 o
   2  15   6        695.28        678.27         8.13 o
   3  15   6        202.06        204.62         3.83 o
   4  15   6         42.74         31.65         3.66 o
   5  15   6         55.04         47.65         2.47 o
   6  15   6         90.38         83.92         3.80 o
  -7  16   6          7.37          6.60         1.33 o
  -6  16   6          0.55          1.43         1.19 o
  -5  16   6          4.34          6.17         1.22 o
  -4  16   6         12.79         10.18         1.23 o
  -3  16   6        116.58        120.44         2.89 o
  -2  16   6        382.85        383.04         4.75 o
  -1  16   6          5.90          3.90         0.88 o
   0  16   6        506.23        489.55         6.21 o
   1  16   6        131.53        140.27         3.19 o
   2  16   6         52.19         55.20         3.05 o
   3  16   6        271.73        276.70         4.69 o
   4  16   6         42.16         47.74         2.22 o
   5  16   6          1.77         -1.10         1.10 o
  -6  17   6          0.06         -0.04         0.98 o
  -5  17   6         35.44         40.18         2.09 o
  -4  17   6         34.34         31.18         2.20 o
  -3  17   6          0.00          0.25         1.10 o
  -2  17   6        161.37        173.08         3.26 o
  -1  17   6         47.19         44.08         1.78 o
   0  17   6        139.19        120.61         3.06 o
   1  17   6        253.95        249.86         4.90 o
   2  17   6         51.51         62.09         2.67 o
   3  17   6         12.24         15.43         1.57 o
   4  17   6          2.18          1.46         1.06 o
   5  17   6          1.18          0.06         1.57 o
  -6  18   6         38.51         42.68         2.21 o
  -5  18   6          7.45          6.10         1.11 o
  -4  18   6          9.54          7.20         1.14 o
  -3  18   6         10.30          7.71         1.19 o
  -2  18   6         28.68         29.95         1.95 o
  -1  18   6         52.45         56.48         2.27 o
   0  18   6         66.78         57.39         2.53 o
   1  18   6          0.34         -1.35         1.35 o
   2  18   6          0.22         -1.01         1.09 o
   3  18   6         94.43         83.96         3.02 o
   4  18   6          0.15          0.79         1.16 o
   5  18   6          0.04         -0.36         1.67 o
  -6  19   6          1.76          0.68         0.93 o
  -5  19   6          3.73          3.93         1.18 o
  -4  19   6         21.21         19.36         1.40 o
  -3  19   6         46.38         46.78         2.64 o
  -2  19   6        199.86        189.10         3.34 o
  -1  19   6         75.85         85.51         2.39 o
   0  19   6          1.10          0.87         1.05 o
   1  19   6         28.83         24.81         1.96 o
   2  19   6         26.03         22.02         2.01 o
   3  19   6          7.06          7.37         1.39 o
   4  19   6         13.52         11.20         1.67 o
   5  19   6         41.03         36.59         4.12 o
  -5  20   6         61.91         75.61         2.32 o
  -4  20   6         50.60         45.09         2.94 o
  -3  20   6          0.34          0.72         0.93 o
  -2  20   6          4.85          3.44         0.96 o
  -1  20   6         18.87         14.30         1.25 o
   0  20   6         72.06         80.23         2.98 o
   1  20   6         95.21        101.97         3.15 o
   2  20   6          6.48          4.09         1.18 o
   3  20   6         36.30         37.07         2.52 o
   4  20   6          0.14         -1.18         1.26 o
  -5  21   6          0.12          0.53         0.83 o
  -4  21   6          9.05          8.96         1.18 o
  -3  21   6        151.48        173.97         3.48 o
  -2  21   6        455.49        486.02         6.38 o
  -1  21   6        142.79        146.13         3.31 o
   0  21   6         58.22         61.38         2.48 o
   1  21   6         34.89         38.45         2.04 o
   2  21   6         31.54         29.05         2.33 o
   3  21   6         29.22         25.95         1.82 o
   4  21   6         15.20          8.03         1.38 o
  -5  22   6         32.67         31.76         1.98 o
  -4  22   6         51.02         62.15         2.24 o
  -3  22   6          0.82          0.74         0.91 o
  -2  22   6          0.15          1.50         0.90 o
  -1  22   6          7.19          8.34         1.14 o
   0  22   6          4.83          5.35         1.14 o
   1  22   6         11.82          9.14         1.21 o
   2  22   6          5.00          5.13         1.21 o
   3  22   6         51.59         57.23         2.68 o
   4  22   6          0.65         -0.61         3.05 o
  -4  23   6         36.16         42.35         2.09 o
  -3  23   6         12.99          8.36         1.18 o
  -2  23   6          6.11          5.49         1.11 o
  -1  23   6          7.85          6.65         1.12 o
   0  23   6          1.01         -0.86         0.94 o
   1  23   6          8.46          5.90         1.20 o
   2  23   6         15.43         16.85         1.48 o
   3  23   6         12.45          9.56         1.37 o
  -4  24   6          0.24         -0.55         0.80 o
  -3  24   6          6.45          4.32         0.96 o
  -2  24   6          4.96          5.01         1.07 o
  -1  24   6          0.19         -0.89         0.89 o
   0  24   6         12.55         12.97         1.49 o
   1  24   6         31.40         40.13         1.90 o
   2  24   6          3.58          0.64         1.05 o
   3  24   6          2.03         -3.36         3.36 o
  -3  25   6         32.36         31.27         1.71 o
  -2  25   6         65.37         63.65         2.43 o
  -1  25   6         54.00         59.27         2.29 o
   0  25   6         45.75         48.55         2.27 o
   1  25   6         21.71         23.89         1.53 o
   2  25   6          0.17          0.08         0.94 o
  -2  26   6         32.74         30.06         1.71 o
  -1  26   6          0.26          0.13         0.81 o
   0  26   6        101.01        113.76         2.90 o
   1  26   6          3.13          3.64         0.97 o
  -8   1   7          5.48          3.12         1.36 o
  -7   1   7         31.25         32.31         3.23 o
  -6   1   7         27.64         40.08         2.79 o
  -5   1   7         54.28         68.54         2.55 o
  -4   1   7          2.04          1.88         0.93 o
  -3   1   7         15.79         13.10         1.09 o
  -2   1   7         14.90         13.55         1.09 o
  -1   1   7         82.42         92.85         2.39 o
   0   1   7         22.18         17.91         1.25 o
   1   1   7         52.54         48.15         1.96 o
   2   1   7        560.20        530.20         7.42 o
   3   1   7          7.33          5.69         0.98 o
   4   1   7          0.34         -0.90         0.90 o
   5   1   7          4.31          4.91         0.96 o
   6   1   7         19.61         17.16         1.22 o
  -8   2   7         35.29         38.42         3.34 o
  -7   2   7         11.36         13.05         1.84 o
  -6   2   7         58.09         60.85         3.18 o
  -5   2   7        209.66        219.17         3.81 o
  -4   2   7         79.35         78.62         2.48 o
  -3   2   7        132.63        123.05         2.66 o
  -2   2   7        333.19        351.07         4.49 o
  -1   2   7         10.67          9.15         1.00 o
   0   2   7          1.41          1.10         0.82 o
   1   2   7        419.08        424.55         5.18 o
   2   2   7       1862.47       1822.78        20.17 o
   3   2   7         69.24         70.34         2.23 o
   4   2   7         39.16         38.09         2.03 o
   5   2   7          0.10         -0.83         0.83 o
   6   2   7         40.97         48.78         1.82 o
  -8   3   7          0.22         -1.65         1.65 o
  -7   3   7          0.48          1.74         1.38 o
  -6   3   7          0.49          0.40         1.23 o
  -5   3   7         15.68         18.18         1.41 o
  -4   3   7         56.94         66.21         2.06 o
  -3   3   7         10.02         10.47         1.01 o
  -2   3   7          1.70          1.39         0.72 o
  -1   3   7         76.75         76.36         2.17 o
   0   3   7          0.22          0.32         0.75 o
   1   3   7        303.65        295.75         4.09 o
   2   3   7         40.70         50.38         2.82 o
   3   3   7         34.29         26.69         1.53 o
   4   3   7          2.89         -1.16         1.21 o
   5   3   7         21.15         15.39         1.21 o
   6   3   7          7.54          6.78         0.91 o
  -8   4   7          3.17          4.63         1.75 o
  -7   4   7          7.68          8.93         1.72 o
  -6   4   7         32.03         30.86         3.26 o
  -5   4   7        418.87        439.60         6.61 o
  -4   4   7        543.77        549.57         6.11 o
  -3   4   7         42.90         44.11         1.68 o
  -2   4   7         18.71         18.24         1.16 o
  -1   4   7          2.56          1.06         0.78 o
   0   4   7         24.59         24.48         1.29 o
   1   4   7       1028.94        954.53        10.27 o
   2   4   7        125.20        132.59         2.92 o
   3   4   7          2.34         -0.22         0.90 o
   4   4   7         37.95         36.39         2.00 o
   5   4   7         44.41         43.57         2.11 o
   6   4   7         61.67         66.26         2.20 o
  -8   5   7         13.94         13.72         2.48 o
  -7   5   7         29.50         53.09         3.77 o
  -6   5   7         31.78         49.10         2.98 o
  -5   5   7         61.22         71.42         3.19 o
  -4   5   7          0.84          1.69         0.87 o
  -3   5   7         49.64         49.99         1.67 o
  -2   5   7         23.15         24.92         1.29 o
  -1   5   7          1.37          0.09         0.73 o
   0   5   7        176.94        158.00         2.81 o
   1   5   7        143.28        133.97         3.43 o
   2   5   7         80.78         66.63         2.32 o
   3   5   7          0.82         -0.18         0.89 o
   4   5   7          0.17          1.11         0.94 o
   5   5   7         27.28         23.62         1.43 o
   6   5   7          1.23          2.27         0.87 o
  -8   6   7          3.21          3.97         1.94 o
  -7   6   7          0.15          0.09         1.37 o
  -6   6   7          8.13          5.82         1.49 o
  -5   6   7         24.78         19.34         1.55 o
  -4   6   7         13.15         11.37         1.06 o
  -3   6   7         38.87         38.21         1.60 o
  -2   6   7          0.77          1.25         0.78 o
  -1   6   7         12.42         11.24         0.96 o
   0   6   7         43.04         46.71         1.87 o
   1   6   7         50.57         51.42         2.02 o
   2   6   7        578.08        579.31         6.44 o
   3   6   7         11.59          9.24         1.08 o
   4   6   7         46.34         48.99         2.05 o
   5   6   7         27.48         22.78         1.38 o
   6   6   7          2.48          1.44         0.88 o
  -7   7   7         31.67         30.92         2.57 o
  -6   7   7         16.31         19.29         1.74 o
  -5   7   7         10.99          4.02         1.46 o
  -4   7   7         24.75         22.74         1.30 o
  -3   7   7          2.13          1.95         0.83 o
  -2   7   7          4.11          3.38         0.82 o
  -1   7   7         82.71         77.23         2.14 o
   0   7   7        263.01        252.39         4.14 o
   1   7   7         71.50         64.37         2.13 o
   2   7   7         91.30         91.57         2.68 o
   3   7   7         26.27         18.69         1.33 o
   4   7   7         12.90          7.08         1.19 o
   5   7   7          0.94         -0.33         0.96 o
   6   7   7          0.23         -0.79         0.79 o
  -7   8   7          2.52         -0.20         1.37 o
  -6   8   7          1.09         -0.58         1.32 o
  -5   8   7         42.34         51.00         3.03 o
  -4   8   7        600.74        621.48         6.58 o
  -3   8   7        187.93        175.91         3.21 o
  -2   8   7          4.77          4.86         0.81 o
  -1   8   7         27.71         22.78         1.30 o
   0   8   7        233.90        245.94         3.69 o
   1   8   7        864.36        850.59        10.85 o
   2   8   7        413.61        412.53         5.59 o
   3   8   7        280.88        300.90         4.18 o
   4   8   7         76.73         82.65         2.60 o
   5   8   7          0.52         -0.92         0.92 o
   6   8   7         18.62         11.59         1.46 o
  -7   9   7          0.51         -1.23         1.23 o
  -6   9   7         62.57         68.69         3.19 o
  -5   9   7          4.72          1.35         1.04 o
  -4   9   7         45.52         58.43         2.43 o
  -3   9   7         93.47         88.35         2.25 o
  -2   9   7          1.02         -0.73         0.73 o
  -1   9   7         48.13         40.73         1.57 o
   0   9   7          0.19          0.59         0.91 o
   1   9   7         12.10         13.31         1.13 o
   2   9   7          3.07          8.19         1.11 o
   3   9   7         14.96         17.62         1.40 o
   4   9   7         17.66         14.49         1.42 o
   5   9   7         38.28         30.27         2.42 o
   6   9   7          0.17          0.84         0.92 o
  -7  10   7         20.17         24.97         2.31 o
  -6  10   7          9.32          8.60         1.48 o
  -5  10   7         97.55         94.86         3.15 o
  -4  10   7        138.36        152.14         3.10 o
  -3  10   7        219.75        225.76         3.57 o
  -2  10   7          4.27          0.84         0.88 o
  -1  10   7          7.50          6.68         0.95 o
   0  10   7         64.62         66.72         2.31 o
   1  10   7        258.82        248.05         3.93 o
   2  10   7        223.40        223.42         4.01 o
   3  10   7        222.22        212.03         4.68 o
   4  10   7         33.12         32.98         1.82 o
   5  10   7         12.36         15.62         1.93 o
   6  10   7         15.60         18.52         1.28 o
  -7  11   7         22.92         24.74         2.41 o
  -6  11   7         63.88         77.65         3.02 o
  -5  11   7          0.11         -1.06         1.06 o
  -4  11   7         46.59         35.35         1.96 o
  -3  11   7          2.36          0.23         0.88 o
  -2  11   7         30.63         22.89         1.21 o
  -1  11   7        115.51        113.64         2.63 o
   0  11   7         23.93         15.24         1.19 o
   1  11   7         89.00         86.83         2.42 o
   2  11   7         83.08         79.47         2.65 o
   3  11   7          9.26          3.89         1.05 o
   4  11   7         10.53         12.15         1.23 o
   5  11   7         35.82         36.69         2.47 o
   6  11   7          3.23          1.97         0.97 o
  -7  12   7          0.24         -1.06         1.06 o
  -6  12   7          0.53         -0.82         1.28 o
  -5  12   7          7.93          4.71         1.26 o
  -4  12   7        122.89        137.36         3.28 o
  -3  12   7          0.57         -0.85         0.85 o
  -2  12   7        119.02        124.53         2.51 o
  -1  12   7         99.34        104.08         2.33 o
   0  12   7         64.57         66.89         2.02 o
   1  12   7         56.36         59.46         2.21 o
   2  12   7         37.71         41.76         2.12 o
   3  12   7         12.17         11.49         1.27 o
   4  12   7          1.79          0.35         1.04 o
   5  12   7          1.72         -0.90         1.13 o
  -7  13   7          0.54          1.16         1.13 o
  -6  13   7          0.02          0.52         1.34 o
  -5  13   7         24.58         24.03         1.83 o
  -4  13   7         13.09          9.70         1.21 o
  -3  13   7         24.43         25.31         1.43 o
  -2  13   7         63.06         67.39         2.01 o
  -1  13   7         41.04         29.33         1.40 o
   0  13   7         38.89         37.26         2.00 o
   1  13   7          5.54          2.33         1.04 o
   2  13   7          1.31          1.27         1.15 o
   3  13   7          2.54          1.32         1.02 o
   4  13   7          3.50          1.34         1.07 o
   5  13   7          0.21         -0.32         1.10 o
  -6  14   7         26.15         31.45         2.04 o
  -5  14   7         74.14         78.64         2.94 o
  -4  14   7        214.74        245.22         4.77 o
  -3  14   7        123.84        126.83         3.55 o
  -2  14   7         87.10         91.69         2.52 o
  -1  14   7          7.02          3.58         0.93 o
   0  14   7        321.21        304.41         4.33 o
   1  14   7        333.56        326.71         5.12 o
   2  14   7        361.85        376.37         5.07 o
   3  14   7        200.67        222.55         4.22 o
   4  14   7         30.63         41.56         2.41 o
   5  14   7         16.22         13.78         2.21 o
  -6  15   7         32.84         21.91         2.40 o
  -5  15   7          0.07          1.41         1.05 o
  -4  15   7          7.79          5.65         1.25 o
  -3  15   7        135.94        159.41         3.52 o
  -2  15   7        284.07        277.81         7.73 o
  -1  15   7          6.94          5.23         1.06 o
   0  15   7         45.08         39.00         2.09 o
   1  15   7          2.27          5.40         1.18 o
   2  15   7          4.50          3.66         1.07 o
   3  15   7         24.21         15.29         1.49 o
   4  15   7          0.06         -1.18         1.18 o
   5  15   7         10.36          9.26         1.72 o
  -6  16   7          0.20         -0.65         0.89 o
  -5  16   7         14.29          8.21         1.28 o
  -4  16   7         60.38         66.54         2.71 o
  -3  16   7         84.92         85.23         2.69 o
  -2  16   7         58.22         64.61         2.27 o
  -1  16   7        175.84        178.91         4.72 o
   0  16   7        137.62        150.15         3.59 o
   1  16   7         64.68         65.34         2.75 o
   2  16   7         11.89          5.82         1.25 o
   3  16   7         32.34         30.16         1.85 o
   4  16   7         18.99         14.78         1.44 o
   5  16   7          6.18          4.87         1.33 o
  -6  17   7          0.08         -0.79         0.79 o
  -5  17   7          3.23          4.73         1.21 o
  -4  17   7         22.17         26.44         1.60 o
  -3  17   7          2.66          1.53         1.06 o
  -2  17   7         14.65         13.96         1.33 o
  -1  17   7         24.32         26.38         1.66 o
   0  17   7          4.16          3.64         1.16 o
   1  17   7        110.27         98.71         3.12 o
   2  17   7          6.79          4.06         1.33 o
   3  17   7          3.04          0.12         1.34 o
   4  17   7          4.56          5.15         1.50 o
  -5  18   7          4.98          1.90         0.90 o
  -4  18   7          1.10         -0.34         0.92 o
  -3  18   7         18.67         21.05         1.47 o
  -2  18   7         31.61         23.17         1.48 o
  -1  18   7        103.83        106.59         3.28 o
   0  18   7          0.57         -0.31         1.03 o
   1  18   7         36.51         30.29         1.86 o
   2  18   7        137.08        135.22         3.96 o
   3  18   7         15.74         17.46         1.68 o
   4  18   7          0.01         -1.38         1.38 o
  -5  19   7          0.13          0.84         0.88 o
  -4  19   7          3.86          4.06         1.18 o
  -3  19   7         32.01         39.58         1.87 o
  -2  19   7         67.45         70.76         2.35 o
  -1  19   7         23.65         21.83         1.46 o
   0  19   7          5.14          1.91         1.07 o
   1  19   7          0.88         -1.08         1.08 o
   2  19   7         38.15         30.41         1.92 o
   3  19   7          0.13         -1.75         1.75 o
   4  19   7          5.69          6.12         1.76 o
  -5  20   7         31.91         40.41         1.78 o
  -4  20   7        138.34        152.48         3.49 o
  -3  20   7         88.12         96.91         3.30 o
  -2  20   7         51.85         60.69         2.39 o
  -1  20   7         43.46         46.14         2.39 o
   0  20   7          7.24          5.06         1.16 o
   1  20   7         20.33         13.62         1.53 o
   2  20   7         82.66         76.93         3.23 o
   3  20   7         59.38         67.85         4.52 o
  -4  21   7         37.40         36.55         2.16 o
  -3  21   7         34.54         39.65         2.09 o
  -2  21   7          1.37          1.76         1.10 o
  -1  21   7          2.02          1.08         0.97 o
   0  21   7          0.26         -0.15         1.38 o
   1  21   7          3.68          1.30         1.17 o
   2  21   7          3.97          2.40         1.25 o
   3  21   7          1.52          4.51         1.51 o
  -4  22   7         81.08         75.23         3.97 o
  -3  22   7          4.47          3.11         0.99 o
  -2  22   7          0.25         -0.26         1.00 o
  -1  22   7         61.95         61.45         2.52 o
   0  22   7         82.83         80.75         2.62 o
   1  22   7          2.47          2.25         1.12 o
   2  22   7          2.99          0.55         1.20 o
  -3  23   7          9.72          8.26         1.40 o
  -2  23   7          2.57          0.31         0.99 o
  -1  23   7          1.89          0.56         0.85 o
   0  23   7          3.12          2.40         1.01 o
   1  23   7          3.20          0.76         1.50 o
   2  23   7          0.01         -1.01         1.01 o
  -2  24   7          2.29          0.63         1.11 o
  -1  24   7          9.83          7.70         1.08 o
   0  24   7          0.02         -0.88         0.88 o
   1  24   7         39.01         36.09         2.28 o
  -7   0   8         17.61         19.45         2.52 o
  -6   0   8          2.04          1.49         1.83 o
  -5   0   8          0.14         -1.06         1.71 o
  -4   0   8          0.34         -1.20         1.20 o
  -3   0   8         28.45         28.11         2.29 o
  -2   0   8         95.10         79.99         3.78 o
  -1   0   8        197.19        193.95         5.56 o
   0   0   8         10.34          3.14         1.53 o
   1   0   8        189.33        188.28         5.68 o
   2   0   8         15.68         17.91         1.98 o
   3   0   8        107.50        114.96         4.04 o
   4   0   8         45.93         46.65         2.98 o
   5   0   8          6.49          5.45         1.46 o
   6   0   8          1.89          2.93         1.26 o
  -7   1   8          2.73          1.43         1.49 o
  -6   1   8          0.06         -1.00         1.20 o
  -5   1   8          3.66          3.04         1.41 o
  -4   1   8          1.53         -0.91         0.91 o
  -3   1   8         11.46          8.84         1.10 o
  -2   1   8         91.72         87.14         2.52 o
  -1   1   8         49.97         45.31         2.49 o
   0   1   8        376.17        365.30         5.67 o
   1   1   8         24.19         23.59         1.61 o
   2   1   8          4.04          1.75         1.00 o
   3   1   8          5.01          3.60         0.96 o
   4   1   8          2.78          3.43         0.92 o
   5   1   8          0.12         -0.07         0.91 o
   6   1   8         19.19         16.03         1.11 o
  -7   2   8          0.83          0.52         1.73 o
  -6   2   8          5.83          3.93         1.34 o
  -5   2   8          1.60          1.72         1.27 o
  -4   2   8         14.15         12.59         1.26 o
  -3   2   8         53.58         55.16         2.10 o
  -2   2   8          3.01          2.16         0.90 o
  -1   2   8        128.60        143.15         3.63 o
   0   2   8         24.08         24.05         1.58 o
   1   2   8         34.50         31.55         1.79 o
   2   2   8          0.94         -0.48         1.01 o
   3   2   8         15.89         12.65         1.25 o
   4   2   8         24.78         17.05         1.27 o
   5   2   8          0.75         -0.03         0.90 o
   6   2   8          0.00          0.37         0.87 o
  -7   3   8         47.92         56.95         2.95 o
  -6   3   8         23.38         21.55         1.94 o
  -5   3   8          0.10          0.77         1.24 o
  -4   3   8          6.75          5.14         1.03 o
  -3   3   8         18.06         11.81         1.17 o
  -2   3   8        235.65        236.50         4.19 o
  -1   3   8        769.53        811.04        10.83 o
   0   3   8        510.82        519.76         6.75 o
   1   3   8         34.82         30.96         1.88 o
   2   3   8          8.82          6.33         1.16 o
   3   3   8          2.91          3.38         1.00 o
   4   3   8        102.09        113.36         2.84 o
   5   3   8         10.12         11.86         1.18 o
  -7   4   8          8.97          6.60         1.96 o
  -6   4   8          0.25         -1.18         1.29 o
  -5   4   8          0.26          2.52         1.25 o
  -4   4   8          0.20         -0.06         0.99 o
  -3   4   8          5.79          8.65         1.07 o
  -2   4   8         44.67         46.48         2.17 o
  -1   4   8         27.09         24.07         1.59 o
   0   4   8         24.26         26.63         1.58 o
   1   4   8         21.90         17.85         1.47 o
   2   4   8         15.89         12.47         1.22 o
   3   4   8          0.91          1.39         0.99 o
   4   4   8          0.78          2.10         0.87 o
   5   4   8          3.45          4.22         0.89 o
  -7   5   8         38.29         45.82         2.73 o
  -6   5   8         12.76          8.86         1.45 o
  -5   5   8          4.81          3.65         1.31 o
  -4   5   8         12.35         13.06         1.54 o
  -3   5   8          8.78          7.44         0.99 o
  -2   5   8         11.61         11.93         1.20 o
  -1   5   8          8.93          7.49         1.08 o
   0   5   8        269.89        281.67         4.52 o
   1   5   8          0.24          0.71         1.19 o
   2   5   8         65.56         69.70         2.51 o
   3   5   8          4.73          4.13         1.06 o
   4   5   8         58.41         64.11         2.23 o
   5   5   8         19.62         17.21         1.21 o
  -7   6   8          0.39          2.19         1.37 o
  -6   6   8          7.87          5.33         1.55 o
  -5   6   8          9.30          3.76         1.26 o
  -4   6   8          1.85         -1.06         1.06 o
  -3   6   8         69.85         75.64         2.27 o
  -2   6   8        233.94        239.93         3.96 o
  -1   6   8         49.18         39.58         1.82 o
   0   6   8         34.24         33.50         1.57 o
   1   6   8         22.68         19.19         1.47 o
   2   6   8          0.27         -0.99         0.99 o
   3   6   8          0.12         -1.01         1.01 o
   4   6   8          8.21          5.38         1.05 o
   5   6   8          0.05         -0.80         0.80 o
  -7   7   8          8.26         13.49         1.49 o
  -6   7   8         10.85          5.11         1.47 o
  -5   7   8         43.08         50.16         3.17 o
  -4   7   8          0.38         -1.01         1.01 o
  -3   7   8         51.39         47.62         2.24 o
  -2   7   8        206.35        211.54         3.51 o
  -1   7   8        329.21        335.80         4.78 o
   0   7   8        267.45        258.36         3.92 o
   1   7   8         14.70         12.65         1.21 o
   2   7   8         13.86         10.92         1.57 o
   3   7   8          0.02         -0.91         0.91 o
   4   7   8          1.62         -0.13         0.98 o
   5   7   8          2.49          2.73         1.03 o
  -7   8   8          1.57          1.16         1.23 o
  -6   8   8          4.37          2.45         1.75 o
  -5   8   8          8.01          3.70         1.18 o
  -4   8   8          1.04          0.72         1.10 o
  -3   8   8          9.81          5.36         0.99 o
  -2   8   8         15.90         14.13         1.16 o
  -1   8   8          0.44          2.07         0.88 o
   0   8   8         17.33         16.84         1.19 o
   1   8   8         16.19         15.25         1.23 o
   2   8   8         75.61         70.74         2.54 o
   3   8   8          0.72         -1.03         1.03 o
   4   8   8         17.04         16.38         1.27 o
   5   8   8          0.01          0.14         0.92 o
  -7   9   8         29.91         31.77         2.47 o
  -6   9   8         40.55         51.22         4.99 o
  -5   9   8         14.43          8.79         1.32 o
  -4   9   8          5.20          4.60         1.22 o
  -3   9   8         20.88         17.95         2.54 o
  -2   9   8        115.84        114.38         2.54 o
  -1   9   8        206.43        185.75         3.34 o
   0   9   8        136.30        135.97         3.27 o
   1   9   8        237.21        256.68         4.32 o
   2   9   8         34.03         38.53         2.04 o
   3   9   8          0.16          0.00         1.03 o
   4   9   8         45.97         51.22         2.26 o
   5   9   8         47.01         48.17         3.39 o
  -6  10   8          7.27          3.90         1.48 o
  -5  10   8         43.53         46.79         2.84 o
  -4  10   8         12.64          8.65         1.64 o
  -3  10   8        206.29        214.89         4.95 o
  -2  10   8         28.26         21.15         1.30 o
  -1  10   8          1.57          1.04         0.92 o
   0  10   8          3.99          4.09         1.09 o
   1  10   8          3.95          4.96         1.41 o
   2  10   8         50.06         52.16         2.80 o
   3  10   8         13.70          8.79         1.14 o
   4  10   8         10.59          8.43         1.30 o
   5  10   8          0.08         -0.81         0.94 o
  -6  11   8          4.08          2.09         1.42 o
  -5  11   8         46.92         46.65         2.63 o
  -4  11   8          0.13         -0.78         1.31 o
  -3  11   8          0.07         -0.81         0.96 o
  -2  11   8          0.15         -0.80         1.19 o
  -1  11   8          5.33          2.07         1.07 o
   0  11   8          4.14          3.97         1.16 o
   1  11   8         19.72         14.98         1.34 o
   2  11   8          4.54          4.46         1.07 o
   3  11   8          2.54          1.54         1.01 o
   4  11   8          4.04          1.97         1.32 o
   5  11   8          2.43         -0.03         0.96 o
  -6  12   8          0.02         -0.59         1.29 o
  -5  12   8          1.32         -0.90         1.04 o
  -4  12   8          4.39          4.83         1.14 o
  -3  12   8         47.07         46.18         2.68 o
  -2  12   8         32.61         27.12         1.64 o
  -1  12   8          0.01         -0.94         0.94 o
   0  12   8          2.42         -0.93         0.93 o
   1  12   8          1.63          2.21         1.03 o
   2  12   8          8.38          8.95         1.26 o
   3  12   8          0.00         -0.39         0.99 o
   4  12   8          1.77         -1.00         1.23 o
   5  12   8          0.87          0.61         2.44 o
  -6  13   8         10.60          8.10         1.53 o
  -5  13   8         13.34         11.70         1.48 o
  -4  13   8         21.92         21.42         1.64 o
  -3  13   8         46.31         50.63         2.36 o
  -2  13   8        228.94        242.44         4.59 o
  -1  13   8         71.99         71.69         2.41 o
   0  13   8         62.52         64.18         2.35 o
   1  13   8         49.78         45.25         2.14 o
   2  13   8         17.50         15.14         1.36 o
   3  13   8         23.48         20.74         1.46 o
   4  13   8          4.79          5.72         1.51 o
  -6  14   8          5.10          4.62         1.10 o
  -5  14   8         24.51         21.31         2.14 o
  -4  14   8         92.48        100.37         4.31 o
  -3  14   8          6.74          6.29         1.17 o
  -2  14   8          7.45          9.59         1.27 o
  -1  14   8          1.51          2.34         1.06 o
   0  14   8         46.55         45.07         2.24 o
   1  14   8          0.15         -0.70         1.06 o
   2  14   8         21.78         18.91         1.37 o
   3  14   8          1.59          1.86         1.30 o
   4  14   8          0.57         -0.13         1.84 o
  -5  15   8         31.64         35.72         1.96 o
  -4  15   8          9.55          9.25         1.36 o
  -3  15   8          2.39          2.19         1.42 o
  -2  15   8        175.63        183.48         3.79 o
  -1  15   8        260.31        265.99         4.82 o
   0  15   8         95.19        104.64         3.79 o
   1  15   8         16.02         16.85         1.50 o
   2  15   8         27.02         25.47         1.70 o
   3  15   8         66.92         71.28         2.74 o
   4  15   8          7.75          8.88         2.47 o
  -5  16   8         11.93          8.29         1.13 o
  -4  16   8         69.37         73.09         3.52 o
  -3  16   8          1.09          0.57         1.09 o
  -2  16   8         15.27         11.48         1.34 o
  -1  16   8          3.17          2.89         1.10 o
   0  16   8          0.05         -1.05         1.05 o
   1  16   8          9.71          9.02         1.41 o
   2  16   8         17.82         14.85         2.17 o
   3  16   8          7.78          6.11         1.36 o
   4  16   8         23.75         16.80         4.58 o
  -5  17   8          8.76          2.55         0.92 o
  -4  17   8         41.58         41.33         2.53 o
  -3  17   8          8.88          8.98         1.20 o
  -2  17   8         17.98         13.40         1.32 o
  -1  17   8          0.69         -0.10         0.98 o
   0  17   8          2.61          3.03         1.10 o
   1  17   8          1.95          0.14         1.02 o
   2  17   8         12.73         13.21         2.01 o
   3  17   8          6.46          5.04         1.40 o
  -4  18   8          6.87          6.16         1.05 o
  -3  18   8          0.01         -0.98         0.98 o
  -2  18   8          2.89         -0.39         1.04 o
  -1  18   8         30.03         25.10         1.68 o
   0  18   8          0.65         -0.94         0.94 o
   1  18   8         27.32         18.85         1.60 o
   2  18   8         22.71         17.09         2.24 o
   3  18   8          0.20          1.12         1.18 o
  -4  19   8          2.54          0.45         0.94 o
  -3  19   8          1.95          1.60         1.03 o
  -2  19   8         27.02         25.50         1.62 o
  -1  19   8         91.81         90.77         3.89 o
   0  19   8         51.98         51.90         2.45 o
   1  19   8          3.88          5.36         1.13 o
   2  19   8         16.85         12.40         1.64 o
  -3  20   8          7.39          6.45         1.15 o
  -2  20   8          1.67          0.85         1.27 o
  -1  20   8         17.68         13.72         1.39 o
   0  20   8          0.85          0.75         1.08 o
   1  20   8         39.77         38.77         2.98 o
   2  20   8          3.02          2.22         1.18 o
  -3  21   8         25.21         25.55         1.93 o
  -2  21   8         16.36         13.56         1.50 o
  -1  21   8         12.38         10.40         1.38 o
   0  21   8         11.88          9.43         1.34 o
   1  21   8         16.82         16.76         1.75 o
  -2  22   8          0.07         -0.97         0.97 o
  -1  22   8          1.55          2.00         1.07 o
   0  22   8         16.55         14.62         1.52 o
  -6   1   9          1.14         -0.56         1.11 o
  -5   1   9          6.82          4.03         1.33 o
  -4   1   9          3.75          4.84         1.19 o
  -3   1   9          2.52          1.94         1.12 o
  -2   1   9         34.57         37.67         3.11 o
  -1   1   9          9.99          9.73         1.63 o
   0   1   9          1.79         -0.45         1.42 o
   1   1   9         19.23         15.17         1.48 o
   2   1   9          1.06          1.82         1.02 o
   3   1   9          5.58          3.15         0.92 o
   4   1   9          5.90          7.82         1.02 o
   5   1   9         14.32         17.55         1.44 o
  -6   2   9          1.20         -0.67         1.15 o
  -5   2   9         17.81         13.89         1.60 o
  -4   2   9         65.08         64.38         2.46 o
  -3   2   9        174.62        185.79         3.73 o
  -2   2   9        365.51        397.76         7.97 o
  -1   2   9          1.85         -1.50         1.50 o
   0   2   9        164.66        153.45         4.71 o
   1   2   9         12.53          4.82         1.25 o
   2   2   9        135.57        149.68         4.09 o
   3   2   9         74.22         84.85         2.38 o
   4   2   9         36.85         36.63         1.86 o
   5   2   9          6.77          4.52         1.63 o
  -5   3   9          5.96          8.11         1.50 o
  -4   3   9          9.77         10.74         1.30 o
  -3   3   9          0.00          2.17         1.12 o
  -2   3   9         41.58         51.79         2.69 o
  -1   3   9          1.80          1.21         1.36 o
   0   3   9         38.26         35.14         2.27 o
   1   3   9          5.78          1.19         1.09 o
   2   3   9         92.55         97.81         3.02 o
   3   3   9          0.03          0.74         0.89 o
   4   3   9          0.25         -0.64         0.79 o
  -6   4   9          5.64          5.49         1.43 o
  -5   4   9         10.06         10.43         1.52 o
  -4   4   9         34.41         29.64         1.92 o
  -3   4   9        181.65        190.82         4.96 o
  -2   4   9          6.79          4.81         1.24 o
  -1   4   9        116.65        110.89         3.63 o
   0   4   9         40.35         33.56         2.05 o
   1   4   9         18.10         14.65         1.46 o
   2   4   9        255.21        271.85         4.90 o
   3   4   9         28.05         29.39         2.14 o
   4   4   9         29.48         25.20         1.57 o
  -6   5   9          8.71          9.74         1.63 o
  -5   5   9          2.84          4.84         1.39 o
  -4   5   9          0.68          0.07         1.16 o
  -3   5   9          3.66          4.37         1.24 o
  -2   5   9         65.96         77.53         2.55 o
  -1   5   9         16.50         14.54         1.34 o
   0   5   9          3.87          0.24         1.12 o
   1   5   9         17.50         13.00         1.40 o
   2   5   9         23.72         24.13         1.57 o
   3   5   9          1.42         -0.42         0.85 o
   4   5   9          2.08          3.97         0.97 o
  -6   6   9          2.06          4.07         1.82 o
  -5   6   9          1.21         -0.11         1.30 o
  -4   6   9         15.04         12.00         1.55 o
  -3   6   9         80.67         80.72         2.70 o
  -2   6   9        100.30        103.51         3.00 o
  -1   6   9          0.07         -0.90         0.90 o
   0   6   9         12.54          8.23         1.23 o
   1   6   9          1.01         -1.09         1.09 o
   2   6   9          0.12         -0.95         0.95 o
   3   6   9         23.29         20.34         1.36 o
   4   6   9          0.16          1.10         0.89 o
  -6   7   9          8.85          3.80         1.32 o
  -5   7   9          5.00          4.22         1.26 o
  -4   7   9          0.01         -0.09         1.14 o
  -3   7   9         21.46         21.62         1.69 o
  -2   7   9          0.14          0.56         1.07 o
  -1   7   9          1.71         -1.01         1.01 o
   0   7   9          2.82          3.02         1.12 o
   1   7   9          5.42          3.22         1.18 o
   2   7   9          5.63          2.93         1.07 o
   3   7   9          0.63          0.89         1.19 o
   4   7   9          0.34          2.07         0.95 o
  -6   8   9          1.73          0.47         1.08 o
  -5   8   9          9.80          8.31         1.70 o
  -4   8   9         88.29         86.15         2.92 o
  -3   8   9        203.01        209.43         4.33 o
  -2   8   9         38.79         39.47         2.15 o
  -1   8   9          3.26          3.36         1.16 o
   0   8   9          7.61          4.00         1.17 o
   1   8   9          0.12         -0.22         1.15 o
   2   8   9        107.22        119.37         3.34 o
   3   8   9        124.21        132.60         3.17 o
   4   8   9         68.72         80.16         3.05 o
  -6   9   9          1.82         -0.71         1.01 o
  -5   9   9         29.63         25.31         1.83 o
  -4   9   9         21.46         13.70         1.37 o
  -3   9   9          0.18          1.73         1.17 o
  -2   9   9          0.29         -1.06         1.06 o
  -1   9   9          0.65         -0.97         0.97 o
   0   9   9         44.86         32.61         2.15 o
   1   9   9          0.81         -1.00         1.00 o
   2   9   9          8.35         11.99         1.34 o
   3   9   9          0.10          2.25         1.05 o
   4   9   9          5.76          7.58         1.12 o
  -5  10   9          0.04         -0.52         1.11 o
  -4  10   9          6.76          3.42         1.21 o
  -3  10   9         27.98         19.87         1.60 o
  -2  10   9         34.76         41.50         2.18 o
  -1  10   9         17.30         14.23         1.45 o
   0  10   9          0.65          0.40         1.07 o
   1  10   9          0.13         -0.71         1.07 o
   2  10   9         32.94         27.23         1.84 o
   3  10   9         43.77         50.41         2.33 o
   4  10   9         20.44         14.69         1.47 o
  -5  11   9         36.99         43.82         3.02 o
  -4  11   9         21.91         23.32         2.00 o
  -3  11   9         40.05         31.65         2.01 o
  -2  11   9          1.63          0.17         1.13 o
  -1  11   9          2.37         -1.11         1.20 o
   0  11   9          6.40          3.10         1.15 o
   1  11   9          2.46          2.69         1.23 o
   2  11   9          0.14         -1.02         1.02 o
   3  11   9          1.40          1.04         1.01 o
   4  11   9          6.60          3.66         3.36 o
  -5  12   9          4.13          1.18         1.32 o
  -4  12   9         32.27         46.78         3.75 o
  -3  12   9         51.96         58.37         2.59 o
  -2  12   9          0.34         -0.45         1.02 o
  -1  12   9          4.37          1.60         1.22 o
   0  12   9         13.32          8.12         1.35 o
   1  12   9          1.96          1.69         1.18 o
   2  12   9          9.33          9.07         1.87 o
   3  12   9         39.14         41.65         3.28 o
  -5  13   9          0.57         -0.16         1.21 o
  -4  13   9          0.22          2.26         1.06 o
  -3  13   9          8.55          6.48         1.34 o
  -2  13   9          4.44          2.85         1.19 o
  -1  13   9          1.27          0.58         1.29 o
   0  13   9          4.03          0.97         1.40 o
   1  13   9          0.14         -1.03         1.03 o
   2  13   9          3.56          2.26         1.42 o
   3  13   9         21.86         26.02         2.43 o
  -4  14   9        121.50        130.45         3.49 o
  -3  14   9        104.19        113.23         3.62 o
  -2  14   9         22.66         23.96         2.09 o
  -1  14   9          1.69          2.44         1.25 o
   0  14   9          1.44          0.27         1.83 o
   1  14   9         17.24         13.50         1.66 o
   2  14   9         34.82         35.29         2.38 o
   3  14   9        110.67        109.60         6.44 o
  -4  15   9         15.01         21.30         2.44 o
  -3  15   9         27.56         25.90         3.11 o
  -2  15   9          1.58          2.02         1.47 o
  -1  15   9          3.46          2.61         1.23 o
   0  15   9          8.46          6.62         1.38 o
   1  15   9          9.64         10.69         1.40 o
   2  15   9          5.69          6.98         1.67 o
  -4  16   9          1.79          4.59         1.23 o
  -3  16   9         20.70         21.29         1.65 o
  -2  16   9         12.47          8.88         1.28 o
  -1  16   9          2.88          4.35         1.17 o
   0  16   9         33.15         43.01         3.04 o
   1  16   9         23.33         16.31         2.14 o
   2  16   9          1.46          0.59         1.95 o
  -3  17   9          2.13          5.30         1.26 o
  -2  17   9          6.97          4.48         1.08 o
  -1  17   9         12.24          8.30         1.28 o
   0  17   9          1.39          3.23         1.15 o
   1  17   9          1.11          0.49         1.23 o
  -3  18   9         50.51         53.74         3.18 o
  -2  18   9         31.21         28.74         2.39 o
  -1  18   9          7.66          5.28         1.24 o
   0  18   9         42.14         40.20         3.02 o
   1  18   9          0.13         -0.76         1.19 o
  -2  19   9          0.06         -1.15         1.15 o
  -1  19   9         12.80         10.16         1.29 o
   0  19   9         10.01          7.39         1.25 o
  -5   0  10          2.18          2.73         2.04 o
  -4   0  10         19.34         18.83         2.46 o
  -3   0  10         17.14         14.89         2.64 o
  -2   0  10          9.82         10.39         1.95 o
  -1   0  10         73.87         63.43         8.51 o
   0   0  10         11.04          6.40         1.89 o
   1   0  10         35.43         27.24         2.01 o
   2   0  10        123.83        152.49         5.72 o
   3   0  10         46.24         56.55         2.97 o
  -5   1  10         13.09         16.98         2.95 o
  -4   1  10         14.36          7.71         3.83 o
  -3   1  10          8.24          7.27         1.22 o
  -2   1  10         12.36          8.66         1.38 o
  -1   1  10         18.95         18.54         1.76 o
   0   1  10         22.95         19.92         1.76 o
   1   1  10          7.58          5.64         1.05 o
   2   1  10          0.89          2.48         0.99 o
   3   1  10          6.58          5.36         0.93 o
  -5   2  10          0.48          1.76         1.45 o
  -4   2  10          0.63          1.29         1.64 o
  -3   2  10          0.01          1.41         1.07 o
  -2   2  10          5.89          4.27         1.11 o
  -1   2  10          0.04         -0.18         1.29 o
   0   2  10          4.33          3.32         1.23 o
   1   2  10          5.48          6.06         1.11 o
   2   2  10          6.50          5.60         1.03 o
   3   2  10          0.28          0.24         0.97 o
  -5   3  10         48.00         55.30         4.53 o
  -4   3  10          4.37          6.04         1.85 o
  -3   3  10         50.74         51.89         2.55 o
  -2   3  10         10.33          7.36         1.13 o
  -1   3  10         50.77         58.97         2.72 o
   0   3  10        112.04        124.68         3.62 o
   1   3  10         33.56         32.39         1.83 o
   2   3  10         13.80         14.39         1.28 o
   3   3  10         25.87         22.30         1.37 o
  -5   4  10          3.76          3.04         1.35 o
  -4   4  10         27.43         23.11         1.81 o
  -3   4  10          8.22          8.09         1.35 o
  -2   4  10         66.10         74.15         2.66 o
  -1   4  10          0.15         -1.05         1.08 o
   0   4  10         86.63         93.51         3.75 o
   1   4  10          9.05          7.97         1.19 o
   2   4  10         33.68         44.78         2.06 o
   3   4  10         21.49         23.97         2.02 o
  -5   5  10          0.37         -0.36         1.11 o
  -4   5  10          9.61          9.31         1.61 o
  -3   5  10          7.19          5.07         1.22 o
  -2   5  10          0.88          1.12         1.09 o
  -1   5  10          1.27          0.65         1.25 o
   0   5  10         25.36         26.15         1.99 o
   1   5  10          0.30          0.96         1.01 o
   2   5  10         18.96         17.69         1.36 o
   3   5  10         14.69         15.64         1.12 o
  -5   6  10          4.15          2.25         1.37 o
  -4   6  10         10.33          8.47         1.63 o
  -3   6  10          0.01         -0.18         1.49 o
  -2   6  10          0.20          0.77         1.12 o
  -1   6  10          0.29         -1.06         1.06 o
   0   6  10          2.19          2.62         1.15 o
   1   6  10         43.89         41.54         2.24 o
   2   6  10         28.78         31.91         2.36 o
   3   6  10          9.52          9.21         0.97 o
  -5   7  10         12.30          8.50         1.52 o
  -4   7  10          0.45          0.70         1.25 o
  -3   7  10          1.36          1.84         1.43 o
  -2   7  10          0.28          0.44         1.35 o
  -1   7  10         12.38         11.86         1.33 o
   0   7  10         44.93         54.91         2.59 o
   1   7  10         63.66         70.24         3.95 o
   2   7  10          3.60          2.97         0.95 o
   3   7  10          0.59          0.01         0.84 o
  -4   8  10          1.02          0.15         1.10 o
  -3   8  10          8.02          8.48         1.78 o
  -2   8  10          1.08         -0.47         1.02 o
  -1   8  10          0.93         -1.02         1.02 o
   0   8  10          0.69          2.55         1.08 o
   1   8  10          7.06          5.10         1.10 o
   2   8  10          5.80          2.93         0.91 o
   3   8  10          0.05          0.66         1.16 o
  -4   9  10          0.59         -1.19         1.19 o
  -3   9  10          7.00          7.01         1.25 o
  -2   9  10          3.46          1.92         1.40 o
  -1   9  10          0.19         -1.14         1.14 o
   0   9  10         37.16         40.83         2.74 o
   1   9  10         85.48         94.52         3.04 o
   2   9  10         70.54         74.31         2.65 o
  -4  10  10          2.21          1.53         1.31 o
  -3  10  10          0.41         -1.10         1.12 o
  -2  10  10          0.88         -1.13         1.13 o
  -1  10  10          5.73          2.54         1.17 o
   0  10  10          1.05          0.86         1.14 o
   1  10  10         26.13         24.49         1.62 o
   2  10  10         51.79         57.21         2.87 o
  -4  11  10         13.67         12.52         1.87 o
  -3  11  10          0.21         -1.03         1.03 o
  -2  11  10          2.87          1.30         1.26 o
  -1  11  10          0.63         -1.29         1.29 o
   0  11  10          1.41         -0.66         1.22 o
   1  11  10          0.45          0.71         0.99 o
   2  11  10          0.06          0.85         1.03 o
  -3  12  10          0.32         -0.34         1.26 o
  -2  12  10          0.87         -0.93         1.25 o
  -1  12  10          0.07         -0.49         1.70 o
   0  12  10          1.54          2.26         1.48 o
   1  12  10         24.73         23.10         2.23 o
  -3  13  10          2.68          0.86         1.13 o
  -2  13  10          5.79          2.87         1.63 o
  -1  13  10          8.49          4.27         1.30 o
   0  13  10          9.30          8.13         1.66 o
   1  13  10         49.89         52.64         3.05 o
  -2  14  10         13.15         13.59         1.56 o
  -1  14  10         19.54         13.32         2.01 o
   0  14  10          7.25          7.78         1.26 o
  -2  15  10          4.48          7.61         6.11 o
  -1  15  10         26.31         34.80         3.36 o
   0  15  10         41.43         39.20         4.34 o
  -3   1  11          0.05         -1.14         1.14 o
  -2   1  11         46.65         47.96         2.67 o
  -1   1  11         38.44         40.94         2.02 o
   0   1  11         10.74         10.20         1.00 o
   1   1  11          9.16          8.83         0.99 o
  -3   2  11         37.56         46.37         3.07 o
  -2   2  11         28.26         24.07         2.56 o
  -1   2  11         20.33         22.12         1.63 o
   0   2  11          0.16         -0.80         0.80 o
   1   2  11          0.16         -0.82         0.82 o
  -3   3  11          2.13          0.80         1.20 o
  -2   3  11         25.03         18.11         2.05 o
  -1   3  11          7.35          5.44         1.02 o
   0   3  11          2.56          1.44         0.83 o
   1   3  11          0.61         -0.77         0.77 o
  -3   4  11          4.37          3.78         1.29 o
  -2   4  11         65.17         78.91         2.91 o
  -1   4  11         19.40         16.58         1.30 o
   0   4  11          0.74         -0.84         0.84 o
   1   4  11          1.06          0.19         0.85 o
  -3   5  11         25.16         18.78         2.09 o
  -2   5  11         71.77         73.85         3.49 o
  -1   5  11         31.54         26.53         2.76 o
   0   5  11          1.90          2.16         0.97 o
   1   5  11          8.24          7.69         0.98 o
  -3   6  11          4.05          3.13         1.53 o
  -2   6  11          0.04          0.40         1.11 o
  -1   6  11         13.73         12.82         1.43 o
   0   6  11          0.09         -0.06         0.94 o
  -2   7  11         11.75         10.79         1.46 o
  -1   7  11         12.40         11.65         1.30 o
   0   7  11          0.08         -0.86         0.86 o
  -2   8  11         82.01         98.58         3.60 o
  -1   8  11         57.45         57.47         3.63 o
   0   8  11          0.21          1.45         0.95 o
                                                
