# Supplementary material for: Crystal-structure determination and Hirshfeld surface analysis of two new thio­phene derivatives: (E)-N-{2-[2-(benzo[b]thio­phen-2-yl)ethen­yl]-5-fluoro­phen­yl}benzene­sulfonamide and (E)-N-{2-[2-(benzo[b]thio­phen-2-yl)ethen­yl]-5-fluoro­phen­yl}-N-(but-2-yn-1-yl)benzene­sulfonamide
Source: Acta Crystallogr E Crystallogr Commun. 2023 Jul 21;79(Pt 8):741–6. doi: 10.1107/S2056989023006096 (PMC10439409; doi:10.1107/S2056989023006096)
Supplement: Supplementary file 3 [file e-79-00741-IIsup3.hkl]

#
# h,k,l, Fc-squared, Fo-squared, sigma(Fo-squared), status flag
#
data_II
_shelx_title ' SM14_a.res in P2(1)/c'
_shelx_refln_list_code          4
_shelx_F_calc_maximum      258.12
_exptl_crystal_F_000       960.00
_reflns_d_resolution_high  0.8268

loop_
 _space_group_symop_operation_xyz
 'x, y, z'
 '-x, y+1/2, -z+1/2'
 '-x, -y, -z'
 'x, -y-1/2, z-1/2'

_cell_length_a     9.3517
_cell_length_b    31.7075
_cell_length_c     8.6063
_cell_angle_alpha  90.000
_cell_angle_beta  115.179
_cell_angle_gamma  90.000

_shelx_F_squared_multiplier     1.000

loop_
 _refln_index_h
 _refln_index_k
 _refln_index_l
 _refln_F_squared_calc
 _refln_F_squared_meas
 _refln_F_squared_sigma
 _refln_observed_status
   1   0   0      14896.91      15695.17       287.91 o
   2   0   0       3752.15       3402.02        64.81 o
   3   0   0        903.40        887.79        33.97 o
   4   0   0       1593.53       1577.24        55.11 o
   5   0   0       5168.66       5639.58       178.73 o
   6   0   0       1084.28       1205.27        43.41 o
   7   0   0        358.90        373.69        31.69 o
   8   0   0        140.71        149.44        38.07 o
   9   0   0          0.37        -17.28        17.28 o
  10   0   0         86.50        104.85        51.96 o
   1   1   0        578.64        464.96        10.12 o
   2   1   0       2131.35       1889.40        47.81 o
   3   1   0        281.80        254.84        13.30 o
   4   1   0        114.03        101.50        11.53 o
   5   1   0         10.09          7.28         8.83 o
   6   1   0         20.36          5.48        11.95 o
   7   1   0         20.87         26.75        13.53 o
   8   1   0          9.82         11.41        15.85 o
   9   1   0         14.75         15.89        33.19 o
  10   1   0         10.89          2.32         8.85 o
   1   2   0       2380.80       1892.99        24.95 o
   2   2   0        665.30        563.23        23.29 o
   3   2   0        114.06        102.26         9.37 o
   4   2   0         83.66         75.00        10.83 o
   5   2   0         14.36         12.91         8.02 o
   6   2   0         88.95         98.35        13.55 o
   7   2   0        134.39        148.86        16.64 o
   8   2   0          0.74         -4.15        13.30 o
   9   2   0          0.35         87.48        51.55 o
  10   2   0          2.65         19.25        13.40 o
   1   3   0       6601.81       6131.03        67.19 o
   2   3   0       4453.16       3888.25        67.11 o
   3   3   0        305.18        216.46        13.74 o
   4   3   0        201.78        207.17        15.79 o
   5   3   0        461.39        527.40        21.02 o
   6   3   0         53.08         34.22        13.74 o
   7   3   0        252.84        257.23        19.06 o
   8   3   0         93.25         93.01        18.87 o
   9   3   0          0.01        -10.96        11.94 o
  10   3   0          2.54          2.76         9.28 o
   0   4   0        821.38        692.66        16.42 o
   1   4   0        439.44        342.09        13.27 o
   2   4   0        687.50        572.68        17.61 o
   3   4   0        142.07        121.42         8.56 o
   4   4   0        107.20        118.43        11.46 o
   5   4   0        114.89        114.66        11.74 o
   6   4   0        735.62        831.06        27.71 o
   7   4   0        130.84        126.28        18.16 o
   8   4   0          1.66         -4.68        13.40 o
   9   4   0          4.12         -1.78        11.97 o
  10   4   0         14.38         -0.48         8.81 o
   1   5   0      10387.06       9836.33        77.89 o
   2   5   0      22365.40      23506.87       234.02 o
   3   5   0       7752.18       7411.54        84.73 o
   4   5   0         51.67         25.16         7.41 o
   5   5   0        280.03        312.54        18.22 o
   6   5   0        511.98        617.83        31.10 o
   7   5   0        782.33       1025.03        34.98 o
   8   5   0        164.01        194.76        18.52 o
   9   5   0         14.25          4.45        13.76 o
  10   5   0         10.74         12.11         8.48 o
   0   6   0      14359.28      14594.66       164.17 o
   1   6   0        479.66        386.07        11.00 o
   2   6   0      10233.58       9801.09       114.64 o
   3   6   0        376.58        328.13        15.43 o
   4   6   0        382.86        361.19        15.42 o
   5   6   0        268.62        330.97        19.10 o
   6   6   0        187.95        254.12        17.36 o
   7   6   0          0.21          0.98        12.69 o
   8   6   0          1.55         -7.40        15.22 o
   9   6   0          9.64         34.08        36.65 o
  10   6   0          1.56         -2.78        11.10 o
   1   7   0          1.21          5.75         3.49 o
   2   7   0       2905.88       2599.82        28.36 o
   3   7   0         82.15         77.43         5.43 o
   4   7   0        386.72        360.20        17.80 o
   5   7   0         14.46          6.83         8.28 o
   6   7   0        276.74        296.77        21.24 o
   7   7   0        112.27         86.93        21.55 o
   8   7   0         51.01         35.38        15.55 o
   9   7   0         29.56         26.64        12.39 o
  10   7   0          8.08         18.15         9.57 o
   0   8   0      66625.17      99539.48       893.66 o
   1   8   0       3232.21       2740.89        30.66 o
   2   8   0       3548.75       3127.46        36.76 o
   3   8   0         39.27         33.51         4.47 o
   4   8   0       2754.67       2733.26        46.41 o
   5   8   0       1940.60       2093.77        34.66 o
   6   8   0         57.59         57.72        12.34 o
   7   8   0         79.42        104.27        17.91 o
   8   8   0         35.00         17.93        24.76 o
   9   8   0          0.80          3.37        11.61 o
  10   8   0         11.44         -9.22         9.22 o
   1   9   0       3619.09       3339.36        35.24 o
   2   9   0         54.27         56.03         6.34 o
   3   9   0        177.72        146.02         8.28 o
   4   9   0        340.13        363.29        20.19 o
   5   9   0          8.62         -5.52        11.79 o
   6   9   0        134.36        128.32        17.37 o
   7   9   0        223.69        271.89        26.38 o
   8   9   0        120.93        111.21        18.26 o
   9   9   0          2.19         -0.68        11.04 o
   0  10   0       1729.17       1694.59        39.51 o
   1  10   0      15920.71      15912.04       133.67 o
   2  10   0        255.79        219.50        10.99 o
   3  10   0       1145.13       1053.94        24.44 o
   4  10   0       1314.45       1392.44        33.05 o
   5  10   0        208.87        222.47        17.16 o
   6  10   0        584.08        680.60        32.04 o
   7  10   0        115.84        127.28        17.78 o
   8  10   0          0.50          7.97        13.86 o
   9  10   0         25.87         19.58        14.13 o
   1  11   0       3301.82       2981.13        38.08 o
   2  11   0        218.77        158.08        10.97 o
   3  11   0        366.65        327.34        14.95 o
   4  11   0         34.53         28.29         8.18 o
   5  11   0        558.66        535.47        21.76 o
   6  11   0         36.07         45.91        13.24 o
   7  11   0         45.57         19.33        13.59 o
   8  11   0          0.52          9.21        13.93 o
   9  11   0          4.31         -4.70        10.69 o
   0  12   0       3606.82       3163.94        61.18 o
   1  12   0        503.60        412.97        16.06 o
   2  12   0        159.30        167.43        14.44 o
   3  12   0       1696.98       1674.75        29.97 o
   4  12   0        410.57        456.28        17.12 o
   5  12   0          3.10          4.54         9.44 o
   6  12   0       1219.22       1468.72        41.13 o
   7  12   0         16.11          0.28        12.07 o
   8  12   0          5.40         -7.12        13.42 o
   9  12   0          0.85          3.16         9.93 o
   1  13   0        600.04        541.73        19.93 o
   2  13   0       4148.21       4076.46        68.44 o
   3  13   0       2663.49       2593.33        36.48 o
   4  13   0         64.80         70.86         9.52 o
   5  13   0         16.52          8.07         9.68 o
   6  13   0         26.85         44.18        14.32 o
   7  13   0         74.94         87.30        17.18 o
   8  13   0         28.63         36.58        16.44 o
   9  13   0         22.37         29.36        10.81 o
   0  14   0       1577.20       1448.90        76.44 o
   1  14   0         37.05         29.24         8.32 o
   2  14   0        315.00        321.10        18.60 o
   3  14   0         59.30         50.14         8.62 o
   4  14   0          2.01         -7.81         7.81 o
   5  14   0        920.77        950.43        27.72 o
   6  14   0          1.37         -9.85        11.05 o
   7  14   0          6.77          6.76        15.11 o
   8  14   0          8.64        -11.91        11.91 o
   9  14   0          0.77         -2.85        12.45 o
   1  15   0         49.34         31.94         8.65 o
   2  15   0        210.40        205.39        14.94 o
   3  15   0       1062.65       1092.58        26.13 o
   4  15   0        640.73        699.65        21.12 o
   5  15   0         30.54         30.82        11.07 o
   6  15   0         80.29        117.05        16.06 o
   7  15   0          8.65         25.51        14.37 o
   8  15   0         11.96          7.33        10.89 o
   9  15   0          0.09          4.52         9.43 o
   0  16   0          3.80          8.25         9.50 o
   1  16   0         55.40         40.67         7.32 o
   2  16   0        281.38        254.17        17.09 o
   3  16   0        262.84        248.98        13.66 o
   4  16   0        115.69         99.02        10.46 o
   5  16   0         78.14        102.42        20.94 o
   6  16   0          6.37        -12.98        12.98 o
   7  16   0          8.32         10.90        13.21 o
   8  16   0          0.17         -8.96        10.95 o
   9  16   0         25.58         11.14        13.45 o
   1  17   0         10.10         -9.85         9.85 o
   2  17   0         23.39         37.51         8.71 o
   3  17   0        102.69        112.27        11.07 o
   4  17   0        491.50        574.46        19.84 o
   5  17   0        262.04        264.84        18.55 o
   6  17   0        130.71        116.59        22.39 o
   7  17   0        125.92        111.11        18.26 o
   8  17   0        100.22         83.26        15.92 o
   9  17   0          8.71          7.48        11.32 o
   0  18   0         24.63         16.12        13.44 o
   1  18   0       1707.48       1783.05        39.40 o
   2  18   0          2.91         -6.43         6.43 o
   3  18   0          8.35         -0.66         7.27 o
   4  18   0         52.09         59.14        10.47 o
   5  18   0        115.29        115.21        14.09 o
   6  18   0        400.26        468.77        37.71 o
   7  18   0          7.23        -12.76        12.76 o
   8  18   0          1.70         -3.01        10.43 o
   9  18   0         15.15         31.62        11.92 o
   1  19   0          6.63         -1.64         8.35 o
   2  19   0       1069.44       1074.79        22.43 o
   3  19   0        806.67        893.53        23.48 o
   4  19   0        323.16        391.36        21.26 o
   5  19   0         11.79         12.81        11.10 o
   6  19   0         43.40         26.63        13.60 o
   7  19   0         14.75         12.78        14.24 o
   8  19   0         30.14         30.35        12.52 o
   0  20   0        195.06        235.86        21.50 o
   1  20   0        228.35        274.17        13.92 o
   2  20   0        410.09        428.56        16.60 o
   3  20   0          0.17         -7.57         7.57 o
   4  20   0          2.70         -6.99         9.22 o
   5  20   0         52.92         35.87        13.79 o
   6  20   0         43.58         19.50        13.49 o
   7  20   0         17.85          3.88        13.15 o
   8  20   0          0.30         16.68        13.42 o
   1  21   0        111.73        144.81        11.72 o
   2  21   0          0.45         -1.31         6.97 o
   3  21   0          3.51          5.60         7.80 o
   4  21   0         12.70         11.14         9.60 o
   5  21   0        230.27        249.79        22.21 o
   6  21   0         39.67         20.89        22.19 o
   7  21   0          8.00          6.85        14.61 o
   8  21   0          1.21         11.93        11.00 o
   0  22   0        454.38        566.81        27.24 o
   1  22   0        169.39        190.65        13.18 o
   2  22   0        128.92        146.59        11.39 o
   3  22   0         18.58         20.03         8.65 o
   4  22   0         50.59         60.65        11.75 o
   5  22   0        530.33        674.14        37.51 o
   6  22   0        127.13        122.89        22.52 o
   7  22   0         22.04         15.00        13.01 o
   8  22   0          0.60        -13.44        20.18 o
   1  23   0        930.63       1047.44        24.55 o
   2  23   0         47.34         53.89         9.52 o
   3  23   0         24.62         20.33         8.49 o
   4  23   0         90.51        102.62        12.82 o
   5  23   0        127.95        124.31        15.71 o
   6  23   0          3.45        -15.11        15.11 o
   7  23   0         37.34         66.38        27.42 o
   8  23   0          4.30        -10.60        10.65 o
   0  24   0         17.32         14.82        13.78 o
   1  24   0         74.87         59.01         8.72 o
   2  24   0        585.00        683.23        20.79 o
   3  24   0         75.12        111.59        12.90 o
   4  24   0         44.91         43.42        10.67 o
   5  24   0          2.32        -10.25        10.25 o
   6  24   0         31.52         19.35        14.11 o
   7  24   0          1.78         18.88        14.60 o
   1  25   0         80.76         71.79         9.97 o
   2  25   0          4.36          3.76         9.69 o
   3  25   0         68.81         73.12        11.79 o
   4  25   0          5.54         -9.56         9.56 o
   5  25   0         43.21         46.91        13.76 o
   6  25   0          2.20        -13.62        14.96 o
   7  25   0          0.26         -0.52        11.71 o
   0  26   0          2.62         -7.07        13.03 o
   1  26   0         22.77         38.32         8.98 o
   2  26   0         29.69         35.43         9.53 o
   3  26   0          3.13         -1.69         8.78 o
   4  26   0          7.97         -6.56        10.05 o
   5  26   0          1.67         -5.02        12.19 o
   6  26   0         14.75          0.91        12.94 o
   7  26   0          3.74         -9.74        12.81 o
   1  27   0        359.96        421.27        16.80 o
   2  27   0        885.47       1296.13        27.01 o
   3  27   0        689.05       1003.62        28.33 o
   4  27   0        102.25        122.53        14.35 o
   5  27   0          0.81        -13.16        13.16 o
   6  27   0          0.15         -7.85        11.08 o
   7  27   0         56.55         53.43        14.98 o
   0  28   0         29.89         22.07        11.80 o
   1  28   0         45.09         44.67         8.35 o
   2  28   0         79.56        100.37        10.67 o
   3  28   0        100.80        124.27        12.41 o
   4  28   0          0.78         -2.02        11.54 o
   5  28   0         13.20        -11.16        14.49 o
   6  28   0          0.83          8.65        14.36 o
   1  29   0         44.40         34.56         8.82 o
   2  29   0          3.42         -6.46         8.40 o
   3  29   0         92.96         67.81        10.49 o
   4  29   0          0.91         24.17         9.94 o
   5  29   0          0.52        -11.60        11.60 o
   6  29   0          0.04         -2.79        10.81 o
   0  30   0         62.23         84.09        14.83 o
   1  30   0         24.72         31.83         8.74 o
   2  30   0         13.16         15.78         8.37 o
   3  30   0         20.86          5.46        10.26 o
   4  30   0         41.93         34.35        10.30 o
   5  30   0         13.39         -6.12        19.61 o
   6  30   0          6.54        -10.13        10.13 o
   1  31   0          1.04          9.98         8.00 o
   2  31   0        109.01         98.84        14.76 o
   3  31   0          6.13          0.19         7.88 o
   4  31   0         12.94         12.74        11.28 o
   5  31   0          0.52         -1.38        10.37 o
   0  32   0         36.94         31.22         9.89 o
   1  32   0         94.64        118.00        11.09 o
   2  32   0          1.60         -2.68         6.86 o
   3  32   0         21.93         20.92         9.09 o
   4  32   0        122.84        161.84        23.80 o
   5  32   0         58.86         30.90        10.01 o
   1  33   0         16.05         10.66         7.03 o
   2  33   0          5.85          8.03         7.50 o
   3  33   0          0.59         -7.42         8.33 o
   4  33   0          0.00         -7.80         7.80 o
   5  33   0          0.86          2.88        26.58 o
   0  34   0          1.13         -8.05         8.05 o
   1  34   0          2.87         -6.01         6.01 o
   2  34   0         17.12         15.02         7.01 o
   3  34   0          0.52         -8.63         8.63 o
   4  34   0          0.23         -8.19         8.19 o
   1  35   0         33.08         42.93         8.18 o
   2  35   0         55.12         42.98        15.46 o
   3  35   0        109.07         97.44        16.71 o
   4  35   0         21.79         25.16        16.15 o
   0  36   0          1.13         -3.24         7.93 o
   1  36   0          1.14         -5.92         5.92 o
   2  36   0          6.78          1.28         5.91 o
   3  36   0          3.52         12.49         6.94 o
   1  37   0          8.54         -5.59         7.10 o
   2  37   0         28.96         23.68         8.03 o
   0  38   0         21.12         30.77        10.23 o
   1  38   0          5.25          6.22         7.13 o
 -10   1   1          0.50          0.46        11.82 o
  -9   1   1         33.25         16.41        16.32 o
  -8   1   1        391.01        554.12        38.33 o
  -7   1   1        198.00        221.03        18.50 o
  -6   1   1          0.90         -9.00         9.00 o
  -5   1   1         10.43          4.12         8.06 o
  -4   1   1        461.21        480.39        16.45 o
  -3   1   1       7837.43       7170.35        82.49 o
  -2   1   1       9501.89       8837.36       109.80 o
  -1   1   1       3863.73       3455.97        60.22 o
   0   1   1      16812.21      19253.18       187.40 o
   1   1   1       1313.27       1009.95        23.11 o
   2   1   1       1424.59       1210.06        31.81 o
   3   1   1       1500.64       1353.48        31.72 o
   4   1   1         63.68         64.66         9.68 o
   5   1   1        683.28        724.21        22.63 o
   6   1   1        314.12        346.23        19.73 o
   7   1   1        332.64        373.12        25.44 o
   8   1   1         44.38         39.40        16.93 o
   9   1   1         53.93         35.35        11.25 o
 -10   2   1          0.54         -5.34        11.35 o
  -9   2   1          8.76         -4.03        14.42 o
  -8   2   1        266.81        274.37        23.46 o
  -7   2   1         53.06         33.65        13.10 o
  -6   2   1        133.62        126.79        13.76 o
  -5   2   1        244.33        238.43        15.70 o
  -4   2   1          1.14          8.55         6.32 o
  -3   2   1       2819.81       2409.44        34.74 o
  -2   2   1       5902.74       5076.87        81.33 o
  -1   2   1       3388.68       2671.97        71.70 o
   0   2   1       4676.47       4061.27        52.88 o
   1   2   1        646.45        472.83        16.24 o
   2   2   1        194.20        143.85        12.33 o
   3   2   1        290.81        262.41        17.32 o
   4   2   1        461.34        511.93        18.67 o
   5   2   1        300.36        295.88        15.63 o
   6   2   1          7.70         15.61        14.08 o
   7   2   1         21.01         19.52        11.83 o
   8   2   1         17.14         16.57        14.20 o
   9   2   1          1.75        -11.34        14.65 o
 -10   3   1          1.72          0.16        10.09 o
  -9   3   1        129.65        146.69        23.66 o
  -8   3   1        308.39        389.29        25.70 o
  -7   3   1        112.92        112.60        15.16 o
  -6   3   1        305.79        335.88        19.89 o
  -5   3   1        507.53        428.31        17.19 o
  -4   3   1          2.74         -4.31         5.69 o
  -3   3   1       2866.95       2495.46        37.69 o
  -2   3   1      25121.81      27879.84       352.71 o
  -1   3   1       3423.07       2790.06        46.63 o
   0   3   1       3969.71       3459.73        48.13 o
   1   3   1        865.99        724.24        20.38 o
   2   3   1        306.23        258.54        14.78 o
   3   3   1        634.98        661.59        29.57 o
   4   3   1        410.49        436.70        22.13 o
   5   3   1          1.92         -7.65         7.65 o
   6   3   1         45.32         40.64        12.23 o
   7   3   1         73.65         71.72        16.70 o
   8   3   1         79.90        102.96        34.98 o
   9   3   1         52.26         42.60        15.21 o
 -10   4   1          0.56         -4.59        10.64 o
  -9   4   1         96.45        133.83        20.90 o
  -8   4   1        168.28        180.37        19.34 o
  -7   4   1         17.36          2.52        12.60 o
  -6   4   1          2.74         -3.78        10.15 o
  -5   4   1        280.76        235.11        15.48 o
  -4   4   1         99.19         76.60        11.28 o
  -3   4   1        754.76        624.83        17.39 o
  -2   4   1       1433.73       1353.75        25.63 o
  -1   4   1      14939.84      15656.46       118.76 o
   0   4   1       3634.59       3060.13        44.74 o
   1   4   1       2916.23       2548.41        42.73 o
   2   4   1        493.53        437.33        17.09 o
   3   4   1          4.64         14.75         7.84 o
   4   4   1       4881.56       4966.63        66.52 o
   5   4   1        521.51        556.79        19.36 o
   6   4   1        119.19         99.28        13.14 o
   7   4   1         48.16         39.85        13.07 o
   8   4   1          1.14        -12.01        12.01 o
   9   4   1          4.11          2.37         9.67 o
 -10   5   1          5.31          8.97        12.11 o
  -9   5   1          5.46        -13.07        13.46 o
  -8   5   1          0.06        -10.29        14.87 o
  -7   5   1        277.55        308.06        22.33 o
  -6   5   1          3.03         -1.14         9.48 o
  -5   5   1         92.11         84.72         9.16 o
  -4   5   1         66.07         64.76         7.71 o
  -3   5   1       1590.67       1338.90        24.43 o
  -2   5   1      27135.32      30968.42       266.78 o
  -1   5   1       7762.64       6944.74        57.70 o
   0   5   1        158.90        130.17         7.71 o
   1   5   1       5159.31       4260.86        53.02 o
   2   5   1       1006.02        879.06        23.69 o
   3   5   1       4128.14       4169.19        63.52 o
   4   5   1        404.63        427.62        20.41 o
   5   5   1         28.61         43.31         9.21 o
   6   5   1          0.27          0.45         9.81 o
   7   5   1        133.31        138.27        16.10 o
   8   5   1          1.81        -11.81        11.81 o
   9   5   1         12.78          7.88         9.58 o
 -10   6   1          6.86         -4.47        11.27 o
  -9   6   1          2.24          4.23        16.26 o
  -8   6   1        149.16        150.28        18.97 o
  -7   6   1        100.37        140.34        18.01 o
  -6   6   1        495.13        550.63        23.42 o
  -5   6   1       1170.58       1255.66        25.98 o
  -4   6   1        400.85        367.33        10.72 o
  -3   6   1        236.73        198.74         9.10 o
  -2   6   1      37034.81      45107.48       358.53 o
  -1   6   1       1807.87       1441.92        21.19 o
   0   6   1        337.89        313.99        11.20 o
   1   6   1        230.88        205.67        12.53 o
   2   6   1        440.83        373.75        16.78 o
   3   6   1       4007.07       3895.46        57.12 o
   4   6   1        443.17        440.90        20.66 o
   5   6   1        668.16        737.08        22.04 o
   6   6   1          3.25        -10.06        10.06 o
   7   6   1          3.01        -11.88        11.88 o
   8   6   1         42.89         39.52        12.98 o
   9   6   1          3.31          3.37        12.00 o
 -10   7   1          1.78         -0.42        11.53 o
  -9   7   1          6.16         21.80        15.63 o
  -8   7   1          0.19         13.62        13.91 o
  -7   7   1         62.89         67.35        14.47 o
  -6   7   1       1118.73       1133.61        29.02 o
  -5   7   1        197.43        219.46        14.49 o
  -4   7   1        359.34        329.84        21.69 o
  -3   7   1          3.47         -0.36         4.46 o
  -2   7   1      10933.04      10976.80        96.29 o
  -1   7   1       8857.10       8493.61       159.01 o
   0   7   1        785.36        705.81        16.90 o
   1   7   1       3072.46       2600.90        35.72 o
   2   7   1        131.36        113.41         9.91 o
   3   7   1        622.92        552.78        19.42 o
   4   7   1        228.63        232.12        15.02 o
   5   7   1          0.75         -8.21         8.21 o
   6   7   1          3.60        -13.31        13.31 o
   7   7   1        121.61        105.61        22.54 o
   8   7   1         23.66         24.76        12.88 o
   9   7   1          5.04         -0.79         9.26 o
 -10   8   1         11.25          2.66         8.72 o
  -9   8   1          1.16        -12.12        12.12 o
  -8   8   1          8.50        -13.58        14.28 o
  -7   8   1        759.89        938.51        32.97 o
  -6   8   1        322.07        347.06        21.50 o
  -5   8   1        147.84        139.68        10.85 o
  -4   8   1        323.17        343.29        24.74 o
  -3   8   1         56.96         49.00         6.17 o
  -2   8   1      15384.74      15819.78       120.10 o
  -1   8   1       2849.13       2457.21        30.51 o
   0   8   1       2727.99       2293.56        31.83 o
   1   8   1        527.61        444.67        14.89 o
   2   8   1         55.77         44.87         8.14 o
   3   8   1       1166.66       1072.84        24.95 o
   4   8   1         78.62         78.70        10.35 o
   5   8   1        604.39        631.70        29.72 o
   6   8   1        321.57        324.05        19.88 o
   7   8   1        125.03         95.56        19.98 o
   8   8   1         16.39         23.05        12.63 o
   9   8   1          0.36         -1.04         9.32 o
 -10   9   1          0.57         -9.49         9.49 o
  -9   9   1         77.33         87.73        18.06 o
  -8   9   1        160.11        191.35        27.53 o
  -7   9   1          8.32         15.52        11.88 o
  -6   9   1          2.87         -8.62         8.62 o
  -5   9   1         32.08         30.34        11.31 o
  -4   9   1       1059.15        973.41        40.08 o
  -3   9   1       3334.09       3214.58        51.49 o
  -2   9   1       7943.60       7772.10        75.98 o
  -1   9   1         24.35         21.24         5.34 o
   0   9   1         20.89         13.15         5.32 o
   1   9   1       2318.64       1848.33        29.10 o
   2   9   1       2408.50       2186.81        39.75 o
   3   9   1        823.48        789.02        22.12 o
   4   9   1        462.31        500.86        19.46 o
   5   9   1        302.97        384.46        29.30 o
   6   9   1        917.94       1177.93        34.71 o
   7   9   1         65.52         81.63        15.12 o
   8   9   1         62.91         63.01        14.99 o
   9   9   1         11.66         15.57        12.26 o
 -10  10   1          0.05        -12.37        12.37 o
  -9  10   1          0.79         -3.16        12.54 o
  -8  10   1         37.68         54.50        21.07 o
  -7  10   1          1.31        -12.34        15.20 o
  -6  10   1        202.09        164.74        13.22 o
  -5  10   1         88.75         77.15        13.56 o
  -4  10   1          0.74         10.79         9.39 o
  -3  10   1        528.88        522.69        13.73 o
  -2  10   1        277.26        273.67        12.03 o
  -1  10   1          0.38          5.93         4.34 o
   0  10   1          0.31         -4.36         4.36 o
   1  10   1       1516.32       1361.05        25.57 o
   2  10   1        416.38        418.38        16.96 o
   3  10   1         16.01         18.23         7.39 o
   4  10   1         63.84         70.84        10.51 o
   5  10   1          3.10         26.55        11.98 o
   6  10   1          5.70        -10.72        10.72 o
   7  10   1         12.60        -11.58        16.08 o
   8  10   1         51.30         35.48        20.04 o
   9  10   1         10.14          2.47         9.37 o
 -10  11   1          0.04          2.31         9.99 o
  -9  11   1          0.13        -15.18        15.18 o
  -8  11   1         47.25         19.85        15.68 o
  -7  11   1         19.11         25.85        15.34 o
  -6  11   1        101.14         97.31        14.98 o
  -5  11   1         50.43         40.87        12.00 o
  -4  11   1       1731.21       1710.82        28.58 o
  -3  11   1         22.87          7.43         5.53 o
  -2  11   1        458.41        400.78        16.97 o
  -1  11   1        401.59        420.40        14.69 o
   0  11   1        512.11        477.76        14.80 o
   1  11   1       4734.30       4365.95        52.58 o
   2  11   1          1.78          2.06         7.82 o
   3  11   1        420.11        470.94        21.58 o
   4  11   1          4.39          0.26         9.06 o
   5  11   1          7.04          4.69        10.22 o
   6  11   1          9.09         -5.62        11.64 o
   7  11   1         41.95         34.65        12.85 o
   8  11   1         10.14        -12.05        12.05 o
   9  11   1          0.19         -3.86         8.69 o
 -10  12   1          3.29         -9.12         9.12 o
  -9  12   1         13.74         17.43        12.81 o
  -8  12   1          6.68         -6.79        14.05 o
  -7  12   1        101.98        122.61        20.92 o
  -6  12   1         69.68         60.22        16.26 o
  -5  12   1        243.31        263.77        16.69 o
  -4  12   1          1.40         -5.20         6.21 o
  -3  12   1         18.56         13.12         6.26 o
  -2  12   1        604.53        551.41        22.99 o
  -1  12   1       1937.00       1732.47        33.29 o
   0  12   1        248.95        213.00        12.14 o
   1  12   1          5.48         -5.41         5.41 o
   2  12   1        543.21        491.86        20.61 o
   3  12   1          7.16         13.75         7.97 o
   4  12   1         13.91         -7.83         7.83 o
   5  12   1          1.40         -8.52        10.54 o
   6  12   1          7.93          6.04        12.06 o
   7  12   1         41.07         21.68        15.40 o
   8  12   1         10.39         -6.16        11.58 o
   9  12   1          0.04         -2.08         8.15 o
 -10  13   1         27.67         18.17        15.93 o
  -9  13   1         33.10         17.18        15.14 o
  -8  13   1        117.86        131.33        18.27 o
  -7  13   1        213.62        222.69        23.35 o
  -6  13   1          5.07        -13.09        13.09 o
  -5  13   1        132.17        142.88        13.75 o
  -4  13   1        541.59        527.88        18.04 o
  -3  13   1       3776.16       3614.60        48.69 o
  -2  13   1         48.63         38.86         8.17 o
  -1  13   1         18.26         26.81         7.65 o
   0  13   1       2572.42       2293.61        37.93 o
   1  13   1        199.15        146.64        12.03 o
   2  13   1         45.55         34.34         7.86 o
   3  13   1        137.13        151.27        11.17 o
   4  13   1        124.84        135.68        11.77 o
   5  13   1        453.56        539.39        34.64 o
   6  13   1        226.80        239.95        21.66 o
   7  13   1        154.35        127.66        26.73 o
   8  13   1         39.33         11.88        13.92 o
   9  13   1         19.82          8.53         8.20 o
  -9  14   1          1.43         -3.69        11.23 o
  -8  14   1          0.14        -10.11        12.99 o
  -7  14   1        206.03        246.99        25.68 o
  -6  14   1        354.29        396.41        25.17 o
  -5  14   1         85.68         75.78        11.66 o
  -4  14   1          1.36         -7.51         7.51 o
  -3  14   1        234.57        257.03        14.22 o
  -2  14   1       6178.30       6490.28        75.73 o
  -1  14   1        435.51        341.69        17.85 o
   0  14   1        485.70        492.59        16.05 o
   1  14   1          6.34          0.73         6.69 o
   2  14   1        278.05        337.52        15.50 o
   3  14   1       2177.69       2245.85        32.15 o
   4  14   1        181.87        195.42        13.31 o
   5  14   1        669.00        863.17        32.27 o
   6  14   1         53.06         90.63        16.05 o
   7  14   1          0.04        -14.49        14.74 o
   8  14   1         36.03         28.47        12.44 o
   9  14   1         18.61        -11.18        11.18 o
  -9  15   1          0.18         -3.38        10.07 o
  -8  15   1          3.06        -10.88        13.27 o
  -7  15   1          2.78         15.60        16.23 o
  -6  15   1        303.60        326.29        22.67 o
  -5  15   1        113.90        113.65        12.64 o
  -4  15   1          3.69         -8.74        12.07 o
  -3  15   1        133.09        141.54        12.11 o
  -2  15   1        106.96         95.53         9.40 o
  -1  15   1         53.62         35.90         7.30 o
   0  15   1        123.26        123.84        10.05 o
   1  15   1         90.10         82.72         9.39 o
   2  15   1         24.41         20.75         7.04 o
   3  15   1        211.78        246.23        16.57 o
   4  15   1         63.80         70.51        10.88 o
   5  15   1          2.35        -10.31        11.37 o
   6  15   1          7.69          8.58        13.27 o
   7  15   1          0.85         -3.89        11.96 o
   8  15   1          1.76         -7.05        10.24 o
  -9  16   1         20.74         17.63        11.32 o
  -8  16   1         14.34          7.53        14.81 o
  -7  16   1        148.67        134.21        25.56 o
  -6  16   1         12.02         18.67        12.64 o
  -5  16   1         56.31         72.43        10.89 o
  -4  16   1        155.42        149.53        11.85 o
  -3  16   1       1282.91       1306.67        25.37 o
  -2  16   1       3562.03       3953.01        51.76 o
  -1  16   1        817.81        750.53        21.61 o
   0  16   1        104.27        131.13        10.87 o
   1  16   1        262.54        240.91        13.63 o
   2  16   1        279.41        294.82        12.88 o
   3  16   1         19.61         16.88         7.94 o
   4  16   1        100.48         95.20        11.20 o
   5  16   1        588.97        625.99        33.34 o
   6  16   1          0.80         -1.20        14.79 o
   7  16   1         48.71         26.78        14.50 o
   8  16   1          8.04         -2.73        10.07 o
  -9  17   1          0.28          0.56        24.90 o
  -8  17   1          0.24         -9.75        11.96 o
  -7  17   1          4.63         -2.16        20.16 o
  -6  17   1         41.22         21.02        12.92 o
  -5  17   1         39.38         40.90        11.32 o
  -4  17   1        164.35        167.68        13.51 o
  -3  17   1        215.28        221.03        14.30 o
  -2  17   1       1118.41       1198.54        27.12 o
  -1  17   1        900.18        917.37        25.04 o
   0  17   1        340.94        372.57        17.52 o
   1  17   1         86.50         68.24         8.69 o
   2  17   1        295.44        303.36        13.57 o
   3  17   1         57.83         72.70         8.79 o
   4  17   1         57.47         64.74        12.72 o
   5  17   1         24.62         19.60        12.73 o
   6  17   1         77.69         91.94        19.64 o
   7  17   1          0.26        -10.64        11.04 o
   8  17   1          3.32         -6.98        10.21 o
  -9  18   1         34.29         39.65        14.60 o
  -8  18   1         15.67         13.44        11.83 o
  -7  18   1          2.16         14.84        14.74 o
  -6  18   1        282.71        280.20        25.96 o
  -5  18   1        463.16        473.89        24.33 o
  -4  18   1        274.25        258.38        16.27 o
  -3  18   1        261.67        318.02        15.06 o
  -2  18   1        685.33        662.42        18.86 o
  -1  18   1       1172.74       1142.37        26.04 o
   0  18   1         22.98         33.42         9.36 o
   1  18   1        732.71        773.11        19.42 o
   2  18   1        284.28        330.17        14.09 o
   3  18   1         43.69         35.94         8.62 o
   4  18   1       1288.13       1486.41        32.21 o
   5  18   1        371.84        394.22        36.51 o
   6  18   1          8.85        -10.83        12.14 o
   7  18   1         23.34         26.65        12.00 o
   8  18   1         25.33         15.37        11.04 o
  -9  19   1         12.63         -0.41        14.45 o
  -8  19   1         33.82         25.28        15.84 o
  -7  19   1         13.33          8.96        14.19 o
  -6  19   1         75.40         55.06        13.51 o
  -5  19   1        596.02        746.89        26.24 o
  -4  19   1        923.92       1064.19        28.06 o
  -3  19   1        356.28        420.89        17.51 o
  -2  19   1        141.72        117.27        12.96 o
  -1  19   1        180.40        189.28        13.33 o
   0  19   1        939.69       1077.40        29.65 o
   1  19   1        970.73        995.72        25.07 o
   2  19   1         29.52         32.96        10.71 o
   3  19   1         35.08         50.31        10.57 o
   4  19   1         37.32         23.05        10.15 o
   5  19   1          5.28         -1.06        11.59 o
   6  19   1          0.35        -12.78        17.34 o
   7  19   1         21.07          3.05        13.45 o
   8  19   1         42.37         23.02        15.33 o
  -9  20   1          7.78         15.75        12.91 o
  -8  20   1         39.90         27.36        23.45 o
  -7  20   1         14.02          7.23        13.97 o
  -6  20   1          5.10          1.56        11.92 o
  -5  20   1        149.73        175.23        17.49 o
  -4  20   1         23.17         33.22        10.35 o
  -3  20   1         33.15         27.26         8.92 o
  -2  20   1        155.19        160.86        11.57 o
  -1  20   1         36.17         37.84        10.55 o
   0  20   1        191.82        215.84        13.11 o
   1  20   1          6.32         -0.10         7.65 o
   2  20   1          0.07          3.44         8.60 o
   3  20   1        100.84         91.27        12.87 o
   4  20   1          1.27        -10.16        10.16 o
   5  20   1          0.11        -20.06        20.06 o
   6  20   1          1.01         -6.79        14.52 o
   8  20   1         17.55         21.76        11.87 o
  -8  21   1          9.28          7.28        12.71 o
  -7  21   1         11.50          0.21        34.42 o
  -6  21   1         27.98         27.04        14.44 o
  -5  21   1        194.74        224.89        17.36 o
  -4  21   1       1169.82       1531.21        33.48 o
  -3  21   1        866.21        986.26        24.62 o
  -2  21   1         41.58         35.42         8.18 o
  -1  21   1        126.54        144.52        12.17 o
   0  21   1          0.35         -6.94         6.94 o
   1  21   1        476.62        575.71        19.95 o
   2  21   1        470.63        570.28        24.29 o
   3  21   1        174.58        174.99        14.19 o
   4  21   1        374.00        445.11        23.75 o
   5  21   1         77.88         33.58        14.11 o
   6  21   1        208.54        174.47        24.81 o
   7  21   1         37.89         33.07        17.70 o
   8  21   1         16.04          3.14        10.08 o
  -8  22   1          0.19         -1.38        13.16 o
  -7  22   1         41.59         29.58        16.45 o
  -6  22   1          7.11          1.83        12.43 o
  -5  22   1        398.71        464.66        38.06 o
  -4  22   1         19.44          5.43        10.49 o
  -3  22   1        151.82        160.46        13.02 o
  -2  22   1         45.17         32.08         9.40 o
  -1  22   1         35.74         45.85         8.84 o
   0  22   1        309.56        390.79        16.14 o
   1  22   1        607.17        684.32        19.83 o
   2  22   1         72.48         68.77        10.25 o
   3  22   1          0.53         -8.62         8.62 o
   4  22   1          0.08         -5.64        11.01 o
   5  22   1         38.53         43.11        13.56 o
   6  22   1          3.58        -14.37        14.37 o
   7  22   1          4.40          5.36         9.95 o
  -8  23   1         13.96         10.53        14.66 o
  -7  23   1         13.35         17.56        13.11 o
  -6  23   1          0.47         11.62        12.21 o
  -5  23   1          0.94         -2.37        17.15 o
  -4  23   1         27.86         15.46        10.43 o
  -3  23   1          5.35         11.92         8.70 o
  -2  23   1        435.87        492.42        18.68 o
  -1  23   1         85.44         88.39        11.13 o
   0  23   1          0.30         -3.45         7.15 o
   1  23   1        400.90        462.60        18.15 o
   2  23   1        274.12        325.78        15.79 o
   3  23   1        601.41        782.61        26.45 o
   4  23   1          0.07         -3.86        11.72 o
   5  23   1          2.05         -2.93        12.91 o
   6  23   1         68.50         52.34        25.38 o
   7  23   1          7.73          5.84        16.45 o
  -8  24   1          2.81          2.36        14.51 o
  -7  24   1         15.87         12.79        11.68 o
  -6  24   1         18.19          0.75        11.59 o
  -5  24   1         69.64         35.76        13.34 o
  -4  24   1        103.81        101.09        13.42 o
  -3  24   1        373.56        532.46        24.60 o
  -2  24   1         28.72         20.06         8.72 o
  -1  24   1        143.67        169.56        12.47 o
   0  24   1         68.61         95.33        10.59 o
   1  24   1        230.52        267.03        14.49 o
   2  24   1          1.02          3.79         8.14 o
   3  24   1          0.15         -9.70         9.70 o
   4  24   1         52.18         30.03        12.84 o
   5  24   1         16.48          5.35        13.44 o
   6  24   1         19.33         16.50        13.38 o
   7  24   1          0.02          4.53        14.30 o
  -8  25   1          0.10        -11.52        13.17 o
  -7  25   1          7.05         -9.33        23.14 o
  -6  25   1          6.32         -8.92        11.23 o
  -5  25   1         11.29          5.38        11.67 o
  -4  25   1         14.38          4.17         9.48 o
  -3  25   1          7.82          9.27         9.12 o
  -2  25   1        186.20        196.19        14.97 o
  -1  25   1         13.38          9.30         7.38 o
   0  25   1          1.07         -7.21         7.60 o
   1  25   1        327.94        399.48        22.72 o
   2  25   1         19.11         12.68         9.19 o
   3  25   1         18.36          7.17         9.85 o
   4  25   1         21.27          2.36        10.80 o
   5  25   1          2.22         -1.64        12.57 o
   6  25   1          0.08        -10.53        20.26 o
   7  25   1          0.06          0.21        10.19 o
  -7  26   1         22.88         10.49        12.73 o
  -6  26   1         54.22         20.33        12.31 o
  -5  26   1         25.90         41.90        11.27 o
  -4  26   1        118.16        145.36        14.75 o
  -3  26   1         32.39         22.26         9.24 o
  -2  26   1          1.31          1.40         8.31 o
  -1  26   1        875.97       1138.33        26.91 o
   0  26   1        385.63        483.09        18.68 o
   1  26   1         15.13         -2.08         8.28 o
   2  26   1         26.11         15.53         8.65 o
   3  26   1         67.79         68.54        11.45 o
   4  26   1        257.96        309.79        31.64 o
   5  26   1         69.26         42.70        14.19 o
   6  26   1         51.53         44.12        27.87 o
  -7  27   1         14.67         17.49        22.37 o
  -6  27   1          0.07        -10.39        10.39 o
  -5  27   1         67.68         52.24        13.19 o
  -4  27   1        210.20        215.80        19.09 o
  -3  27   1          7.09          3.68         9.25 o
  -2  27   1         89.89         88.08        10.16 o
  -1  27   1          7.96         12.25         7.84 o
   0  27   1          0.65         12.52         8.80 o
   1  27   1          8.71         15.79         7.91 o
   2  27   1          9.84         -6.12         9.59 o
   3  27   1         22.66          9.72        13.39 o
   4  27   1         37.31         23.64        12.35 o
   5  27   1         14.83         -7.33        15.76 o
   6  27   1          4.58          8.70        14.18 o
  -7  28   1          5.29         17.04        12.89 o
  -6  28   1         19.49          1.99        10.79 o
  -5  28   1         47.81         33.07        14.89 o
  -4  28   1        101.08        106.12        17.03 o
  -3  28   1         12.42         35.19        11.03 o
  -2  28   1         22.59         12.52         9.49 o
  -1  28   1          0.60         13.20         8.16 o
   0  28   1        740.61       1005.62        26.50 o
   1  28   1        257.95        329.38        16.85 o
   2  28   1         11.92         23.08         9.94 o
   3  28   1        273.90        367.11        35.58 o
   4  28   1         70.54         72.64        12.21 o
   5  28   1          4.05         -3.58        12.04 o
   6  28   1         24.55          3.34        14.78 o
  -7  29   1          0.27         -6.64        13.66 o
  -6  29   1          0.69         -3.85        10.93 o
  -5  29   1         10.94          4.44        10.20 o
  -4  29   1         40.36         53.67        11.18 o
  -3  29   1          5.83         -7.46         8.70 o
  -2  29   1        133.67        131.71        13.94 o
  -1  29   1        188.76        201.81        14.54 o
   0  29   1          9.27          4.89         8.07 o
   1  29   1        235.24        285.26        16.95 o
   2  29   1         41.64         40.99        12.03 o
   3  29   1          0.51         -5.35         9.85 o
   4  29   1         24.18         19.32        11.27 o
   5  29   1         12.45          8.52        10.96 o
   6  29   1          5.44          7.45        11.19 o
  -6  30   1          1.93        -11.46        14.51 o
  -5  30   1          6.36         -0.11        10.82 o
  -4  30   1          0.66         -8.84         8.84 o
  -3  30   1         23.29         16.71         8.30 o
  -2  30   1          3.22          2.63         7.82 o
  -1  30   1         72.51         80.47         9.65 o
   0  30   1         92.90        107.19        11.19 o
   1  30   1         18.22         15.92         7.82 o
   2  30   1          0.85         -7.70         7.70 o
   3  30   1          8.82          5.39        12.10 o
   4  30   1          1.49        -11.08        13.19 o
   5  30   1          0.15         -3.91        10.46 o
  -6  31   1          0.04         -0.03        10.17 o
  -5  31   1          0.78         -9.28         9.28 o
  -4  31   1         49.38         39.17        10.42 o
  -3  31   1         49.53         54.75         8.87 o
  -2  31   1        101.12        127.50        10.69 o
  -1  31   1         13.16          7.17         7.15 o
   0  31   1         24.75         22.12         7.48 o
   1  31   1         58.43         62.87         9.37 o
   2  31   1        187.19        230.61        14.01 o
   3  31   1        208.79        236.13        18.98 o
   4  31   1          2.88         -6.13        13.11 o
   5  31   1          1.69         14.28        11.45 o
  -5  32   1          0.67          3.83         8.94 o
  -4  32   1          3.29         -3.33        10.52 o
  -3  32   1         15.33         18.77         8.27 o
  -2  32   1         15.29          9.92         7.27 o
  -1  32   1         11.19         -4.01         7.35 o
   0  32   1          0.11         -3.52         6.87 o
   1  32   1          3.79          2.92         6.92 o
   2  32   1         21.89         12.68         8.19 o
   3  32   1          0.24         -9.45         9.45 o
   4  32   1         16.31          1.04         9.25 o
   5  32   1          3.66         21.02        37.71 o
  -5  33   1          0.35         -5.21        11.55 o
  -4  33   1          0.38          0.72        12.20 o
  -3  33   1         28.10         26.41         8.59 o
  -2  33   1          8.03          5.64         7.13 o
  -1  33   1          5.26          8.13         6.26 o
   0  33   1          1.24         -6.11         6.11 o
   1  33   1         32.00         24.45         6.55 o
   2  33   1        117.46        141.02        16.29 o
   3  33   1         28.01         17.85         9.69 o
   4  33   1         14.10         13.47         8.13 o
  -5  34   1          8.40        -20.54        23.28 o
  -4  34   1         22.17          9.78         8.09 o
  -3  34   1          0.91         -6.31         8.64 o
  -2  34   1          3.25         -6.33         6.52 o
  -1  34   1         33.79         27.02         8.59 o
   0  34   1         10.00          8.84         6.37 o
   1  34   1          5.76         -6.48         6.48 o
   2  34   1         11.74          6.69         6.80 o
   3  34   1          0.94         -2.80         7.07 o
   4  34   1         54.06         37.68        14.91 o
  -4  35   1          3.81         -6.09         6.09 o
  -3  35   1         11.60         29.97        13.87 o
  -2  35   1          0.96         -6.59         6.59 o
  -1  35   1          4.81         -3.54         6.47 o
   0  35   1          3.13         -3.33         5.74 o
   1  35   1         16.58          9.55         6.66 o
   2  35   1          6.50         -0.22         9.86 o
   3  35   1          7.06          5.06         6.22 o
  -3  36   1         13.61         14.80         7.45 o
  -2  36   1          1.55         -6.50         6.50 o
  -1  36   1         21.87         17.70         6.98 o
   0  36   1        116.77        106.68        17.75 o
   1  36   1         54.21         29.67         9.10 o
   2  36   1         10.25          5.54        12.22 o
  -2  37   1         11.72         11.21         6.15 o
  -1  37   1          1.75         -5.52         5.52 o
   0  37   1          2.84          4.58         7.11 o
   1  37   1          9.63          9.40         7.20 o
   2  37   1          1.68          2.66        14.38 o
  -1  38   1          2.16         -6.91         8.00 o
   0  38   1          1.79         -6.76         6.76 o
 -10   0   2        150.55        107.53        48.59 o
  -9   0   2         78.56         38.68        40.11 o
  -8   0   2        579.13        615.97        51.05 o
  -7   0   2        801.12        795.10        43.92 o
  -6   0   2         62.70         30.74        17.30 o
  -5   0   2       2159.65       2085.29        64.00 o
  -4   0   2       2114.63       2116.75        53.54 o
  -3   0   2       9139.92       8397.10       144.99 o
  -2   0   2         49.25         44.94        11.46 o
  -1   0   2       4976.73       4389.53       103.20 o
   0   0   2      28450.06      33548.13       469.00 o
   1   0   2        454.29        454.44        31.38 o
   2   0   2         16.94         24.81        12.38 o
   3   0   2       3053.63       3020.67        76.22 o
   4   0   2       1431.07       1323.06        32.78 o
   5   0   2        493.05        558.39        24.12 o
   6   0   2        516.52        533.52        43.55 o
   7   0   2          0.10        -14.75        14.75 o
   8   0   2         22.06         24.96        13.70 o
   9   0   2        171.36        133.36        41.61 o
 -10   1   2         24.10          9.40        16.37 o
  -9   1   2         10.53        -14.16        15.63 o
  -8   1   2        439.48        527.97        43.88 o
  -7   1   2        154.39        164.40        16.72 o
  -6   1   2        283.08        328.21        19.15 o
  -5   1   2        395.16        354.50        21.69 o
  -4   1   2         40.80         33.59         7.71 o
  -3   1   2       3479.01       3070.15        46.55 o
  -2   1   2        329.46        270.36        13.42 o
  -1   1   2        711.56        596.71        21.18 o
   0   1   2        541.00        453.61        19.51 o
   1   1   2         31.22         22.69         6.89 o
   2   1   2       1491.34       1399.41        35.43 o
   3   1   2         54.47         47.83         8.49 o
   4   1   2        187.98        199.49        12.18 o
   5   1   2          3.43          1.09         7.63 o
   6   1   2         36.52         30.66        11.43 o
   7   1   2        127.35        160.73        23.22 o
   8   1   2         90.26         65.42        12.35 o
   9   1   2          3.29          9.44         8.63 o
 -10   2   2          4.69         -0.79        25.75 o
  -9   2   2        208.11        281.43        29.33 o
  -8   2   2        159.13        202.77        23.90 o
  -7   2   2          9.30          8.19        11.35 o
  -6   2   2         16.78         20.32         8.80 o
  -5   2   2        474.97        466.18        24.04 o
  -4   2   2       4046.60       3895.66        80.99 o
  -3   2   2        819.96        661.07        34.00 o
  -2   2   2        854.80        693.83        19.92 o
  -1   2   2       1579.66       1264.95        31.17 o
   0   2   2       2036.40       1692.09        33.55 o
   1   2   2       4186.46       3782.83        57.57 o
   2   2   2        140.90        127.01        15.16 o
   3   2   2        158.67        184.62        12.34 o
   4   2   2         13.29          5.89         6.64 o
   5   2   2         19.25         18.21         8.35 o
   6   2   2        151.80        158.19        13.91 o
   7   2   2         10.14         42.80        11.11 o
   8   2   2          0.14         -0.26         9.14 o
   9   2   2          6.69          4.37         9.94 o
 -10   3   2          4.54         -2.09        17.40 o
  -9   3   2         20.04          8.91        29.73 o
  -8   3   2         64.51         32.59        23.19 o
  -7   3   2        228.97        240.43        19.11 o
  -6   3   2        194.13        199.44        15.67 o
  -5   3   2        775.15        769.64        25.54 o
  -4   3   2       2912.50       2723.53        51.86 o
  -3   3   2        132.41        110.57        14.48 o
  -2   3   2       9893.25       9391.44       112.30 o
  -1   3   2       2488.07       2038.42        40.72 o
   0   3   2          6.17          0.73         5.27 o
   1   3   2          1.51         -2.91         6.09 o
   2   3   2         87.82        122.76        13.45 o
   3   3   2         53.61         46.72         8.35 o
   4   3   2        249.25        226.13        13.87 o
   5   3   2         30.07         20.12         8.80 o
   6   3   2          9.80        -10.01        11.43 o
   7   3   2         45.24         32.69        12.13 o
   8   3   2          6.62         21.00         9.68 o
   9   3   2          0.71          0.66         7.95 o
 -10   4   2          2.42        -22.66        22.66 o
  -9   4   2         20.33        -11.51        16.55 o
  -8   4   2         64.11         81.22        21.31 o
  -7   4   2        136.88        157.55        19.64 o
  -6   4   2         87.27         82.31        10.42 o
  -5   4   2         82.43         98.66        11.42 o
  -4   4   2       1311.02       1313.11        34.89 o
  -3   4   2        627.97        522.53        26.36 o
  -2   4   2        284.93        232.42        13.60 o
  -1   4   2       3864.18       3447.41        56.76 o
   0   4   2        306.59        284.24        14.94 o
   1   4   2          2.66          2.24         5.95 o
   2   4   2        676.85        681.57        25.64 o
   3   4   2        980.81        995.00        31.27 o
   4   4   2         61.90         62.24         8.45 o
   5   4   2         48.87         56.09        10.92 o
   6   4   2        130.05        128.77        13.82 o
   7   4   2          2.78        -10.48        10.48 o
   8   4   2         17.38         13.57        10.48 o
   9   4   2         11.68         20.16         9.17 o
 -10   5   2         41.02         36.89        15.74 o
  -9   5   2         51.44         39.40        23.71 o
  -8   5   2        119.58        161.55        37.10 o
  -7   5   2        132.93        176.91        19.17 o
  -6   5   2         10.71         -8.17         8.17 o
  -5   5   2       1144.89        996.57        25.68 o
  -4   5   2        821.93        779.44        29.18 o
  -3   5   2        458.47        308.84        15.54 o
  -2   5   2        124.01         84.15         9.42 o
  -1   5   2        143.47        129.01        11.19 o
   0   5   2       1140.30        925.60        25.99 o
   1   5   2       1228.03        989.31        28.55 o
   2   5   2       3740.78       3574.67        56.52 o
   3   5   2       1306.94       1228.97        32.36 o
   4   5   2          1.67         11.20         6.64 o
   5   5   2        336.63        370.85        18.26 o
   6   5   2        290.28        368.21        22.00 o
   7   5   2        156.36        152.93        21.19 o
   8   5   2          2.48          0.36        10.91 o
   9   5   2          1.42          3.41         9.65 o
 -10   6   2          5.04         -1.73        13.22 o
  -9   6   2        196.63        213.38        36.69 o
  -8   6   2        439.51        644.17        33.41 o
  -7   6   2          5.67          9.70        13.20 o
  -6   6   2        277.92        281.61        16.81 o
  -5   6   2        768.64        826.59        22.73 o
  -4   6   2          1.70         -6.99         6.99 o
  -3   6   2        198.84        173.34        11.65 o
  -2   6   2        582.16        570.67        16.54 o
  -1   6   2       2941.73       2591.00        36.76 o
   0   6   2        317.48        243.83        15.12 o
   1   6   2        205.54        181.99        14.75 o
   2   6   2        152.89        137.54        15.96 o
   3   6   2       1474.83       1626.77        36.46 o
   4   6   2        178.49        184.70        11.00 o
   5   6   2          2.28         -4.03         8.60 o
   6   6   2        195.55        172.99        16.59 o
   7   6   2          2.38         10.26        11.31 o
   8   6   2         17.96         11.58         9.50 o
 -10   7   2         34.64         41.30        15.01 o
  -9   7   2          7.85        -12.31        32.22 o
  -8   7   2         55.22         65.48        15.17 o
  -7   7   2        130.84        107.05        16.11 o
  -6   7   2        775.18        800.20        34.42 o
  -5   7   2        295.80        288.77        12.51 o
  -4   7   2        388.18        351.56        25.10 o
  -3   7   2        968.02        905.43        23.22 o
  -2   7   2       2020.68       1781.75        30.80 o
  -1   7   2        381.83        336.36        12.93 o
   0   7   2       3264.20       2968.87        42.29 o
   1   7   2          3.73          1.68         6.05 o
   2   7   2          2.10         -5.45         8.24 o
   3   7   2        379.87        393.32        19.10 o
   4   7   2        327.85        334.08        17.73 o
   5   7   2         50.70         58.63        10.08 o
   6   7   2          0.89          7.71        11.26 o
   7   7   2          0.17        -10.13        10.13 o
   8   7   2         35.08         17.89        10.53 o
 -10   8   2         29.29         41.26        13.85 o
  -9   8   2         19.23         -0.81        17.68 o
  -8   8   2          9.69         -7.11        13.97 o
  -7   8   2          0.21         -0.69        27.19 o
  -6   8   2        125.30        147.76        20.13 o
  -5   8   2       2472.92       2548.22        42.41 o
  -4   8   2         84.57         67.43         8.79 o
  -3   8   2       1098.04        984.29        26.37 o
  -2   8   2        251.97        268.51        13.67 o
  -1   8   2        274.67        212.64        12.77 o
   0   8   2       4002.50       3477.81        43.74 o
   1   8   2        844.24        811.00        25.65 o
   2   8   2        513.77        518.39        18.83 o
   3   8   2        772.49        805.29        26.01 o
   4   8   2        998.03       1071.28        23.06 o
   5   8   2        247.29        281.82        15.94 o
   6   8   2          0.23         -8.43        12.16 o
   7   8   2          5.47          1.24        10.90 o
   8   8   2          8.40         12.19        12.30 o
 -10   9   2         17.08         13.91        14.13 o
  -9   9   2          0.63          4.33        14.87 o
  -8   9   2        328.66        346.19        27.74 o
  -7   9   2        375.05        441.23        24.19 o
  -6   9   2        151.39        152.87        16.05 o
  -5   9   2        521.93        576.18        21.54 o
  -4   9   2       2531.97       2626.93        39.12 o
  -3   9   2        658.85        572.59        22.16 o
  -2   9   2        453.15        426.43        18.05 o
  -1   9   2        482.16        419.56        16.08 o
   0   9   2        229.27        203.81        13.64 o
   1   9   2       3659.30       3540.07        51.73 o
   2   9   2         52.61         48.97        10.09 o
   3   9   2         14.98         15.40         7.72 o
   4   9   2          6.95          0.94         9.05 o
   5   9   2        553.89        657.10        25.27 o
   6   9   2        137.06        122.48        16.35 o
   7   9   2        145.46         95.91        20.55 o
   8   9   2         20.26          4.07        18.46 o
 -10  10   2          0.27         -7.74        14.22 o
  -9  10   2          8.98          4.02        15.43 o
  -8  10   2          1.19         -1.00        14.50 o
  -7  10   2         64.19         52.09        14.78 o
  -6  10   2        506.92        570.26        22.93 o
  -5  10   2        414.77        481.95        20.83 o
  -4  10   2       2102.50       2275.75        40.83 o
  -3  10   2         69.62         40.00        14.33 o
  -2  10   2       3778.71       3423.99        53.32 o
  -1  10   2        728.73        610.95        19.97 o
   0  10   2        174.49        160.53        12.05 o
   1  10   2       1596.04       1437.60        36.89 o
   2  10   2        118.69        112.39        13.08 o
   3  10   2        830.62        758.28        22.11 o
   4  10   2        337.37        353.28        16.82 o
   5  10   2        159.68        168.40        13.92 o
   6  10   2         32.39         16.30        12.75 o
   7  10   2          7.83         -1.09        10.85 o
   8  10   2        109.41         98.80        16.00 o
 -10  11   2         45.80         25.92        14.86 o
  -9  11   2          1.33          4.33        14.55 o
  -8  11   2          0.32        -14.17        14.17 o
  -7  11   2        275.75        313.58        32.61 o
  -6  11   2       1074.44       1234.06        29.38 o
  -5  11   2        289.09        295.31        17.58 o
  -4  11   2        834.66        815.55        30.56 o
  -3  11   2         15.95         13.10         7.70 o
  -2  11   2       4064.94       4060.56        73.13 o
  -1  11   2         40.78         34.16         8.86 o
   0  11   2       1247.54       1194.12        34.61 o
   1  11   2       2320.51       2258.55        35.80 o
   2  11   2        371.29        342.58        15.32 o
   3  11   2          1.94         -3.34         8.44 o
   4  11   2          6.46         14.78        11.15 o
   5  11   2         44.75         60.92        12.26 o
   6  11   2          4.66         -2.98        11.26 o
   7  11   2         19.67          8.69        11.90 o
   8  11   2          0.37         -7.73         7.73 o
 -10  12   2         14.14         13.20        12.24 o
  -9  12   2         25.85         41.48        15.56 o
  -8  12   2         94.37         89.35        17.44 o
  -7  12   2        127.68        147.43        17.62 o
  -6  12   2         99.88        100.47        14.27 o
  -5  12   2          1.05          9.02        10.37 o
  -4  12   2       1885.85       2063.37        43.96 o
  -3  12   2       3881.19       3833.30        55.59 o
  -2  12   2         82.91         38.01        12.01 o
  -1  12   2       1497.86       1425.03        33.59 o
   0  12   2        357.76        333.81        17.57 o
   1  12   2        789.49        820.79        21.58 o
   2  12   2        176.98        154.24        12.09 o
   3  12   2        819.19        932.04        23.64 o
   4  12   2        394.59        397.94        21.34 o
   5  12   2          0.53         -8.07        10.32 o
   6  12   2        121.91        103.47        15.66 o
   7  12   2         25.56         21.61        11.06 o
   8  12   2          0.19         -6.97         9.02 o
 -10  13   2         22.06         22.37        27.37 o
  -9  13   2          2.34         -2.82        14.96 o
  -8  13   2          1.12          1.05        13.62 o
  -7  13   2          8.78          8.00        13.46 o
  -6  13   2         15.57         -1.49        13.30 o
  -5  13   2        160.13        148.55        14.31 o
  -4  13   2        859.59        846.99        26.88 o
  -3  13   2       1991.40       2048.71        38.86 o
  -2  13   2        204.16        219.83        17.23 o
  -1  13   2       1217.29       1228.08        28.25 o
   0  13   2        824.14        788.24        20.11 o
   1  13   2        184.23        145.03        11.74 o
   2  13   2       1402.88       1355.83        28.57 o
   3  13   2        411.53        445.19        16.30 o
   4  13   2         98.70         90.41        13.62 o
   5  13   2         11.19          6.09        10.95 o
   6  13   2         12.99         10.55        13.23 o
   7  13   2         26.12         21.47        11.84 o
   8  13   2          2.68          1.77         8.70 o
 -10  14   2          8.38         -3.70         8.28 o
  -8  14   2          2.80        -13.27        13.27 o
  -7  14   2          9.96         -6.65        12.99 o
  -6  14   2         66.33         66.77        12.03 o
  -5  14   2        411.67        435.01        21.76 o
  -4  14   2          6.63          4.26         9.15 o
  -3  14   2        904.55        924.94        27.28 o
  -2  14   2       3088.65       2948.42        46.92 o
  -1  14   2       1186.55       1177.46        28.60 o
   0  14   2         41.34         30.24         7.60 o
   1  14   2          9.32         11.49         7.99 o
   2  14   2        230.18        249.51        12.12 o
   3  14   2          4.42          0.39         7.98 o
   4  14   2         17.58         24.64        10.38 o
   5  14   2        174.00        174.56        16.82 o
   6  14   2         14.18        -11.45        11.45 o
   7  14   2          2.41         -8.21        17.35 o
   8  14   2          7.59         18.23         9.78 o
 -10  15   2          0.08        -14.89        14.89 o
  -9  15   2          5.52        -10.79        11.11 o
  -8  15   2          3.67         -7.29        12.98 o
  -7  15   2        197.50        212.46        18.59 o
  -6  15   2         36.97         48.94        13.82 o
  -5  15   2        305.48        294.97        19.51 o
  -4  15   2       2251.72       2402.81        52.47 o
  -3  15   2          1.29          0.54        12.30 o
  -2  15   2        100.52         96.70        10.38 o
  -1  15   2        532.18        565.26        19.00 o
   0  15   2         32.28         12.16         7.15 o
   1  15   2       2164.18       2204.03        43.19 o
   2  15   2        109.97        108.90        10.19 o
   3  15   2        156.71        231.77        16.00 o
   4  15   2         34.89         37.27        11.26 o
   5  15   2          0.36        -12.73        12.73 o
   6  15   2         98.56         71.80        14.60 o
   7  15   2          5.00          4.58        11.19 o
   8  15   2          7.72         -3.43         8.57 o
 -10  16   2         12.29        -34.62        34.62 o
  -9  16   2         22.81         14.04        12.05 o
  -8  16   2         37.08         24.51        13.72 o
  -7  16   2        230.39        279.24        21.59 o
  -6  16   2         94.32        120.23        18.69 o
  -5  16   2        349.12        371.78        20.51 o
  -4  16   2        150.16        133.34        14.12 o
  -3  16   2        572.37        597.24        20.29 o
  -2  16   2        321.86        368.12        18.85 o
  -1  16   2        493.75        470.48        19.10 o
   0  16   2        253.30        284.20        15.14 o
   1  16   2        138.49        161.80        10.68 o
   2  16   2         16.38         17.01         7.83 o
   3  16   2          8.21         -4.27         7.71 o
   4  16   2         22.66         10.46        10.97 o
   5  16   2          6.42         -3.41        11.76 o
   6  16   2        122.78        117.68        15.97 o
   7  16   2          1.24         -9.02         9.02 o
   8  16   2         19.79          2.43         8.36 o
  -9  17   2         14.75        -14.51        14.51 o
  -8  17   2          0.13         13.68        15.14 o
  -7  17   2          0.77          1.70        13.03 o
  -6  17   2         81.83         95.33        15.26 o
  -5  17   2          0.78         -1.04        14.13 o
  -4  17   2       1162.19       1320.23        33.61 o
  -3  17   2        662.69        779.76        24.22 o
  -2  17   2         25.08         13.37         8.30 o
  -1  17   2        190.56        232.78        13.94 o
   0  17   2         87.37         96.09        10.04 o
   1  17   2       1619.50       1889.69        32.01 o
   2  17   2        216.44        251.32        13.21 o
   3  17   2        425.91        489.88        17.58 o
   4  17   2          4.39        -11.98        11.98 o
   5  17   2        275.41        259.89        19.48 o
   6  17   2         48.66         80.53        18.26 o
   7  17   2         17.09         12.84        13.84 o
   8  17   2         32.08          2.22         9.07 o
  -9  18   2          4.94         -2.52        13.86 o
  -8  18   2          0.29         -6.73        12.60 o
  -7  18   2        246.82        279.15        25.39 o
  -6  18   2        601.26        823.40        33.29 o
  -5  18   2        392.27        398.60        22.30 o
  -4  18   2         61.36         44.07        12.00 o
  -3  18   2        107.36        112.56        11.70 o
  -2  18   2        630.34        642.52        27.61 o
  -1  18   2         20.25         10.64         7.83 o
   0  18   2         63.65         53.86         9.22 o
   1  18   2         12.89         27.18         9.05 o
   2  18   2        203.68        202.60        16.82 o
   3  18   2        166.90        211.56        13.66 o
   4  18   2        103.39        121.47        13.64 o
   5  18   2        168.02        181.98        20.70 o
   6  18   2         19.92        -11.92        11.92 o
   7  18   2          4.59        -12.34        19.75 o
  -9  19   2         21.49         14.39        21.83 o
  -8  19   2         52.13         71.19        18.67 o
  -7  19   2        172.50        199.79        19.04 o
  -6  19   2         93.43         80.26        13.46 o
  -5  19   2        411.34        502.42        30.58 o
  -4  19   2          2.35         -2.25         9.81 o
  -3  19   2        114.80        118.87        11.53 o
  -2  19   2       1394.03       1637.95        34.45 o
  -1  19   2          0.94         -4.96         7.37 o
   0  19   2          0.97          0.05         7.55 o
   1  19   2          4.32          4.73         7.71 o
   2  19   2        400.51        459.64        18.08 o
   3  19   2          0.24         -8.80         8.80 o
   4  19   2          7.11        -12.60        12.77 o
   5  19   2         64.95         52.87        12.89 o
   6  19   2         44.80         44.79        13.76 o
   7  19   2         11.15        -10.56        13.02 o
  -9  20   2          0.37         10.78        14.99 o
  -8  20   2          6.66          2.98        15.44 o
  -7  20   2          0.04          6.29        20.09 o
  -6  20   2         32.00        -12.92        12.92 o
  -5  20   2          4.71         -1.21        12.56 o
  -4  20   2        319.06        352.66        19.92 o
  -3  20   2         64.64         58.72        10.95 o
  -2  20   2          8.74         12.03         7.84 o
  -1  20   2         12.14         -2.58         8.00 o
   0  20   2          0.02         -8.24         8.24 o
   1  20   2        490.25        526.03        17.48 o
   2  20   2        191.64        185.52        12.35 o
   3  20   2         13.05         -1.11         9.23 o
   4  20   2         94.57         81.28        13.67 o
   5  20   2         21.22         30.31        14.32 o
   6  20   2         17.14         17.68        13.61 o
   7  20   2          1.74          1.63        11.29 o
  -9  21   2         11.26        -14.83        16.25 o
  -8  21   2          5.13         19.34        21.85 o
  -7  21   2          3.42         -7.53        14.69 o
  -6  21   2         81.86         54.48        14.25 o
  -5  21   2        213.79        226.22        25.60 o
  -4  21   2         64.96         57.26        17.42 o
  -3  21   2        160.17        192.81        19.40 o
  -2  21   2         68.37         51.76         9.81 o
  -1  21   2         34.71         34.81         8.95 o
   0  21   2         54.01         40.93         9.57 o
   1  21   2          7.07          6.13         7.84 o
   2  21   2         19.94         22.97         9.31 o
   3  21   2         67.12         71.57        12.85 o
   4  21   2          4.12        -11.62        11.62 o
   5  21   2         20.71         -8.12        15.54 o
   6  21   2         30.95         14.29        20.28 o
   7  21   2          8.73          9.76        12.93 o
  -9  22   2          0.96         -3.36        22.63 o
  -8  22   2          7.88          2.82        12.64 o
  -7  22   2         48.79         45.02        15.41 o
  -6  22   2        112.51         90.53        15.51 o
  -5  22   2        280.74        260.90        18.95 o
  -4  22   2         43.28         39.14        12.60 o
  -3  22   2         27.55         26.97        11.04 o
  -2  22   2        387.36        413.36        20.29 o
  -1  22   2        388.18        458.19        19.26 o
   0  22   2        554.07        646.69        22.21 o
   1  22   2         10.83         -7.42         8.37 o
   2  22   2         95.52        100.72        12.25 o
   3  22   2        436.29        574.17        26.36 o
   4  22   2        131.78        104.14        14.95 o
   5  22   2        191.24        175.20        18.63 o
   6  22   2          0.07         -5.81        13.52 o
   7  22   2          4.15         12.08        17.49 o
  -8  23   2          1.01        -12.11        12.11 o
  -7  23   2          0.03        -11.93        11.93 o
  -6  23   2          4.41         13.50        12.12 o
  -5  23   2          0.24         -2.64        10.50 o
  -4  23   2        540.66        667.65        26.20 o
  -3  23   2         65.16         80.45        11.66 o
  -2  23   2          6.84          8.96         9.01 o
  -1  23   2         48.59         41.80        10.11 o
   0  23   2        544.83        657.99        22.48 o
   1  23   2        166.44        203.60        13.44 o
   2  23   2          1.03         -8.63         8.95 o
   3  23   2         32.75         26.76        11.42 o
   4  23   2          8.76        -11.70        11.82 o
   5  23   2         33.88         23.42        14.15 o
   6  23   2          0.11         -8.54        11.91 o
   7  23   2          8.53         18.11        14.91 o
  -8  24   2          6.14         -3.22        24.23 o
  -7  24   2          2.41        -11.10        11.10 o
  -6  24   2         45.28         13.29        17.31 o
  -5  24   2          5.05         15.41        14.50 o
  -4  24   2        137.17        126.97        15.32 o
  -3  24   2        521.91        626.42        27.47 o
  -2  24   2          7.56          6.90         8.93 o
  -1  24   2          6.67          6.17         9.68 o
   0  24   2        112.38         99.99        10.39 o
   1  24   2         14.27          9.76         9.43 o
   2  24   2         30.01         32.87         9.50 o
   3  24   2         36.68         29.41        11.90 o
   4  24   2         28.06         13.63        12.57 o
   5  24   2         25.33          8.35        12.65 o
   6  24   2          3.73         11.07        18.22 o
  -8  25   2         10.39         -5.96        14.18 o
  -7  25   2          0.17        -24.23        24.23 o
  -6  25   2          6.50         -6.69        12.22 o
  -5  25   2         51.14         38.40        11.48 o
  -4  25   2         47.29         53.61        13.10 o
  -3  25   2          5.51         -1.03         9.00 o
  -2  25   2         71.87         76.81        10.43 o
  -1  25   2         14.09         -6.78         8.21 o
   0  25   2          0.09         -7.64         7.64 o
   1  25   2        145.44        181.33        13.11 o
   2  25   2         24.41         21.06         9.73 o
   3  25   2        192.06        252.98        18.53 o
   4  25   2         15.10         -9.41        14.19 o
   5  25   2          3.39        -10.21        10.21 o
   6  25   2          2.03          0.25        10.77 o
  -8  26   2          6.65         27.01        17.57 o
  -7  26   2         13.43          4.23        15.12 o
  -6  26   2         20.24         25.97        12.29 o
  -5  26   2         23.37         16.02        15.27 o
  -4  26   2        104.53         78.18        18.91 o
  -3  26   2         52.24        117.20        52.74 o
  -2  26   2         20.18         13.49         7.99 o
  -1  26   2         42.35         42.44         9.47 o
   0  26   2          8.31          0.94         8.71 o
   1  26   2         24.35         23.99         9.89 o
   2  26   2          5.30         -5.33         9.30 o
   3  26   2          0.00         -4.56        10.25 o
   4  26   2         28.74         42.09        18.18 o
   5  26   2          3.68          1.15        14.78 o
   6  26   2          5.70         -9.19         9.19 o
  -7  27   2          4.71         -8.54        17.53 o
  -6  27   2          3.81         18.85        12.90 o
  -5  27   2        104.09         93.32        13.27 o
  -4  27   2         26.91         12.68         9.49 o
  -3  27   2        199.36        231.29        14.66 o
  -2  27   2        406.37        473.29        21.36 o
  -1  27   2         83.94         94.17        10.85 o
   0  27   2        221.26        277.83        19.03 o
   1  27   2        367.30        471.36        23.27 o
   2  27   2        553.73        863.27        27.48 o
   3  27   2          4.37        -10.15        10.15 o
   4  27   2          4.05          3.84        11.02 o
   5  27   2          0.14        -10.10        10.10 o
   6  27   2         45.01         34.51        22.91 o
  -7  28   2          2.26        -13.80        13.91 o
  -6  28   2          2.33         14.42        13.64 o
  -5  28   2          0.02        -11.75        11.75 o
  -4  28   2         58.22         64.37        10.81 o
  -3  28   2         44.03         39.26        10.45 o
  -2  28   2          2.17         -0.92         7.03 o
  -1  28   2          4.65          1.09         7.18 o
   0  28   2         55.45         34.67         9.41 o
   1  28   2          2.53         -2.01         8.68 o
   2  28   2          2.09         -1.76         9.51 o
   3  28   2          2.67        -10.58        10.58 o
   4  28   2          1.86        -10.55        10.55 o
   5  28   2         12.32          2.55        10.33 o
  -7  29   2         24.32        -10.36        11.04 o
  -6  29   2          0.19        -12.18        12.18 o
  -5  29   2         64.24         65.22        14.53 o
  -4  29   2          1.32          0.47         8.77 o
  -3  29   2          0.20         -1.61         8.62 o
  -2  29   2         37.19         30.69         9.27 o
  -1  29   2        263.50        449.34        22.33 o
   0  29   2         14.08          8.00         8.76 o
   1  29   2         27.93         25.07         8.92 o
   2  29   2          1.76         -7.01        10.17 o
   3  29   2         25.52         10.78        10.25 o
   4  29   2          8.25          8.75        10.97 o
   5  29   2          1.05          0.17        19.49 o
  -6  30   2          7.29          6.29        14.75 o
  -5  30   2         82.60         86.33        14.78 o
  -4  30   2          5.67          4.86        14.20 o
  -3  30   2         82.11         84.69        10.86 o
  -2  30   2         10.09          6.61         7.82 o
  -1  30   2         19.18         33.45         8.89 o
   0  30   2        237.84        266.34        17.85 o
   1  30   2          0.41         -7.52         7.52 o
   2  30   2          0.17         -4.60         8.45 o
   3  30   2         17.53         15.79        10.79 o
   4  30   2         11.79          8.59        11.87 o
   5  30   2         60.23         48.94        12.02 o
  -6  31   2         13.97          2.41         9.89 o
  -5  31   2          1.90          3.44         8.34 o
  -4  31   2         20.30         16.75         8.40 o
  -3  31   2          0.17         -8.41        10.87 o
  -2  31   2         84.69         72.17         9.54 o
  -1  31   2         18.55         24.52         8.27 o
   0  31   2          0.05         -7.33         7.33 o
   1  31   2         46.63         36.09         8.09 o
   2  31   2          2.75         -4.54         8.27 o
   3  31   2         12.12         -5.36         8.72 o
   4  31   2          0.00          1.87         8.45 o
  -6  32   2          7.17         -9.88        13.92 o
  -5  32   2          4.10         -4.38         8.93 o
  -4  32   2          0.07         -4.95         8.62 o
  -3  32   2          9.51         13.38         8.68 o
  -2  32   2          0.33         -5.60         6.82 o
  -1  32   2          0.48         -5.64         6.64 o
   0  32   2         73.62         67.49         8.56 o
   1  32   2         65.11         63.88         9.75 o
   2  32   2          9.64         15.96         8.26 o
   3  32   2         20.41         25.33         9.90 o
   4  32   2         39.84         32.55        10.44 o
  -4  33   2         31.62         20.99        10.04 o
  -3  33   2          0.04          2.17         7.23 o
  -2  33   2          0.65         -0.77         7.28 o
  -1  33   2          9.02         -1.23         6.05 o
   0  33   2          0.77          1.86         6.59 o
   1  33   2          2.67         -0.46         6.49 o
   2  33   2          0.03         -5.93         7.26 o
   3  33   2         74.59         63.70        19.53 o
  -5  34   2         10.42         10.47         8.35 o
  -4  34   2         49.63         60.92        10.16 o
  -3  34   2         11.33         17.66         8.53 o
  -2  34   2          0.12          8.96         7.00 o
  -1  34   2         16.72         24.23         6.42 o
   0  34   2         10.41          8.01         6.28 o
   1  34   2          7.11         -2.43         6.86 o
   2  34   2          5.56          8.55         8.13 o
   3  34   2          0.72         -4.39         6.32 o
  -4  35   2          4.34         -9.47        10.32 o
  -3  35   2         63.98         40.73        11.81 o
  -2  35   2         14.48         11.80         6.38 o
  -1  35   2          2.41          0.09         5.69 o
   0  35   2          5.18          6.46         6.13 o
   1  35   2          7.76         -5.31        10.27 o
   2  35   2        146.14         42.68        14.40 o
  -3  36   2          1.52          2.24         6.24 o
  -2  36   2         18.16         14.04         6.93 o
  -1  36   2          2.76          7.97         6.15 o
   0  36   2         15.48          7.31         7.83 o
   1  36   2          0.28         -6.14         7.00 o
  -2  37   2         19.28         14.43         7.76 o
  -1  37   2         16.02         11.23         8.01 o
   0  37   2          0.11         -5.73         7.61 o
 -11   1   3          6.41         13.15        12.00 o
 -10   1   3        109.75         92.53        18.23 o
  -9   1   3        143.28        167.48        20.99 o
  -8   1   3         68.78         78.36        18.23 o
  -7   1   3         95.42        112.46        14.55 o
  -6   1   3        243.42        228.12        16.94 o
  -5   1   3        172.95        155.08        15.97 o
  -3   1   3         65.62         46.37        21.32 o
  -2   1   3         67.31         73.91         7.87 o
  -1   1   3         93.11         95.45         9.80 o
   0   1   3        108.12        113.95        19.32 o
   1   1   3       1427.10       1439.79        38.93 o
   2   1   3       1179.34       1192.33        26.65 o
   3   1   3         22.19         15.06         7.90 o
   4   1   3        196.52        212.36        12.46 o
   5   1   3         26.30         22.70         8.64 o
   6   1   3        473.20        632.81        50.95 o
   7   1   3        194.86        168.75        16.71 o
   8   1   3         18.28          3.87         8.41 o
 -11   2   3          8.95        -11.13        11.13 o
 -10   2   3         37.78         32.21        16.34 o
  -9   2   3         82.09         97.59        18.77 o
  -8   2   3        101.99        132.94        19.34 o
  -7   2   3          3.06         -7.17        11.24 o
  -6   2   3          7.02         -2.50         8.75 o
  -5   2   3        321.49        385.46        23.05 o
  -4   2   3       1724.01       1084.29        60.47 o
  -3   2   3        469.46        434.76        32.09 o
  -2   2   3        362.80        322.40        14.91 o
  -1   2   3       1163.91        981.84        23.59 o
   0   2   3       2685.02       2465.95        56.97 o
   1   2   3        542.17        440.69        20.90 o
   2   2   3        591.99        581.67        19.46 o
   3   2   3         28.03         18.71         7.75 o
   4   2   3         18.35          9.34         7.10 o
   5   2   3        262.49        316.17        15.85 o
   6   2   3        919.49       1380.31        41.05 o
   7   2   3          7.45          6.47         9.63 o
   8   2   3          4.02         -4.12         9.33 o
 -11   3   3         26.93         10.06        12.02 o
 -10   3   3         94.57         98.68        20.15 o
  -9   3   3         29.96         15.97        22.15 o
  -8   3   3         16.21         -8.64        14.30 o
  -7   3   3         30.40         12.56        12.56 o
  -6   3   3        545.06        542.55        23.34 o
  -5   3   3       1094.06       1095.67        34.38 o
  -4   3   3        232.45        278.33        34.03 o
  -3   3   3        141.39        136.89        16.32 o
  -2   3   3          1.27         -5.25         5.25 o
  -1   3   3       4087.09       3735.75        69.61 o
   0   3   3       4768.49       4548.57        81.72 o
   1   3   3       5228.68       5407.43        79.48 o
   2   3   3          7.55          9.01         6.35 o
   3   3   3        871.54        945.74        21.67 o
   4   3   3        221.81        306.32        14.48 o
   5   3   3        217.48        220.07        13.45 o
   6   3   3        190.19        220.96        16.55 o
   7   3   3         50.60         55.20        12.98 o
   8   3   3          1.95         -9.01         9.01 o
 -11   4   3          4.40        -16.52        16.52 o
 -10   4   3          0.02         -9.02        13.87 o
  -9   4   3         44.63         60.74        19.18 o
  -8   4   3        381.57        474.55        30.10 o
  -7   4   3        119.50        119.25        16.33 o
  -6   4   3        615.77        652.64        25.46 o
  -5   4   3        480.06        478.66        22.51 o
  -4   4   3       1418.33       1470.22        41.46 o
  -3   4   3       2005.91       1751.70        44.81 o
  -2   4   3       1588.95       1416.95        31.08 o
  -1   4   3       2497.39       1997.20        39.58 o
   0   4   3       4696.18       4523.69        70.09 o
   1   4   3          0.57         -3.34         7.65 o
   2   4   3         10.54          8.85         6.74 o
   3   4   3         24.16          6.02         6.61 o
   4   4   3       1743.31       2031.63        29.81 o
   5   4   3         13.76          2.72         9.10 o
   6   4   3        150.12        130.21        12.05 o
   7   4   3          5.53         -1.87         9.09 o
   8   4   3          9.32          8.53        16.79 o
 -11   5   3          5.43        -10.17        12.73 o
 -10   5   3         70.60         77.76        18.79 o
  -9   5   3          1.53         -6.36        24.92 o
  -8   5   3        236.43        243.18        35.26 o
  -7   5   3         65.50         73.19        13.97 o
  -6   5   3         81.72         61.73        12.25 o
  -5   5   3       3713.84       3947.92        62.16 o
  -4   5   3       1978.87       1930.89        40.03 o
  -3   5   3        654.57        622.34        28.98 o
  -2   5   3       1277.04       1244.84        33.42 o
  -1   5   3       1970.17       1732.13        36.45 o
   0   5   3        818.43        723.22        28.47 o
   1   5   3        154.49        197.53        17.58 o
   2   5   3       1857.70       1863.67        38.54 o
   3   5   3          3.26          4.07         7.12 o
   4   5   3          1.60         -2.19         7.16 o
   5   5   3        276.92        279.56        15.85 o
   6   5   3          1.63          0.82        10.21 o
   7   5   3          0.01         -4.30         9.78 o
   8   5   3          0.76         -5.98        15.30 o
 -11   6   3          1.24         11.43        19.77 o
 -10   6   3          0.03        -14.53        14.53 o
  -9   6   3          1.96        -13.25        24.48 o
  -8   6   3          8.08        -17.46        17.46 o
  -7   6   3        456.08        528.03        24.51 o
  -6   6   3        207.85        233.28        18.53 o
  -5   6   3          3.90         -2.81         8.16 o
  -4   6   3        423.68        437.41        19.22 o
  -3   6   3          4.17        -10.60        10.60 o
  -2   6   3        349.73        297.57        18.47 o
  -1   6   3          8.37         13.31         7.30 o
   0   6   3          1.58          2.61         8.53 o
   1   6   3       2580.21       2546.19        49.03 o
   2   6   3        405.31        418.85        20.36 o
   3   6   3        521.95        581.70        17.81 o
   4   6   3        457.60        562.68        18.62 o
   5   6   3        168.24        176.90        12.82 o
   6   6   3         67.67         66.07        12.63 o
   7   6   3         39.73         31.87        10.36 o
   8   6   3         14.64         32.41         8.88 o
 -10   7   3          0.94          4.22        13.82 o
  -9   7   3         24.61         29.82        16.76 o
  -8   7   3        192.69        238.19        26.82 o
  -7   7   3        151.86        154.55        15.29 o
  -6   7   3        152.39        171.62        14.51 o
  -5   7   3         41.75         36.92        12.89 o
  -4   7   3          0.71          0.20         7.23 o
  -3   7   3          9.91         -5.45         9.15 o
  -2   7   3       1778.26       1545.73        35.33 o
  -1   7   3       1474.15       1326.78        33.42 o
   0   7   3        441.61        463.85        17.04 o
   1   7   3         10.53          8.40         7.00 o
   2   7   3        533.21        566.72        20.39 o
   3   7   3        123.12        148.64        11.57 o
   4   7   3          0.23         13.17         7.71 o
   5   7   3          3.89         -9.15         9.15 o
   6   7   3         96.84         62.62        12.28 o
   7   7   3          0.31         -0.74         9.53 o
   8   7   3          1.85          3.12         9.51 o
 -10   8   3         45.29         35.92        15.84 o
  -9   8   3          4.94         -7.65        15.79 o
  -8   8   3        127.96        155.04        20.18 o
  -7   8   3        669.63        766.44        27.05 o
  -6   8   3         42.75         31.63         9.94 o
  -5   8   3       1545.54       1558.70        38.58 o
  -4   8   3       1159.11       1081.49        42.90 o
  -3   8   3        531.20        472.34        23.81 o
  -2   8   3       4660.81       4766.98        60.98 o
  -1   8   3       6375.52       6364.99        81.11 o
   0   8   3        489.03        456.32        17.97 o
   1   8   3        317.16        309.55        15.93 o
   2   8   3        522.28        517.76        18.02 o
   3   8   3        450.61        463.72        19.39 o
   4   8   3        328.66        361.15        16.57 o
   5   8   3         10.10         21.80        19.17 o
   6   8   3          6.57         19.28        10.60 o
   7   8   3         29.14         22.01        10.54 o
   8   8   3          7.64          2.47         8.45 o
 -10   9   3         17.91         14.50        14.35 o
  -9   9   3        109.36         97.62        19.71 o
  -8   9   3         85.62        101.15        16.06 o
  -7   9   3         61.37         53.42        11.47 o
  -6   9   3          5.68          0.35        10.70 o
  -5   9   3        427.76        506.47        32.47 o
  -4   9   3       1205.38       1283.83        33.75 o
  -3   9   3       1098.99        981.35        34.53 o
  -2   9   3         10.12          0.49         6.22 o
  -1   9   3        953.12        825.63        22.30 o
   0   9   3          4.13          2.89         6.15 o
   1   9   3       3058.32       3211.06        56.67 o
   2   9   3        973.46       1037.35        26.61 o
   3   9   3         13.82          7.48         8.10 o
   4   9   3          0.68         -7.77         7.77 o
   5   9   3        196.17        236.05        16.64 o
   6   9   3        295.63        321.70        35.70 o
   7   9   3         75.00         70.83        14.33 o
   8   9   3         12.53         -2.73         8.27 o
 -10  10   3         34.59         47.04        18.45 o
  -9  10   3        181.81        188.13        45.96 o
  -8  10   3        216.27        238.41        21.15 o
  -7  10   3          5.38          7.61        12.66 o
  -6  10   3        630.23        713.69        28.84 o
  -5  10   3       1067.93       1186.86        40.14 o
  -4  10   3       2006.31       2208.62        44.68 o
  -3  10   3        721.85        739.01        29.09 o
  -2  10   3       1013.93       1068.60        27.77 o
  -1  10   3       4453.53       4356.39        70.91 o
   0  10   3        878.00        868.69        23.27 o
   1  10   3         72.22         84.92         8.41 o
   2  10   3        100.44         96.06         9.39 o
   3  10   3          0.89         -7.37         7.79 o
   4  10   3         96.07         91.79        11.10 o
   5  10   3         67.01         40.04        10.80 o
   6  10   3         83.20         72.53        13.24 o
   7  10   3         18.63         29.25        10.52 o
   8  10   3          6.66          0.94         8.50 o
 -10  11   3          2.09          2.65        13.15 o
  -9  11   3          1.52         15.30        22.17 o
  -8  11   3          8.37         -6.02        14.04 o
  -7  11   3        399.22        376.13        26.02 o
  -6  11   3         20.39         16.57        11.08 o
  -5  11   3         88.25         73.77        12.38 o
  -4  11   3        102.10        117.43        15.63 o
  -3  11   3        168.81        198.53        14.83 o
  -2  11   3        918.10        980.01        21.83 o
  -1  11   3        157.09        142.90        10.89 o
   0  11   3        131.71        148.89        10.99 o
   1  11   3        492.42        556.23        18.39 o
   2  11   3          1.67          0.76         7.77 o
   3  11   3        214.87        249.80        15.06 o
   4  11   3        716.29        824.67        24.87 o
   5  11   3          1.31         -5.49        12.66 o
   6  11   3          0.85         -5.46        10.47 o
   7  11   3          4.74          0.24        10.41 o
 -10  12   3         14.49         -8.16        12.21 o
  -9  12   3          9.51         -2.04        16.04 o
  -8  12   3         47.68         31.94        15.65 o
  -7  12   3         91.70         94.27        15.83 o
  -6  12   3         76.87         87.54        14.26 o
  -5  12   3        303.25        314.05        20.03 o
  -4  12   3         35.54         35.36        11.12 o
  -3  12   3         85.72        105.02        11.12 o
  -2  12   3        547.39        632.83        17.75 o
  -1  12   3        203.78        156.08        10.93 o
   0  12   3        381.20        309.49        14.25 o
   1  12   3        292.26        340.30        15.07 o
   2  12   3          1.37         -5.20         7.23 o
   3  12   3         12.61         13.33         8.49 o
   4  12   3        487.44        546.04        27.71 o
   5  12   3         37.09         25.00        11.50 o
   6  12   3         22.98        -15.48        15.48 o
   7  12   3          4.14         -8.91         8.91 o
 -10  13   3         11.65         13.18        14.59 o
  -9  13   3         11.44          0.23        15.69 o
  -8  13   3         21.73         10.43        14.52 o
  -7  13   3         20.15          7.06        12.88 o
  -6  13   3        158.27        156.08        16.48 o
  -5  13   3         39.22         34.70        11.54 o
  -4  13   3       3234.52       3833.29        69.82 o
  -3  13   3        817.82        865.40        28.41 o
  -2  13   3          0.24         -0.54         6.35 o
  -1  13   3        150.90        134.80        11.22 o
   0  13   3       1628.54       1600.29        32.47 o
   1  13   3        195.90        188.51        10.94 o
   2  13   3         77.79         73.94         9.09 o
   3  13   3          5.90         -4.38         9.66 o
   4  13   3        169.94        197.31        14.86 o
   5  13   3        122.21        140.46        15.09 o
   6  13   3        117.40         93.33        16.82 o
   7  13   3         43.45         35.91        12.02 o
 -10  14   3          8.19        -18.69        26.35 o
  -9  14   3          0.08        -14.59        14.59 o
  -8  14   3          8.93         -2.36        13.42 o
  -7  14   3        368.55        366.88        40.42 o
  -6  14   3        168.36        165.99        22.51 o
  -5  14   3          0.14        -10.03        10.03 o
  -4  14   3        174.63        187.21        16.50 o
  -3  14   3         31.56         28.39         8.19 o
  -2  14   3       2049.15       1995.89        31.89 o
  -1  14   3        964.14        958.64        30.57 o
   0  14   3        102.28         93.18         9.97 o
   1  14   3         88.98         90.34         9.50 o
   2  14   3         22.59         16.66         7.91 o
   3  14   3        217.99        250.21        16.64 o
   4  14   3         57.92         78.81        11.97 o
   5  14   3         31.22         41.91        13.92 o
   6  14   3          0.01          5.65        10.88 o
   7  14   3         28.80         15.88        19.97 o
 -10  15   3          1.91        -20.29        20.29 o
  -9  15   3          0.04        -12.53        13.48 o
  -8  15   3          0.95        -11.82        13.34 o
  -7  15   3        158.16        167.84        19.68 o
  -6  15   3        226.68        191.34        18.64 o
  -5  15   3         19.02         30.50        11.35 o
  -4  15   3        453.43        483.35        22.60 o
  -3  15   3       1813.35       1908.36        34.51 o
  -2  15   3        861.88        823.57        21.42 o
  -1  15   3        133.72        128.79        10.86 o
   0  15   3          0.72          5.21         7.27 o
   1  15   3         42.75         28.01         8.16 o
   2  15   3        306.59        323.79        16.95 o
   3  15   3          0.39        -10.29        10.29 o
   4  15   3          0.42         -7.73        11.11 o
   5  15   3          0.29          2.18        13.67 o
   6  15   3          0.33         12.89        14.67 o
   7  15   3          8.12        -10.43        10.43 o
 -10  16   3         44.69         54.76        50.34 o
  -9  16   3         34.80          1.84        24.69 o
  -8  16   3          0.75        -12.66        12.66 o
  -7  16   3        130.71        111.06        15.65 o
  -6  16   3          1.24          2.16        12.42 o
  -5  16   3         78.76         72.56        12.98 o
  -4  16   3        101.35        105.49        13.14 o
  -3  16   3        676.83        742.12        21.88 o
  -2  16   3       1735.41       1875.99        33.29 o
  -1  16   3          0.96         -6.18         7.32 o
   0  16   3        184.30        173.90        12.08 o
   1  16   3        366.59        407.39        16.14 o
   2  16   3        119.51        127.25        12.02 o
   3  16   3         99.55        102.31        12.07 o
   4  16   3         17.95          1.70        11.02 o
   5  16   3          9.34         -9.28        11.39 o
   6  16   3         15.38          4.17        11.12 o
   7  16   3          0.00         -8.85         8.85 o
 -10  17   3         12.76        -13.85        20.88 o
  -9  17   3          4.63        -16.65        16.65 o
  -8  17   3        110.54        112.92        16.62 o
  -7  17   3        117.56        102.66        16.29 o
  -6  17   3         27.58          7.22        14.19 o
  -5  17   3        149.11        170.20        17.91 o
  -4  17   3         14.15          3.44        10.40 o
  -3  17   3        691.26        760.30        23.41 o
  -2  17   3        330.00        397.42        18.84 o
  -1  17   3         70.24         79.94         9.51 o
   0  17   3          0.10         -2.87         8.05 o
   1  17   3        702.23        841.81        20.76 o
   2  17   3        810.24        917.30        24.80 o
   3  17   3        100.89        109.60        12.45 o
   4  17   3         23.94         36.08        12.78 o
   5  17   3         11.74          7.82        11.72 o
   6  17   3          1.16        -11.19        11.19 o
   7  17   3         11.12        -10.84        10.84 o
  -9  18   3         11.53         33.75        24.05 o
  -8  18   3         17.01         30.56        15.91 o
  -7  18   3          4.56         -8.22        13.95 o
  -6  18   3        668.74        918.39        49.53 o
  -5  18   3        593.55        648.39        32.14 o
  -4  18   3        151.81        156.56        14.46 o
  -3  18   3         12.13          6.24        10.60 o
  -2  18   3       1177.69       1293.96        27.11 o
  -1  18   3       1363.67       1588.50        29.13 o
   0  18   3        434.80        507.16        18.93 o
   1  18   3          0.58         -4.50         8.17 o
   2  18   3         64.35         56.42        13.02 o
   3  18   3        192.41        186.54        14.44 o
   4  18   3        324.79        323.03        20.54 o
   5  18   3         52.45         34.20        13.40 o
   6  18   3          9.68         -5.16        12.91 o
   7  18   3          1.99          8.41        12.33 o
  -9  19   3          3.46        -18.58        18.58 o
  -8  19   3          1.94         -8.78        15.62 o
  -7  19   3         96.13         95.47        17.47 o
  -6  19   3        105.64         82.49        16.64 o
  -5  19   3        614.06        700.60        29.10 o
  -4  19   3          9.74         -2.41        10.23 o
  -3  19   3         81.24         93.14        11.63 o
  -2  19   3         73.33         54.82         9.91 o
  -1  19   3        146.83        164.27        15.50 o
   0  19   3       1786.97       2157.29        33.93 o
   1  19   3         72.35         86.00        11.05 o
   2  19   3         11.96         12.74         9.12 o
   3  19   3         12.94         15.17        10.28 o
   4  19   3          4.51         -7.29        12.99 o
   5  19   3         66.16         58.14        21.60 o
   6  19   3          1.37        -12.29        12.29 o
  -9  20   3         17.34         31.50        17.95 o
  -8  20   3          0.20        -14.14        14.14 o
  -7  20   3         14.12          5.97        13.36 o
  -6  20   3         67.99         74.96        20.91 o
  -5  20   3        366.47        368.68        31.63 o
  -4  20   3        236.46        272.04        18.76 o
  -3  20   3         24.18          6.73        11.04 o
  -2  20   3          4.92         -5.61         8.55 o
  -1  20   3         16.22         -2.00         8.81 o
   0  20   3        292.66        303.35        15.36 o
   1  20   3        183.66        214.71        13.21 o
   2  20   3        107.17        135.78        12.87 o
   3  20   3        199.82        188.41        15.24 o
   4  20   3         71.86        106.02        15.15 o
   5  20   3          0.13          2.23        12.50 o
   6  20   3          4.35        -11.43        12.43 o
  -9  21   3          1.67          4.87        24.21 o
  -8  21   3         26.96         16.55        16.18 o
  -7  21   3          0.56         -1.18        12.83 o
  -6  21   3         94.73         57.07        15.66 o
  -5  21   3         87.57         97.60        16.15 o
  -4  21   3        176.75        208.94        16.41 o
  -3  21   3        137.26        148.09        14.00 o
  -2  21   3          0.81         -1.18         9.04 o
  -1  21   3         83.27         91.61        10.95 o
   0  21   3        180.78        230.18        15.36 o
   1  21   3        237.46        295.93        15.74 o
   2  21   3        515.17        637.23        22.85 o
   3  21   3         71.90         50.18        11.66 o
   4  21   3          7.44          1.20        12.57 o
   5  21   3        191.60        181.54        18.50 o
   6  21   3         33.34         21.97        15.83 o
  -9  22   3          0.01          1.07        21.92 o
  -8  22   3         34.46         68.24        16.53 o
  -7  22   3          9.57        -16.15        23.82 o
  -6  22   3          3.72        -13.54        13.54 o
  -5  22   3        258.83        275.66        19.77 o
  -4  22   3         23.29         11.21        10.95 o
  -3  22   3          5.78          5.75         9.48 o
  -2  22   3         54.52         39.34        10.13 o
  -1  22   3         98.50         97.48        15.93 o
   0  22   3         93.96        115.09        12.31 o
   1  22   3          1.08         -9.45         9.45 o
   2  22   3         21.84         14.27         9.78 o
   3  22   3         19.55          4.86        11.18 o
   4  22   3        212.09        272.23        26.91 o
   5  22   3          2.23        -12.91        12.91 o
   6  22   3         41.85         28.38        10.75 o
  -8  23   3          2.10        -14.33        14.50 o
  -7  23   3          8.05         -8.55        12.52 o
  -6  23   3          4.76         12.89        13.22 o
  -5  23   3         44.07         49.79        14.62 o
  -4  23   3        183.09        187.30        16.66 o
  -3  23   3        666.82        786.19        27.76 o
  -2  23   3        236.32        262.75        16.38 o
  -1  23   3         19.43         20.58         9.86 o
   0  23   3        198.45        273.15        19.17 o
   1  23   3        733.53        997.34        26.46 o
   2  23   3        154.68        199.03        14.49 o
   3  23   3         34.57         18.99        12.43 o
   4  23   3          0.23        -11.94        11.94 o
   5  23   3          0.30        -10.69        13.13 o
   6  23   3         19.25         15.93        11.91 o
  -8  24   3         22.81         25.66        14.71 o
  -7  24   3         42.38         50.59        15.14 o
  -6  24   3          1.54        -11.48        11.69 o
  -5  24   3         12.33         -0.64        12.78 o
  -4  24   3          3.01         -7.36        10.26 o
  -3  24   3        301.15        364.96        21.22 o
  -2  24   3          4.37         -8.71         8.71 o
  -1  24   3         30.38          8.66         9.56 o
   0  24   3         43.21         30.37         9.31 o
   1  24   3        112.64        116.90        11.64 o
   2  24   3         30.24          3.88        10.43 o
   3  24   3         12.98          7.52        12.75 o
   4  24   3          8.89          8.35        11.96 o
   5  24   3          7.86         12.09        11.54 o
   6  24   3          1.54        -11.18        11.18 o
  -8  25   3         18.94        -16.16        27.70 o
  -7  25   3          4.65         -4.93        13.08 o
  -6  25   3         81.12         47.23        14.94 o
  -5  25   3          2.55         12.83        12.27 o
  -4  25   3         51.20         36.82        12.24 o
  -3  25   3        268.82        316.99        18.36 o
  -2  25   3         63.51         37.82        12.42 o
  -1  25   3        352.79        497.05        23.64 o
   0  25   3         10.94          5.75         8.54 o
   1  25   3        205.01        228.17        18.18 o
   2  25   3        113.46        122.32        12.88 o
   3  25   3          3.65        -12.60        12.60 o
   4  25   3         42.07         39.17        14.14 o
   5  25   3          9.63         14.22        29.67 o
  -8  26   3          0.21         16.71        16.75 o
  -7  26   3          6.57          9.89        13.32 o
  -6  26   3         46.19         39.19        11.85 o
  -5  26   3          9.25          6.50        12.95 o
  -4  26   3         17.32         -1.30         9.91 o
  -3  26   3         16.03         -9.32         9.32 o
  -2  26   3         87.54        116.66        13.47 o
  -1  26   3        593.27        832.96        25.94 o
   0  26   3        192.75        220.10        14.67 o
   1  26   3          7.81         14.41        12.86 o
   2  26   3         31.99         35.81        10.00 o
   3  26   3          6.07         -3.56        11.54 o
   4  26   3         53.46         76.79        16.86 o
   5  26   3         62.55         37.00        14.14 o
  -7  27   3         10.93          5.09        13.02 o
  -6  27   3         28.95         34.00        11.43 o
  -5  27   3          3.27         -8.26         8.26 o
  -4  27   3         42.88         28.34        13.82 o
  -3  27   3         14.46         14.69        10.28 o
  -2  27   3          4.05          3.63         8.97 o
  -1  27   3         20.47         16.47         9.10 o
   0  27   3         44.28         46.90        10.03 o
   1  27   3         20.41         19.26         9.59 o
   2  27   3          0.08         -8.79         8.79 o
   3  27   3         21.86         17.43        11.57 o
   4  27   3          2.00         -3.41        12.49 o
   5  27   3         13.02         15.38         8.24 o
  -7  28   3         92.44         56.80        14.89 o
  -6  28   3          9.49          7.91         9.10 o
  -5  28   3         47.98         71.69        11.14 o
  -4  28   3        167.33        122.34        15.64 o
  -3  28   3         23.00         10.20         8.61 o
  -2  28   3         38.01         32.14         9.14 o
  -1  28   3        346.08        389.95        22.06 o
   0  28   3         55.32         48.33         9.90 o
   1  28   3         28.06         12.28         8.82 o
   2  28   3          8.68         -5.72         8.77 o
   3  28   3        130.52        143.37        29.79 o
   4  28   3         71.30         85.03        14.16 o
  -7  29   3          7.62         -8.86        13.98 o
  -6  29   3         79.89         59.42        13.19 o
  -5  29   3          0.06          0.34         8.79 o
  -4  29   3          1.59          2.56         8.19 o
  -3  29   3        107.07         92.36        11.04 o
  -2  29   3         96.33        115.24        10.94 o
  -1  29   3         55.89         75.39        10.50 o
   0  29   3         68.26         63.91        10.43 o
   1  29   3          5.55         -5.16         7.79 o
   2  29   3         55.89         49.20        10.25 o
   3  29   3         28.99         37.80        12.60 o
   4  29   3         41.73         36.41        13.89 o
  -6  30   3          3.36          1.19        11.62 o
  -5  30   3         39.82         35.11         9.96 o
  -4  30   3         12.08          5.96         9.21 o
  -3  30   3         14.48          2.98         8.11 o
  -2  30   3         39.44         15.67         8.77 o
  -1  30   3          2.05         -4.13         7.51 o
   0  30   3         16.97         14.63         7.41 o
   1  30   3         38.73         45.80         9.58 o
   2  30   3         52.09         32.43         8.90 o
   3  30   3          0.00          2.21        12.26 o
   4  30   3          2.96         13.55        12.86 o
  -6  31   3         58.52         36.81        10.11 o
  -5  31   3          5.66          3.94         8.76 o
  -4  31   3          0.24         -5.21         8.25 o
  -3  31   3         58.93         65.01        11.49 o
  -2  31   3         57.59         45.34         7.87 o
  -1  31   3          6.33          8.18         8.01 o
   0  31   3         26.23         30.38         7.60 o
   1  31   3         78.16        107.62        10.84 o
   2  31   3         62.90         72.19        10.62 o
   3  31   3         36.41         29.43        14.41 o
  -6  32   3          0.98          0.76         9.69 o
  -5  32   3          4.26          3.74         8.55 o
  -4  32   3          1.45         -4.40        10.87 o
  -3  32   3         62.81         54.54        10.05 o
  -2  32   3         32.76         29.88         7.61 o
  -1  32   3          4.07         -4.27         6.00 o
   0  32   3          0.24         -6.48         6.48 o
   1  32   3          0.35         -7.56         7.56 o
   2  32   3         12.57         18.77        10.63 o
   3  32   3          0.88         -6.31         6.65 o
  -5  33   3          7.32          6.62         9.74 o
  -4  33   3         20.02         17.95         8.20 o
  -3  33   3         40.00         42.81         8.25 o
  -2  33   3         17.40          7.24         6.59 o
  -1  33   3         21.64         11.94         5.98 o
   0  33   3         20.86         19.20         7.13 o
   1  33   3         16.02          0.78         6.79 o
   2  33   3         27.46         28.41         8.95 o
  -5  34   3          7.60          5.79        26.25 o
  -4  34   3          1.61         -1.44         6.72 o
  -3  34   3         11.69          2.14         6.76 o
  -2  34   3          0.03          0.36         6.13 o
  -1  34   3          9.78          8.30         5.82 o
   0  34   3         40.40         44.62         7.42 o
   1  34   3         34.72         32.91         8.24 o
   2  34   3          0.00         -0.23         7.21 o
  -4  35   3          0.50         -5.70         5.70 o
  -3  35   3          5.92         -4.31         6.48 o
  -2  35   3         24.40         10.46         6.46 o
  -1  35   3          7.09         -0.36         5.50 o
   0  35   3         17.73         18.28         6.45 o
   1  35   3          2.44         -5.83         5.83 o
  -3  36   3          6.25         -5.28         5.28 o
  -2  36   3         24.72          9.42         9.35 o
  -1  36   3         32.09         26.63         6.55 o
   0  36   3         11.89          3.76         5.50 o
 -11   0   4         10.55         21.11        20.62 o
 -10   0   4         12.13         19.83        22.14 o
  -9   0   4         68.46         83.69        26.74 o
  -8   0   4         69.79         80.50        24.06 o
  -7   0   4        594.35        794.80        44.14 o
  -6   0   4        759.31        784.74        48.52 o
  -5   0   4        112.98        121.52        22.83 o
  -4   0   4       1192.87       1107.09        39.87 o
  -3   0   4       2320.70       2152.24        53.49 o
  -2   0   4         83.46         83.15        12.60 o
  -1   0   4      12654.98      13764.97       176.32 o
   0   0   4       4267.12       4374.83        75.64 o
   1   0   4       1595.12       1572.68        45.63 o
   2   0   4       1228.99       1282.87        35.92 o
   3   0   4       1333.01       1544.68        37.33 o
   4   0   4       1493.70       2045.82        53.26 o
   5   0   4        467.39        655.85        36.03 o
   6   0   4          0.95        -12.38        12.38 o
   7   0   4        136.49        142.21        28.79 o
 -11   1   4          1.04         12.48        21.62 o
 -10   1   4         19.15          9.52        18.30 o
  -9   1   4          7.52        -15.42        15.42 o
  -8   1   4         15.40          2.74        14.58 o
  -7   1   4        221.77        245.29        18.58 o
  -6   1   4        787.29        914.01        44.43 o
  -5   1   4        723.13        708.67        31.76 o
  -4   1   4         39.50         22.70        10.27 o
  -3   1   4        473.91        431.56        15.59 o
  -2   1   4       2049.53       1937.61        36.39 o
  -1   1   4         32.34          4.68         8.23 o
   0   1   4        473.06        479.50        18.26 o
   1   1   4         58.80         34.45         8.13 o
   2   1   4        223.09        254.66        13.67 o
   3   1   4        459.86        499.53        17.52 o
   4   1   4        318.63        337.29        15.15 o
   5   1   4          0.98         -9.12         9.12 o
   6   1   4         25.07         14.96         9.43 o
   7   1   4          0.91         -1.94         9.85 o
 -11   2   4          1.36         -7.67        13.93 o
 -10   2   4          6.56          4.39        18.28 o
  -9   2   4         34.08         56.19        18.64 o
  -8   2   4          8.73        -12.04        14.52 o
  -7   2   4         40.73         25.54        12.24 o
  -6   2   4          1.26         -6.42        14.79 o
  -5   2   4         23.51         32.40        12.17 o
  -4   2   4        199.07        168.56        19.05 o
  -3   2   4        882.00        866.10        25.18 o
  -2   2   4        447.22        443.31        19.82 o
  -1   2   4        219.23        248.11        19.86 o
   0   2   4        481.24        441.68        17.27 o
   1   2   4       1010.45       1105.61        27.61 o
   2   2   4         58.38         59.68         8.61 o
   3   2   4          9.76          1.47         9.04 o
   4   2   4        231.22        230.62        12.91 o
   5   2   4        196.71        183.97        14.74 o
   6   2   4         44.80         30.14         9.06 o
   7   2   4          1.15        -11.43        11.43 o
 -11   3   4          0.57        -14.29        14.29 o
 -10   3   4          9.59         16.95        14.99 o
  -9   3   4         36.31         -3.30        27.83 o
  -8   3   4        120.15        138.90        20.15 o
  -7   3   4        387.86        470.99        27.77 o
  -6   3   4         37.12         42.94        10.91 o
  -5   3   4          0.97         -3.52        12.19 o
  -4   3   4         24.07         18.50        11.06 o
  -3   3   4        226.14        180.76        14.11 o
  -2   3   4       1563.70       1458.08        34.38 o
  -1   3   4       1268.34       1350.76        43.18 o
   0   3   4        591.41        619.10        18.89 o
   1   3   4        175.17        195.74        13.46 o
   2   3   4          1.70         -1.62         6.54 o
   3   3   4        228.56        241.89        12.49 o
   4   3   4          0.88         -1.15         7.47 o
   5   3   4         39.01         49.87        11.47 o
   6   3   4         74.56         84.53        19.12 o
   7   3   4         54.12         50.39        11.33 o
 -11   4   4          0.08        -12.57        12.57 o
 -10   4   4          0.85        -15.12        15.12 o
  -9   4   4          7.37         24.96        23.63 o
  -8   4   4          0.28        -16.00        16.00 o
  -7   4   4         80.41         98.59        14.82 o
  -6   4   4          1.12          5.17         9.28 o
  -5   4   4         38.61         45.92        12.14 o
  -4   4   4        731.05        722.40        27.44 o
  -3   4   4        851.73        786.71        25.20 o
  -2   4   4       1285.20       1183.10        29.19 o
  -1   4   4        136.17        164.21        16.97 o
   0   4   4        257.23        250.35        15.05 o
   1   4   4        575.32        582.35        17.87 o
   2   4   4         11.91          0.25         6.76 o
   3   4   4        212.25        220.29        12.19 o
   4   4   4         48.19         39.32         8.65 o
   5   4   4         27.47         34.32        11.79 o
   6   4   4          4.90         -1.94        12.00 o
   7   4   4          2.13         -4.63         8.45 o
 -11   5   4         11.92         20.81        13.45 o
 -10   5   4         28.19         47.08        25.51 o
  -9   5   4          9.59        -16.52        16.52 o
  -8   5   4          8.76         -5.68        19.89 o
  -7   5   4        346.87        433.80        25.29 o
  -6   5   4        778.46        949.83        38.43 o
  -5   5   4        221.47        215.66        20.45 o
  -4   5   4         31.08          9.83         9.16 o
  -3   5   4         16.23         12.21         7.89 o
  -2   5   4          3.17         -3.13         5.93 o
  -1   5   4         99.55        126.94        12.09 o
   0   5   4        421.59        387.49        15.78 o
   1   5   4       1356.94       1422.20        25.28 o
   2   5   4        590.85        645.02        18.27 o
   3   5   4        106.45        109.61         9.67 o
   4   5   4        818.09        991.96        23.48 o
   5   5   4        346.88        357.15        30.30 o
   6   5   4        119.33        116.71        17.13 o
   7   5   4         22.17         17.49        12.52 o
 -11   6   4          0.24         -9.47        15.71 o
 -10   6   4         13.65         25.35        16.77 o
  -9   6   4         16.69         15.81        25.24 o
  -8   6   4         31.68         19.56        17.58 o
  -7   6   4          7.26         -1.90        12.20 o
  -6   6   4          1.53         -9.06         9.06 o
  -5   6   4        426.82        423.58        21.49 o
  -4   6   4        455.88        366.80        21.12 o
  -3   6   4        214.74        195.75        13.84 o
  -2   6   4       1327.23       1216.00        26.91 o
  -1   6   4        282.80        275.40        15.71 o
   0   6   4        278.94        261.87        13.59 o
   1   6   4       1248.35       1310.99        23.92 o
   2   6   4        182.53        228.30        12.60 o
   3   6   4        167.50        186.47        12.16 o
   4   6   4         76.41         70.00        10.00 o
   5   6   4          0.95         -3.18         9.26 o
   6   6   4         28.38         21.48         9.79 o
   7   6   4         36.18         24.31         9.17 o
 -11   7   4          1.07         15.44        20.77 o
 -10   7   4         12.24          1.29        18.14 o
  -9   7   4          7.63         -5.09        20.14 o
  -8   7   4          0.98        -13.95        13.95 o
  -7   7   4        108.46         77.84        15.22 o
  -6   7   4        675.32        777.84        31.50 o
  -5   7   4         92.05        112.91        13.92 o
  -4   7   4         86.35         79.81        15.59 o
  -3   7   4         90.29         77.77        12.10 o
  -2   7   4        627.04        611.06        19.85 o
  -1   7   4          1.09         -3.77         6.12 o
   0   7   4        155.14        129.99        11.14 o
   1   7   4          1.08         -4.70         7.71 o
   2   7   4         11.90          6.74         7.41 o
   3   7   4       1007.08       1151.57        24.33 o
   4   7   4        475.64        510.68        19.48 o
   5   7   4          7.19         -7.32         9.09 o
   6   7   4          0.02        -14.38        14.38 o
   7   7   4         11.17          8.47         9.01 o
 -11   8   4         13.37         -6.39        19.17 o
 -10   8   4         22.69         44.73        17.04 o
  -9   8   4          2.52         -4.72        23.33 o
  -8   8   4         10.77          3.85        14.76 o
  -7   8   4        184.47        168.24        18.36 o
  -6   8   4         10.59         17.70        13.53 o
  -5   8   4        313.89        340.18        20.69 o
  -4   8   4         54.64         52.92         9.83 o
  -3   8   4        864.84        823.99        22.53 o
  -2   8   4        226.11        193.37        12.28 o
  -1   8   4       2394.88       2503.81        38.07 o
   0   8   4       1481.34       1620.76        30.38 o
   1   8   4         61.83         57.15         9.42 o
   2   8   4         75.86         71.64         9.59 o
   3   8   4       1256.43       1516.83        30.56 o
   4   8   4       1287.17       1644.87        34.17 o
   5   8   4         59.67         38.70        11.45 o
   6   8   4          5.04         -3.56        11.80 o
   7   8   4          1.22          0.13         8.52 o
 -10   9   4          2.54          1.43        16.58 o
  -9   9   4        104.93        101.39        21.05 o
  -8   9   4         11.01          3.25        14.10 o
  -7   9   4          2.78         -5.21        13.36 o
  -6   9   4          1.30          2.14        11.41 o
  -5   9   4         13.27          8.58        10.02 o
  -4   9   4        806.66        811.58        26.37 o
  -3   9   4        120.54        145.21        13.77 o
  -2   9   4        192.25        214.21        12.11 o
  -1   9   4        487.59        534.01        17.55 o
   0   9   4        216.34        207.16        12.34 o
   1   9   4        204.83        216.05        12.61 o
   2   9   4        117.52        126.51        10.75 o
   3   9   4         44.21         50.32        10.03 o
   4   9   4        331.20        441.44        19.38 o
   5   9   4         30.54         23.13        10.51 o
   6   9   4          2.89         -9.55         9.55 o
   7   9   4          0.03          3.30         8.46 o
 -10  10   4         24.65         16.97        15.78 o
  -9  10   4         35.62         21.04        20.29 o
  -8  10   4          0.58          6.91        13.04 o
  -7  10   4        112.20         81.83        16.99 o
  -6  10   4        265.64        257.92        21.91 o
  -5  10   4         16.08         26.87        11.89 o
  -4  10   4        102.53         87.59        12.81 o
  -3  10   4        251.11        223.57        13.82 o
  -2  10   4       1363.72       1318.71        25.99 o
  -1  10   4        278.80        305.95        15.07 o
   0  10   4        357.69        333.29        15.01 o
   1  10   4        279.58        297.11        14.99 o
   2  10   4        228.03        224.80        13.09 o
   3  10   4        432.07        515.71        20.06 o
   4  10   4          4.02         -8.46         8.46 o
   5  10   4         27.08         13.18        11.61 o
   6  10   4          4.42         -3.29         8.97 o
   7  10   4         36.90         21.17        13.18 o
 -10  11   4          3.20          1.25        25.18 o
  -9  11   4         30.79         48.92        21.06 o
  -8  11   4        143.21        183.59        18.52 o
  -7  11   4       1316.88       1769.55        48.56 o
  -6  11   4        612.03        666.64        30.49 o
  -5  11   4         41.46         33.85        10.49 o
  -4  11   4        341.24        354.62        19.43 o
  -3  11   4       2010.10       2062.23        36.06 o
  -2  11   4        427.14        365.83        15.84 o
  -1  11   4         98.11         82.09         9.09 o
   0  11   4          0.22         -7.24         7.24 o
   1  11   4        185.86        184.58        12.09 o
   2  11   4        313.11        312.99        18.03 o
   3  11   4        754.11        930.72        24.46 o
   4  11   4         53.33         63.67        10.00 o
   5  11   4         39.31         30.62        14.29 o
   6  11   4          0.84          7.82        12.80 o
   7  11   4          5.57         -4.93        13.69 o
 -10  12   4          0.50          2.52        23.70 o
  -9  12   4         10.11          5.99        24.98 o
  -8  12   4          1.74         -5.81        19.58 o
  -7  12   4        227.26        236.37        21.64 o
  -6  12   4         36.17         35.80        14.73 o
  -5  12   4         18.60         17.19        12.53 o
  -4  12   4        735.52        810.61        26.35 o
  -3  12   4        879.16        970.27        23.27 o
  -2  12   4       1144.01       1208.80        24.06 o
  -1  12   4        124.75        111.47         9.85 o
   0  12   4         11.69          7.76         7.08 o
   1  12   4        170.20        184.81        12.83 o
   2  12   4        252.04        250.86        14.33 o
   3  12   4        443.82        421.89        18.41 o
   4  12   4        136.74        124.27        12.44 o
   5  12   4        124.87        139.69        13.90 o
   6  12   4         12.02          5.05        10.83 o
   7  12   4          0.22         -3.21        10.32 o
 -10  13   4          1.64         34.73        25.03 o
  -9  13   4         33.23          8.64        17.62 o
  -8  13   4         50.15         27.14        14.89 o
  -7  13   4         91.34         77.61        15.72 o
  -6  13   4         11.17          3.85        16.49 o
  -5  13   4        370.04        430.97        22.51 o
  -4  13   4        671.56        754.58        26.79 o
  -3  13   4        206.03        217.28        13.21 o
  -2  13   4        157.93        172.01        11.65 o
  -1  13   4        192.56        205.83        14.00 o
   0  13   4        188.26        184.75        11.31 o
   1  13   4        686.39        728.73        21.34 o
   2  13   4        581.50        737.02        23.51 o
   3  13   4         39.38         40.63         9.08 o
   4  13   4        146.56        149.86        13.31 o
   5  13   4        119.32        125.27        14.43 o
   6  13   4        108.73         78.91        16.90 o
 -10  14   4         26.54         79.21        31.85 o
  -9  14   4         43.48         39.04        26.55 o
  -8  14   4          0.27        -14.73        17.04 o
  -7  14   4         14.84        -10.06        13.32 o
  -6  14   4        173.81        144.75        17.39 o
  -5  14   4        274.73        302.17        19.70 o
  -4  14   4         29.82         21.83        11.50 o
  -3  14   4        952.57       1094.91        26.76 o
  -2  14   4       1475.66       1565.54        30.72 o
  -1  14   4        123.63        110.15        11.25 o
   0  14   4         11.74         12.67         9.78 o
   1  14   4          4.64         -8.09         8.09 o
   2  14   4        420.05        481.37        21.25 o
   3  14   4         16.76         12.53         9.62 o
   4  14   4         15.47          8.35         9.95 o
   5  14   4          0.20         -7.25         9.60 o
   6  14   4          9.41          3.57         9.07 o
 -10  15   4          0.35          0.81        27.69 o
  -9  15   4         28.62         58.10        25.37 o
  -8  15   4         11.19         13.22        15.67 o
  -7  15   4         64.78         82.49        17.84 o
  -6  15   4          0.82         -8.37        13.66 o
  -5  15   4          5.85          8.25        16.33 o
  -4  15   4        167.84        128.02        14.03 o
  -3  15   4         37.78         36.78         8.91 o
  -2  15   4         54.31         44.66         9.54 o
  -1  15   4        412.02        437.03        18.97 o
   0  15   4          1.40          7.31         8.52 o
   1  15   4         40.88         21.00        11.59 o
   2  15   4        157.47        189.74        12.61 o
   3  15   4         27.46         20.38        10.44 o
   4  15   4         16.42         17.58         9.99 o
   5  15   4          4.95          6.37        10.32 o
   6  15   4          6.88          9.90         9.53 o
 -10  16   4         85.73         87.35        63.42 o
  -9  16   4        138.91        223.12        35.50 o
  -8  16   4          0.42        -13.35        15.21 o
  -7  16   4         98.24         69.60        24.13 o
  -6  16   4        297.08        357.02        23.45 o
  -5  16   4        660.41        754.10        36.10 o
  -4  16   4        601.88        683.59        24.30 o
  -3  16   4          0.65         -8.10         8.10 o
  -2  16   4        175.72        190.17        17.51 o
  -1  16   4        282.36        256.49        15.88 o
   0  16   4        739.60        829.35        22.02 o
   1  16   4        148.40        171.28        14.09 o
   2  16   4          0.29         -2.98         9.99 o
   3  16   4          5.37          2.76         9.66 o
   4  16   4        161.06        148.63        14.44 o
   5  16   4         37.75         37.84        11.17 o
   6  16   4          0.09         -4.22         8.18 o
 -10  17   4          1.79         16.51        32.48 o
  -9  17   4          5.90         12.35        20.67 o
  -8  17   4         20.06         30.54        17.75 o
  -7  17   4          9.45         -5.98        13.62 o
  -6  17   4          7.42          2.41        15.37 o
  -5  17   4        350.74        344.91        20.20 o
  -4  17   4        470.01        590.20        25.87 o
  -3  17   4          4.75          6.38         8.84 o
  -2  17   4         39.14         44.13         9.79 o
  -1  17   4        587.34        699.14        21.96 o
   0  17   4        238.28        258.47        15.04 o
   1  17   4          1.10         -3.83         8.99 o
   2  17   4        439.96        520.03        19.25 o
   3  17   4          2.02         -7.02         9.74 o
   4  17   4         19.14          8.14         9.55 o
   5  17   4         37.87         43.40        12.42 o
   6  17   4         21.40         11.47         8.28 o
  -9  18   4          3.72        -20.40        20.40 o
  -8  18   4          6.03          0.07        14.94 o
  -7  18   4          3.64         -4.17        26.97 o
  -6  18   4         20.47         37.22        14.01 o
  -5  18   4         93.45         79.18        15.08 o
  -4  18   4         13.22          9.36         9.90 o
  -3  18   4         24.22          8.67         8.54 o
  -2  18   4         85.45         70.60        10.65 o
  -1  18   4        172.88        186.00        13.63 o
   0  18   4         15.54         14.46         9.19 o
   1  18   4          1.42         -0.57         9.26 o
   2  18   4       1014.16       1217.34        28.35 o
   3  18   4        356.38        371.35        22.39 o
   4  18   4          1.20         -9.32         9.32 o
   5  18   4          0.03         -0.59        20.08 o
   6  18   4          7.52         -8.84         8.84 o
  -9  19   4         48.88         42.41        26.60 o
  -8  19   4         84.32         65.61        15.72 o
  -7  19   4         62.34         53.76        25.60 o
  -6  19   4          2.13        -11.58        11.58 o
  -5  19   4        190.83        224.71        20.38 o
  -4  19   4          9.83         -4.85        10.33 o
  -3  19   4        756.88        937.79        27.53 o
  -2  19   4        105.58        106.21        12.15 o
  -1  19   4         25.55         28.57        11.26 o
   0  19   4        420.50        446.86        18.90 o
   1  19   4        670.66        805.98        24.24 o
   2  19   4        344.04        352.31        20.45 o
   3  19   4         58.75         59.17        13.15 o
   4  19   4          3.79        -12.53        12.53 o
   5  19   4         75.86         67.73        12.31 o
   6  19   4          1.05        -12.68        12.68 o
  -9  20   4         27.24         40.81        49.80 o
  -8  20   4         12.08          9.48        14.75 o
  -7  20   4          0.05        -15.22        15.22 o
  -6  20   4          0.19        -11.40        11.68 o
  -5  20   4          0.84         -3.77        11.51 o
  -4  20   4          0.51          1.86        11.16 o
  -3  20   4         54.86         70.17        12.07 o
  -2  20   4         34.35         27.57         9.81 o
  -1  20   4         22.16         24.40         9.23 o
   0  20   4          0.25          4.37         9.13 o
   1  20   4        305.23        364.97        19.27 o
   2  20   4         11.03         10.75        10.07 o
   3  20   4        127.63        132.18        13.19 o
   4  20   4          0.07        -10.62        10.62 o
   5  20   4         24.80         19.38        15.49 o
  -9  21   4          2.24        -21.30        21.30 o
  -8  21   4         68.43         87.07        21.46 o
  -7  21   4         20.62          7.94        14.32 o
  -6  21   4         17.46         -3.98        12.23 o
  -5  21   4         46.70         53.90        12.90 o
  -4  21   4         21.55         30.78        12.80 o
  -3  21   4         15.36         17.87        10.72 o
  -2  21   4        437.83        517.43        21.13 o
  -1  21   4         29.20         33.83        10.86 o
   0  21   4        485.13        616.20        22.96 o
   1  21   4        222.53        280.96        17.19 o
   2  21   4          5.91         -9.67         9.67 o
   3  21   4          3.73        -13.17        16.10 o
   4  21   4         50.66         44.12        18.69 o
   5  21   4         12.44         21.01        14.78 o
  -9  22   4          8.36         -5.86        27.16 o
  -8  22   4         18.36         16.21        13.23 o
  -7  22   4          4.36          7.54        12.86 o
  -6  22   4         85.78         66.12        14.26 o
  -5  22   4         10.67         10.97        11.21 o
  -4  22   4        103.78        120.51        13.93 o
  -3  22   4        240.99        270.40        16.94 o
  -2  22   4        210.38        270.76        16.95 o
  -1  22   4         68.37         83.28        11.56 o
   0  22   4         36.03         36.28        10.00 o
   1  22   4         96.17        120.72        11.88 o
   2  22   4        316.43        385.96        28.87 o
   3  22   4         25.88         27.67        19.09 o
   4  22   4         33.55         20.55        11.08 o
   5  22   4          6.13          1.74         9.00 o
  -8  23   4         17.53         35.21        23.08 o
  -7  23   4          8.79          2.43        13.40 o
  -6  23   4          6.17         -9.33        11.37 o
  -5  23   4          5.16          5.25        12.10 o
  -4  23   4         58.55         48.92        11.43 o
  -3  23   4          0.14         -4.82        10.16 o
  -2  23   4         65.37         64.88        12.02 o
  -1  23   4         90.51        110.54        12.35 o
   0  23   4        477.57        566.97        23.34 o
   1  23   4          0.16         -9.65         9.65 o
   2  23   4         52.49         50.52        10.44 o
   3  23   4          2.50          6.76        12.19 o
   4  23   4          0.31        -10.03        10.03 o
   5  23   4          4.55         14.96         8.22 o
  -8  24   4          9.92          4.57        17.65 o
  -7  24   4         71.96         42.96        14.14 o
  -6  24   4        123.04        106.68        15.91 o
  -5  24   4         59.60         64.89        13.64 o
  -4  24   4        161.54        144.27        14.88 o
  -3  24   4         12.49          7.69         9.79 o
  -2  24   4         66.16         83.82        12.33 o
  -1  24   4        265.74        276.53        17.66 o
   0  24   4         51.05         38.30        10.98 o
   1  24   4         24.77         13.45        10.61 o
   2  24   4          0.70         -3.46         8.92 o
   3  24   4         12.12         11.84        11.59 o
   4  24   4         20.36         29.00        12.16 o
   5  24   4          5.40         -9.36         9.67 o
  -8  25   4          3.64          9.20        13.79 o
  -7  25   4          6.84        -12.18        12.18 o
  -6  25   4          0.05          8.40        10.92 o
  -5  25   4         23.28         26.92        11.12 o
  -4  25   4         13.64          9.80        10.58 o
  -3  25   4          0.50         -9.87         9.87 o
  -2  25   4         80.98         98.25        14.06 o
  -1  25   4          0.33        -11.16        11.16 o
   0  25   4          5.49         -3.25        10.81 o
   1  25   4          7.45         -1.67        11.24 o
   2  25   4         43.01         23.58         9.92 o
   3  25   4         13.35         20.81        10.82 o
   4  25   4         18.58          9.11         8.59 o
  -8  26   4         20.02         -6.74        13.28 o
  -7  26   4          2.20          1.49        18.20 o
  -6  26   4         29.51         27.08        12.20 o
  -5  26   4          0.29         -2.86        10.68 o
  -4  26   4         26.48         17.36        13.14 o
  -3  26   4          8.88         12.10         9.08 o
  -2  26   4         11.83          0.99         9.57 o
  -1  26   4        197.93        234.86        15.46 o
   0  26   4          0.85          0.11         9.97 o
   1  26   4          5.44          0.19         9.15 o
   2  26   4          7.79         11.27        10.69 o
   3  26   4         16.00         13.91        10.71 o
   4  26   4          1.56         -7.28         7.28 o
  -7  27   4         19.89         -2.02        11.61 o
  -6  27   4          6.81         -4.98        10.17 o
  -5  27   4         51.59         50.57        14.14 o
  -4  27   4        116.48        122.33        15.64 o
  -3  27   4        192.83        208.92        20.62 o
  -2  27   4         55.35         59.29        11.05 o
  -1  27   4        130.43        155.82        14.71 o
   0  27   4        192.65        225.76        16.69 o
   1  27   4        116.33        122.36        14.49 o
   2  27   4        160.80        150.44        32.75 o
   3  27   4          0.40         -8.04         8.04 o
   4  27   4          9.52         10.93         7.34 o
  -7  28   4          0.62        -11.42        11.42 o
  -6  28   4         16.80          4.92         8.47 o
  -5  28   4          1.23         -4.04        10.60 o
  -4  28   4         49.49         37.13        10.55 o
  -3  28   4         31.35         24.22        12.62 o
  -2  28   4          5.33         -7.62         7.62 o
  -1  28   4         25.20         28.02        10.01 o
   0  28   4          0.34          1.19         8.89 o
   1  28   4         65.60         76.47        11.06 o
   2  28   4          0.64          3.61         9.58 o
   3  28   4          4.24          7.21         9.53 o
  -7  29   4          7.91          4.33        10.86 o
  -6  29   4          0.07         -2.00         8.07 o
  -5  29   4          0.65         12.99         7.95 o
  -4  29   4         55.03         50.72        10.39 o
  -3  29   4          0.24         -7.22         7.22 o
  -2  29   4          5.84         -0.24         7.04 o
  -1  29   4          2.03          1.21         7.71 o
   0  29   4          0.58         -1.60         8.54 o
   1  29   4          4.56         -7.41         7.41 o
   2  29   4         56.27         39.90        17.04 o
   3  29   4          3.01         -3.49         8.44 o
  -6  30   4          3.07         -5.21         8.35 o
  -5  30   4          8.72         16.94         8.24 o
  -4  30   4          4.79          4.84         8.29 o
  -3  30   4         46.23         48.95        10.01 o
  -2  30   4          1.95         -3.24         6.38 o
  -1  30   4          0.24         -4.77         7.35 o
   0  30   4         12.23          6.28         6.61 o
   1  30   4          0.74         -4.87         7.19 o
   2  30   4         13.54          4.05         8.87 o
   3  30   4          5.18          8.83         6.83 o
  -6  31   4          2.12         -8.83         8.83 o
  -5  31   4          0.40         -8.05         8.05 o
  -4  31   4          2.86         11.48        10.17 o
  -3  31   4          0.03         -0.61         7.17 o
  -2  31   4          0.33         -2.79         6.72 o
  -1  31   4          0.04          1.55         6.77 o
   0  31   4          0.95          4.06         6.45 o
   1  31   4         16.74         11.60         7.07 o
   2  31   4          3.44          3.54         7.04 o
  -5  32   4          0.60         -7.36         7.36 o
  -4  32   4          0.29         -3.15         6.88 o
  -3  32   4         50.37         57.20         8.69 o
  -2  32   4         15.95         10.91         6.99 o
  -1  32   4          0.27         -5.60         5.60 o
   0  32   4          8.57         -6.10         6.10 o
   1  32   4          1.80         -5.79         5.79 o
   2  32   4         13.75         11.91         6.61 o
  -5  33   4          0.00         -9.01         9.01 o
  -4  33   4          0.98         -6.77         8.87 o
  -3  33   4          0.68         -7.15         7.15 o
  -2  33   4         62.63         45.63         6.91 o
  -1  33   4         29.83         22.73         5.96 o
   0  33   4         16.57          8.14         5.95 o
   1  33   4          0.23         -1.34         5.54 o
  -4  34   4          1.40         -5.71         5.71 o
  -3  34   4          5.75         -0.10         7.19 o
  -2  34   4          4.66         10.71         5.68 o
  -1  34   4          0.83         -0.46         5.45 o
   0  34   4          0.15         -5.11         5.11 o
  -3  35   4          8.83          7.87         7.73 o
  -2  35   4          2.68          3.13         7.53 o
  -1  35   4          0.44          2.65         5.60 o
 -11   1   5          0.01        -13.58        16.19 o
 -10   1   5          0.06        -14.12        14.12 o
  -9   1   5          0.68        -15.87        15.87 o
  -8   1   5        101.17        106.52        21.45 o
  -7   1   5         10.06          2.22        15.95 o
  -6   1   5         40.88         37.63        15.51 o
  -5   1   5         47.87         21.92        15.24 o
  -4   1   5          0.57         -0.26        10.12 o
  -3   1   5        105.08        110.24        12.47 o
  -2   1   5         11.70          7.32         8.62 o
  -1   1   5        674.55        718.97        19.31 o
   0   1   5        231.69        235.00        15.15 o
   1   1   5         76.75         81.07         8.88 o
   2   1   5         47.40         41.46         8.66 o
   3   1   5          3.22         -7.71         7.78 o
   4   1   5        104.76        110.72         9.92 o
   5   1   5         87.75         63.06        10.80 o
   6   1   5         15.87         14.12        11.11 o
 -11   2   5         17.40          6.92        22.37 o
 -10   2   5         28.78         26.46        15.97 o
  -9   2   5         73.00         82.59        19.26 o
  -8   2   5        122.08        114.79        18.45 o
  -7   2   5         50.83         41.67        16.14 o
  -6   2   5        135.35        168.43        20.57 o
  -5   2   5        509.30        537.30        35.65 o
  -4   2   5        651.10        741.26        35.51 o
  -3   2   5        758.95        802.55        26.62 o
  -2   2   5       1311.92       1323.28        30.89 o
  -1   2   5        713.44        715.12        18.40 o
   0   2   5        252.82        279.58        16.14 o
   1   2   5        600.73        692.62        19.42 o
   2   2   5          1.51          0.83         7.34 o
   3   2   5         86.33         64.35         9.59 o
   4   2   5         13.97         13.02         9.96 o
   5   2   5         48.83         73.30        14.38 o
   6   2   5         59.62         50.83        12.06 o
 -11   3   5          0.03          4.26        20.77 o
 -10   3   5         29.60         23.25        15.94 o
  -9   3   5         29.77         37.78        20.45 o
  -8   3   5         80.47         97.20        17.39 o
  -7   3   5         58.28         39.10        15.39 o
  -6   3   5        341.46        325.81        25.02 o
  -5   3   5         16.10         14.42        11.25 o
  -4   3   5        246.25        248.77        19.74 o
  -3   3   5         23.41          8.80         8.48 o
  -2   3   5         36.31         18.71         7.73 o
  -1   3   5        939.68       1039.22        21.76 o
   0   3   5         86.19         89.68         8.77 o
   1   3   5          5.47          2.76         8.84 o
   2   3   5         19.85         23.20         7.76 o
   3   3   5          8.92         -4.71         7.91 o
   4   3   5         48.81         52.43         8.63 o
   5   3   5          3.53          9.44         9.20 o
   6   3   5          7.53         12.23        10.63 o
 -11   4   5          4.00         25.03        19.70 o
 -10   4   5          9.05         17.92        16.83 o
  -9   4   5         15.59         30.14        40.66 o
  -8   4   5        101.70        124.02        19.01 o
  -7   4   5        156.57        179.14        20.09 o
  -6   4   5         18.17         -1.12        12.62 o
  -5   4   5        137.19        105.52        15.85 o
  -4   4   5        701.51        660.18        26.84 o
  -3   4   5        182.68        225.39        16.01 o
  -2   4   5        177.29        189.00        14.93 o
  -1   4   5        510.37        525.51        17.02 o
   0   4   5        283.82        306.17        13.18 o
   1   4   5       2285.37       2512.39        34.46 o
   2   4   5         28.39         26.21         7.91 o
   3   4   5         95.67        116.68        10.61 o
   4   4   5        206.19        244.31        14.65 o
   5   4   5         13.29         -5.98         9.28 o
   6   4   5         22.96         33.84        13.26 o
 -11   5   5          1.26         12.25        19.17 o
 -10   5   5         24.96         21.87        18.01 o
  -9   5   5          7.59        -16.82        16.82 o
  -8   5   5        273.26        293.17        25.06 o
  -7   5   5         16.64         -4.05        12.63 o
  -6   5   5        122.47        112.69        15.74 o
  -5   5   5         16.51          2.86        12.58 o
  -4   5   5         70.51         63.86        12.01 o
  -3   5   5        410.97        405.56        21.36 o
  -2   5   5         70.62         72.13         8.70 o
  -1   5   5        746.19        792.53        18.96 o
   0   5   5        231.13        230.55        14.36 o
   1   5   5          1.24         -4.94         6.75 o
   2   5   5         19.85         13.05         7.80 o
   3   5   5        281.33        328.91        19.08 o
   4   5   5        113.73        131.87        11.36 o
   5   5   5          1.00         -7.10         9.27 o
   6   5   5          9.15         -0.67         9.03 o
 -11   6   5          0.38         28.22        19.70 o
 -10   6   5         13.28         31.48        20.50 o
  -9   6   5         11.02        -18.29        18.29 o
  -8   6   5          4.20        -15.80        15.80 o
  -7   6   5          8.59        -11.69        14.75 o
  -6   6   5         91.97         79.95        13.86 o
  -5   6   5         46.58         38.64        12.61 o
  -4   6   5          0.02         -3.04         9.45 o
  -3   6   5       1113.98       1192.35        29.10 o
  -2   6   5        491.23        470.22        16.88 o
  -1   6   5         88.11         76.96         8.99 o
   0   6   5        198.81        200.58        11.84 o
   1   6   5         12.15          6.15         7.47 o
   2   6   5       1106.40       1367.24        27.34 o
   3   6   5         46.91         51.49         9.28 o
   4   6   5         12.65          3.00         8.38 o
   5   6   5         37.82         30.68         9.87 o
   6   6   5          4.62         -5.13         7.94 o
 -11   7   5          7.49         11.18        19.17 o
 -10   7   5         12.20         -2.85        33.55 o
  -9   7   5         37.75         15.69        20.14 o
  -8   7   5        199.92        211.78        21.26 o
  -7   7   5        126.45         86.35        17.11 o
  -6   7   5        351.02        426.84        29.09 o
  -5   7   5          4.73          0.97         9.30 o
  -4   7   5        542.73        645.74        27.03 o
  -3   7   5        363.99        330.27        22.03 o
  -2   7   5        880.23        930.14        22.19 o
  -1   7   5        115.20        129.08         9.76 o
   0   7   5          0.17         -7.45         7.45 o
   1   7   5        241.15        238.03        12.93 o
   2   7   5        366.65        403.76        19.96 o
   3   7   5         58.72         37.01         9.10 o
   4   7   5         76.19         57.10        10.00 o
   5   7   5         11.48          1.49         9.10 o
   6   7   5          5.93          0.06         8.02 o
 -11   8   5         25.11          2.66        19.18 o
 -10   8   5         29.73         34.09        25.03 o
  -9   8   5         54.72         55.11        20.90 o
  -8   8   5         31.81          9.82        17.23 o
  -7   8   5          0.27        -12.20        12.20 o
  -6   8   5        188.26        194.23        19.27 o
  -5   8   5        794.57        835.64        28.52 o
  -4   8   5         74.50         76.66        11.37 o
  -3   8   5         78.89         70.48         9.46 o
  -2   8   5         18.94         23.91         7.61 o
  -1   8   5        213.32        224.15        12.71 o
   0   8   5         82.92         66.67         8.92 o
   1   8   5       1232.94       1399.15        27.13 o
   2   8   5       1005.64       1272.43        27.48 o
   3   8   5          3.41          0.43         8.26 o
   4   8   5         16.54        -10.58        10.58 o
   5   8   5          2.85         -8.83         9.04 o
   6   8   5          1.50          6.53         8.67 o
 -10   9   5          4.65          9.05        25.03 o
  -9   9   5          5.13          1.87        19.83 o
  -8   9   5          0.37         -5.33        13.09 o
  -7   9   5          1.89        -12.46        12.46 o
  -6   9   5         92.62         98.90        16.27 o
  -5   9   5        111.07        121.74        13.79 o
  -4   9   5          6.73          1.65         9.11 o
  -3   9   5        218.55        208.75        13.10 o
  -2   9   5        281.50        256.92        13.06 o
  -1   9   5        234.02        231.67        17.91 o
   0   9   5          5.48         -7.15         7.15 o
   1   9   5        494.87        585.81        20.71 o
   2   9   5        107.55        124.80        11.62 o
   3   9   5          0.44          4.73         8.33 o
   4   9   5          8.23         -3.89         8.53 o
   5   9   5        116.55        115.64        12.92 o
   6   9   5         25.19         16.17         8.91 o
 -10  10   5         39.32         53.80        32.49 o
  -9  10   5          0.71        -13.43        47.66 o
  -8  10   5         51.36         50.99        15.45 o
  -7  10   5         26.79         19.38        13.08 o
  -6  10   5        195.02        168.00        24.70 o
  -5  10   5        713.91        853.48        29.69 o
  -4  10   5         40.71         43.77         9.84 o
  -3  10   5        123.31        124.76        10.65 o
  -2  10   5        361.75        369.95        15.94 o
  -1  10   5        784.88        874.60        22.15 o
   0  10   5       1411.67       1639.85        27.19 o
   1  10   5        242.62        276.61        14.58 o
   2  10   5          1.47         -8.27         8.27 o
   3  10   5        174.81        202.36        13.63 o
   4  10   5          9.41         -2.98         9.03 o
   5  10   5         44.99         33.68         9.85 o
   6  10   5         27.78         20.45         8.76 o
 -10  11   5          0.60          1.60        24.50 o
  -9  11   5         40.70         29.96        25.77 o
  -8  11   5         30.43          7.84        15.11 o
  -7  11   5         29.54        -15.41        15.41 o
  -6  11   5          3.17         -2.01        11.47 o
  -5  11   5         72.58         43.93        12.18 o
  -4  11   5        208.15        219.54        16.32 o
  -3  11   5         13.40          4.32         7.50 o
  -2  11   5        376.88        430.39        16.56 o
  -1  11   5        334.29        338.12        16.10 o
   0  11   5         84.37         84.56         9.92 o
   1  11   5          0.84         -4.72         8.27 o
   2  11   5        228.53        254.67        14.54 o
   3  11   5         29.96         35.08         9.03 o
   4  11   5          3.58         -3.02         8.49 o
   5  11   5          1.24         -4.33         8.50 o
   6  11   5          0.92        -11.45        11.67 o
 -10  12   5         26.41         38.88        28.76 o
  -9  12   5         62.33         83.99        63.13 o
  -8  12   5          6.54         -9.83        16.97 o
  -7  12   5          1.54         13.56        13.29 o
  -6  12   5        355.68        371.49        26.28 o
  -5  12   5        524.18        632.87        29.02 o
  -4  12   5        102.76         94.22        12.71 o
  -3  12   5          5.56          1.86         8.03 o
  -2  12   5         88.97         87.86        10.36 o
  -1  12   5        616.14        638.58        19.64 o
   0  12   5        299.90        358.93        18.77 o
   1  12   5         30.48          9.09         8.10 o
   2  12   5         76.32         65.70        10.44 o
   3  12   5         22.00         21.11         9.56 o
   4  12   5        344.22        513.09        23.37 o
   5  12   5         20.07         -0.91         8.36 o
   6  12   5          7.09         10.17         9.96 o
 -10  13   5          0.30         -2.13        41.00 o
  -9  13   5         45.59         24.52        25.18 o
  -8  13   5          5.36        -22.94        23.54 o
  -7  13   5         20.98         13.72        14.45 o
  -6  13   5          0.20          7.65        12.34 o
  -5  13   5        126.57        122.24        15.46 o
  -4  13   5          6.37          4.24         9.09 o
  -3  13   5         83.37         86.68        10.38 o
  -2  13   5         58.90         51.78        10.26 o
  -1  13   5        339.67        337.11        19.28 o
   0  13   5        592.30        658.41        23.34 o
   1  13   5         35.74         34.74         8.69 o
   2  13   5         73.46         61.75        10.68 o
   3  13   5         53.10         56.20         9.93 o
   4  13   5          3.70         -9.25         9.25 o
   5  13   5        145.96        154.71        19.34 o
 -10  14   5         27.28         84.16        35.15 o
  -9  14   5         38.34         14.89        60.99 o
  -8  14   5          3.40          2.93        16.09 o
  -7  14   5          0.78        -13.54        13.68 o
  -6  14   5         51.22         43.48        14.28 o
  -5  14   5        190.28        217.10        17.98 o
  -4  14   5          0.65         -9.08         9.08 o
  -3  14   5         53.95         48.29         9.88 o
  -2  14   5        139.49        122.00        11.87 o
  -1  14   5        145.50        146.37        12.77 o
   0  14   5        325.92        367.35        19.16 o
   1  14   5        211.40        241.42        14.12 o
   2  14   5        919.70       1175.54        27.97 o
   3  14   5          0.35         -8.23         8.23 o
   4  14   5          4.98         -1.25         8.80 o
   5  14   5         10.87          6.58         9.59 o
 -10  15   5          7.79         17.04        30.36 o
  -9  15   5         27.26         31.18        24.78 o
  -8  15   5         37.77          7.04        17.36 o
  -7  15   5        277.26        267.15        28.97 o
  -6  15   5        160.52        144.24        15.59 o
  -5  15   5         38.40         39.25        16.66 o
  -4  15   5        523.88        643.65        35.52 o
  -3  15   5        258.12        292.35        16.75 o
  -2  15   5        385.34        387.24        19.33 o
  -1  15   5          1.84         -8.44         8.44 o
   0  15   5        170.41        182.83        15.26 o
   1  15   5          4.35         -0.51         9.01 o
   2  15   5        358.52        429.56        19.79 o
   3  15   5        116.09        118.95        14.91 o
   4  15   5         54.26         47.16        10.43 o
   5  15   5          3.33          2.63        23.88 o
 -10  16   5          7.71        -10.65        28.23 o
  -9  16   5          5.06         -1.36        32.75 o
  -8  16   5          0.69        -22.80        22.80 o
  -7  16   5          0.01        -12.30        12.30 o
  -6  16   5          0.37         -7.96        10.88 o
  -5  16   5        191.92        218.61        19.43 o
  -4  16   5         25.33         21.13        11.38 o
  -3  16   5         94.86         87.82        11.53 o
  -2  16   5        123.24        153.38        13.75 o
  -1  16   5        313.85        333.93        17.62 o
   0  16   5        156.41        165.20        14.05 o
   1  16   5          2.71         -7.09         9.22 o
   2  16   5          4.02          5.71         9.59 o
   3  16   5          4.51         -5.13         9.17 o
   4  16   5        106.03        107.40        14.16 o
   5  16   5          1.43         -6.46         8.27 o
 -10  17   5          2.12        -31.42        31.42 o
  -9  17   5         58.33         51.61        27.91 o
  -8  17   5         10.24         -9.62        13.89 o
  -7  17   5         43.14         29.65        15.35 o
  -6  17   5          2.80        -10.80        10.80 o
  -5  17   5          1.05          5.69        11.11 o
  -4  17   5         55.66         54.03        12.70 o
  -3  17   5        665.47        778.91        33.01 o
  -2  17   5        125.60        131.51        13.37 o
  -1  17   5         32.54         25.75         9.49 o
   0  17   5         54.76         66.04        10.47 o
   1  17   5        939.47       1198.33        29.84 o
   2  17   5        155.08        162.73        15.99 o
   3  17   5         30.62         24.19        11.62 o
   4  17   5         13.48         -7.72         8.86 o
   5  17   5          5.81          1.10         9.10 o
  -9  18   5         15.71         37.96        29.04 o
  -8  18   5          1.62        -11.23        16.04 o
  -7  18   5          2.61        -26.50        31.51 o
  -6  18   5        102.13        115.26        15.42 o
  -5  18   5         57.68         25.48        13.87 o
  -4  18   5         48.52         54.39        12.04 o
  -3  18   5         95.32         92.45        13.17 o
  -2  18   5        118.75        121.94        13.68 o
  -1  18   5         11.18         17.01         9.36 o
   0  18   5        127.21        126.31        13.19 o
   1  18   5          0.12         -9.39         9.39 o
   2  18   5         16.60         20.25         9.97 o
   3  18   5        136.70        154.26        14.60 o
   4  18   5          5.66         -9.09         9.61 o
   5  18   5          0.02         -5.47         8.48 o
  -9  19   5         31.40         56.18        27.05 o
  -8  19   5         56.20         64.37        22.37 o
  -7  19   5         26.97         26.02        12.83 o
  -6  19   5        139.97        162.70        18.05 o
  -5  19   5          3.42        -11.56        11.56 o
  -4  19   5         34.87         31.47        10.84 o
  -3  19   5         85.80        114.23        13.65 o
  -2  19   5          0.38         -7.60         9.56 o
  -1  19   5        503.73        616.60        24.45 o
   0  19   5       1054.95       1361.31        59.19 o
   1  19   5          0.20         -8.65         8.65 o
   2  19   5        325.96        317.32        29.88 o
   3  19   5         28.84         14.05         9.73 o
   4  19   5         42.70         23.87        10.00 o
   5  19   5          3.58          6.92         7.94 o
  -9  20   5         61.62         90.98        33.03 o
  -8  20   5         16.87         25.57        19.33 o
  -7  20   5          6.47         24.07        12.77 o
  -6  20   5         73.39         93.81        15.14 o
  -5  20   5        133.53        131.66        20.86 o
  -4  20   5        220.31        245.56        18.73 o
  -3  20   5         20.72         -3.60        11.03 o
  -2  20   5          7.77         11.60         9.02 o
  -1  20   5        482.63        709.35        26.01 o
   0  20   5        233.82        268.05        18.18 o
   1  20   5         79.24         74.97        12.26 o
   2  20   5          2.63         -8.40         8.40 o
   3  20   5         10.22          4.54         9.63 o
   4  20   5         38.97         42.83        15.24 o
  -9  21   5          1.99         22.90        32.48 o
  -8  21   5          4.62         15.33        13.52 o
  -7  21   5          5.02         -0.95        12.52 o
  -6  21   5         22.94         23.80        11.53 o
  -5  21   5         41.78         41.64        14.01 o
  -4  21   5          6.57        -12.63        12.63 o
  -3  21   5          7.14         -0.24         9.84 o
  -2  21   5         16.49         19.16         9.76 o
  -1  21   5         64.47         72.11        11.15 o
   0  21   5        119.24        151.84        15.34 o
   1  21   5        175.15        177.77        18.01 o
   2  21   5          6.49         -9.06         9.06 o
   3  21   5          9.45          4.17         9.69 o
   4  21   5          0.07         -3.53         8.52 o
  -9  22   5          0.31        -28.76        28.76 o
  -8  22   5          0.00          5.31        14.04 o
  -7  22   5         23.78         31.49        13.14 o
  -6  22   5          0.87        -13.13        13.13 o
  -5  22   5          0.11        -11.63        11.63 o
  -4  22   5        151.18        139.78        14.58 o
  -3  22   5         66.56         85.54        12.90 o
  -2  22   5        154.98        135.07        14.03 o
  -1  22   5          3.72         -8.57         8.57 o
   0  22   5        114.09        127.12        13.47 o
   1  22   5          0.16         -9.78         9.78 o
   2  22   5          4.63          4.41         8.35 o
   3  22   5          4.94         14.63         9.94 o
   4  22   5          4.51         -3.30         9.08 o
  -8  23   5          5.03          0.97        21.19 o
  -7  23   5          0.17         -4.60        11.02 o
  -6  23   5         59.35         57.95        13.96 o
  -5  23   5          2.06         -5.49        10.34 o
  -4  23   5         32.60         36.93        15.79 o
  -3  23   5          1.38         -5.64         9.71 o
  -2  23   5         37.23         37.61        10.44 o
  -1  23   5         12.85         14.54        13.85 o
   0  23   5         11.13         16.88         9.50 o
   1  23   5         14.21         25.26        10.78 o
   2  23   5         48.61         51.15        10.94 o
   3  23   5          9.75          2.36         8.44 o
   4  23   5         15.31          3.35         8.44 o
  -8  24   5          1.49        -12.58        12.58 o
  -7  24   5          7.82        -13.20        13.20 o
  -6  24   5         19.52         20.26        11.07 o
  -5  24   5         29.69         30.90        11.79 o
  -4  24   5         40.46         21.26        12.72 o
  -3  24   5         53.56         57.01        10.43 o
  -2  24   5          1.68          4.74         9.18 o
  -1  24   5         16.93         10.87         9.40 o
   0  24   5         51.93         37.10        14.13 o
   1  24   5         44.34         39.10         9.85 o
   2  24   5          3.03         10.53         8.68 o
   3  24   5         10.33          1.85         8.63 o
  -8  25   5         32.84         34.73        14.51 o
  -7  25   5         31.01         26.81        11.81 o
  -6  25   5          8.35          9.12         9.64 o
  -5  25   5          4.80         -0.06        10.36 o
  -4  25   5         97.63        114.25        13.29 o
  -3  25   5        237.29        272.74        19.10 o
  -2  25   5          6.39         -4.11        10.15 o
  -1  25   5         18.89         18.71         9.40 o
   0  25   5          0.16         -9.14         9.14 o
   1  25   5         95.78        103.99        13.72 o
   2  25   5         53.44         49.67        11.29 o
   3  25   5         16.45         16.59        10.37 o
  -7  26   5          2.58        -10.90        10.90 o
  -6  26   5         25.26         14.76         9.22 o
  -5  26   5          8.95         12.75         9.52 o
  -4  26   5          2.67         -7.85         9.06 o
  -3  26   5          4.28         -7.94         7.94 o
  -2  26   5          6.60         10.58         8.77 o
  -1  26   5         36.52         40.39        10.51 o
   0  26   5          8.72         15.77         8.76 o
   1  26   5         69.73         57.10        11.70 o
   2  26   5          6.38          4.97         8.90 o
   3  26   5          4.72          2.39         8.03 o
  -7  27   5          1.49         -9.01         9.67 o
  -6  27   5          0.79         -4.93         9.92 o
  -5  27   5          0.68         -4.59         8.60 o
  -4  27   5          1.96         -0.51         8.65 o
  -3  27   5         17.21          7.74         7.82 o
  -2  27   5          1.15          3.03         7.78 o
  -1  27   5          1.52         14.33         8.08 o
   0  27   5         55.74         53.31        13.92 o
   1  27   5          0.80         -4.15         7.93 o
   2  27   5          1.21         -4.88        19.05 o
   3  27   5          0.17          6.60        12.29 o
  -7  28   5         14.56         15.95        21.99 o
  -6  28   5          4.69         -7.25         7.25 o
  -5  28   5          3.23          4.88         8.30 o
  -4  28   5         14.72         12.42         8.58 o
  -3  28   5          3.23          4.98         8.20 o
  -2  28   5         29.27         31.38         8.01 o
  -1  28   5         63.36         75.62        10.62 o
   0  28   5         51.69         49.93        10.81 o
   1  28   5         17.89          0.68        10.23 o
   2  28   5          6.16         13.57        10.65 o
  -6  29   5          2.81         -7.76         7.76 o
  -5  29   5          4.73          2.99         7.74 o
  -4  29   5          4.84          7.34         7.75 o
  -3  29   5         19.35         22.19         8.31 o
  -2  29   5         37.68         28.23         7.89 o
  -1  29   5          9.99          4.30         8.70 o
   0  29   5         47.30         51.17        10.91 o
   1  29   5         21.61          7.25         9.82 o
   2  29   5          0.11          3.39         7.91 o
  -6  30   5          3.04          0.08         8.45 o
  -5  30   5         11.79          4.29         7.49 o
  -4  30   5          5.39          0.89         6.72 o
  -3  30   5         13.32          9.17         7.27 o
  -2  30   5          1.84         -0.04         6.22 o
  -1  30   5          0.56          7.58         6.82 o
   0  30   5          3.73        -12.59        12.75 o
   1  30   5          7.03          2.25         7.55 o
  -5  31   5          0.24          0.81         6.61 o
  -4  31   5         10.07         15.93         9.45 o
  -3  31   5          8.46          2.57         6.64 o
  -2  31   5          4.43         17.22         7.12 o
  -1  31   5          0.13          1.91         5.76 o
   0  31   5         14.48         11.95         5.90 o
   1  31   5         19.48          1.22         6.38 o
  -5  32   5          0.21        -10.65        16.51 o
  -4  32   5          8.31         -5.58        10.64 o
  -3  32   5          4.92          0.59         6.96 o
  -2  32   5         14.57          8.78         6.12 o
  -1  32   5          9.78          0.87         5.20 o
   0  32   5         10.27          9.55         6.14 o
  -4  33   5          0.28         -3.20        12.25 o
  -3  33   5          0.08         -5.85         6.61 o
  -2  33   5          9.26          9.83         6.10 o
  -1  33   5          2.93          6.01         5.75 o
 -11   0   6          0.02        -13.31        18.11 o
 -10   0   6          3.69         -0.53        22.37 o
  -9   0   6         42.79         47.94        34.62 o
  -8   0   6        144.38        175.76        34.52 o
  -7   0   6         43.48         64.18        37.55 o
  -6   0   6          4.93          8.43        25.30 o
  -5   0   6          8.42          6.39        25.03 o
  -4   0   6        477.78        481.00        38.23 o
  -3   0   6       1029.04       1207.60        65.01 o
  -2   0   6         13.01         13.58        11.96 o
  -1   0   6        170.56        173.32        17.30 o
   0   0   6        949.51       1132.23        36.64 o
   1   0   6         88.67         71.00        15.66 o
   2   0   6         25.75         49.54        13.07 o
   3   0   6         25.20         60.47        14.17 o
   4   0   6          6.04         -2.03        11.48 o
   5   0   6         20.78          2.48        17.91 o
 -11   1   6          0.02          2.66        20.24 o
 -10   1   6          4.73        -18.64        18.64 o
  -9   1   6         54.73         65.06        25.08 o
  -8   1   6        252.48        309.67        30.66 o
  -7   1   6        227.17        240.07        27.55 o
  -6   1   6         47.84         53.64        19.18 o
  -5   1   6        153.54        184.56        69.04 o
  -4   1   6       1627.65       1763.51        45.35 o
  -3   1   6        209.77        238.55        23.39 o
  -2   1   6        385.24        471.31        23.39 o
  -1   1   6        377.52        426.21        18.39 o
   0   1   6        350.92        334.81        26.79 o
   1   1   6        527.12        621.85        24.49 o
   2   1   6        125.27         96.86        12.56 o
   3   1   6        108.92        109.11        14.46 o
   4   1   6         35.57         48.65         9.07 o
   5   1   6          0.10         -9.55         9.55 o
 -11   2   6          8.44         11.72        21.30 o
 -10   2   6          6.10         13.10        17.15 o
  -9   2   6          6.48         -0.83        20.29 o
  -8   2   6         12.99         15.14        17.32 o
  -7   2   6        228.50        211.57        24.15 o
  -6   2   6         56.75         54.16        27.67 o
  -5   2   6        302.64        349.77        63.45 o
  -4   2   6        474.11        454.97        26.89 o
  -3   2   6        118.59        122.53        19.02 o
  -2   2   6       1448.50       1566.56        31.51 o
  -1   2   6         99.96        126.04        10.93 o
   0   2   6        350.22        386.34        18.00 o
   1   2   6          0.76         -8.05         8.05 o
   2   2   6         99.34         78.14         9.91 o
   3   2   6         57.22         62.69        10.13 o
   4   2   6          8.11         11.58         7.70 o
   5   2   6         41.07         37.37        11.48 o
 -11   3   6          4.26         14.91        20.24 o
 -10   3   6         35.32         75.72        27.96 o
  -9   3   6         39.64         27.28        22.27 o
  -8   3   6        171.02        213.40        25.21 o
  -7   3   6         23.63          4.41        15.51 o
  -6   3   6         29.89         42.53        16.90 o
  -5   3   6        129.30         71.79        36.34 o
  -4   3   6        222.87        214.32        22.17 o
  -3   3   6        838.73        867.75        28.82 o
  -2   3   6        265.44        392.09        26.85 o
  -1   3   6         22.94         13.33         8.61 o
   0   3   6        220.77        258.80        16.13 o
   1   3   6          1.85          8.30         8.47 o
   2   3   6        228.02        228.58        14.40 o
   3   3   6          1.28         -6.24         7.72 o
   4   3   6          2.41         -7.28         7.52 o
   5   3   6          6.19         -7.40         9.75 o
 -11   4   6          4.92        -12.78        19.17 o
 -10   4   6          8.29         36.75        23.96 o
  -9   4   6          0.36         -9.57        19.19 o
  -8   4   6          9.07         -4.97        16.98 o
  -7   4   6         17.17          1.83        16.20 o
  -6   4   6        177.82        205.78        32.15 o
  -5   4   6          2.75        -10.89        10.89 o
  -4   4   6         17.56        -11.75        11.75 o
  -3   4   6          8.02         -4.93         9.83 o
  -2   4   6          0.32         -8.01         8.01 o
  -1   4   6          0.57         -6.16         7.69 o
   0   4   6          6.64          7.48         8.03 o
   1   4   6          5.07          6.98         8.58 o
   2   4   6          1.33         -8.53         8.53 o
   3   4   6         25.75         20.96         8.89 o
   4   4   6          0.12          3.48         8.92 o
   5   4   6          2.34         10.76         9.82 o
 -11   5   6          1.35         -7.99        19.70 o
 -10   5   6          5.01         25.22        19.19 o
  -9   5   6          2.70          8.65        22.63 o
  -8   5   6          3.02        -17.16        17.16 o
  -7   5   6         55.31         47.72        20.34 o
  -6   5   6          0.26          0.02        11.98 o
  -5   5   6          3.10        -18.67        18.67 o
  -4   5   6         22.88          2.63        12.48 o
  -3   5   6         57.36         77.95        12.94 o
  -2   5   6        313.47        356.35        17.20 o
  -1   5   6        426.29        445.11        17.48 o
   0   5   6         46.37         43.90        10.31 o
   1   5   6         32.06         10.42         8.78 o
   2   5   6         33.98         22.01        10.96 o
   3   5   6         86.02         99.99        11.47 o
   4   5   6         52.13         66.00        10.38 o
   5   5   6         12.07          5.76         9.75 o
 -10   6   6          2.02         -6.02        16.56 o
  -9   6   6         43.49         54.11        23.65 o
  -8   6   6          3.94         -7.28        21.37 o
  -7   6   6        259.33        315.45        33.22 o
  -6   6   6        447.63        611.76        61.46 o
  -5   6   6         41.03         25.73        16.84 o
  -4   6   6        159.17        130.82        14.99 o
  -3   6   6          2.33         -8.72         8.90 o
  -2   6   6        746.18        875.73        24.05 o
  -1   6   6       1425.43       1725.71        39.60 o
   0   6   6        272.76        312.48        17.58 o
   1   6   6         29.77         16.10         9.06 o
   2   6   6        114.05        114.11        10.72 o
   3   6   6         17.72         32.11        10.99 o
   4   6   6         83.31         96.15        11.14 o
   5   6   6         64.96         62.88        15.81 o
 -10   7   6          2.51         -3.82        17.11 o
  -9   7   6         18.00         13.94        35.42 o
  -8   7   6         51.36         21.74        19.91 o
  -7   7   6        316.63        319.58        33.65 o
  -6   7   6         23.49         14.67        13.22 o
  -5   7   6        360.62        364.29        32.05 o
  -4   7   6        887.51        923.02        32.17 o
  -3   7   6        344.01        366.18        18.07 o
  -2   7   6        166.19        173.49        12.01 o
  -1   7   6        122.19        167.97        14.02 o
   0   7   6        213.54        220.16        12.88 o
   1   7   6        522.89        692.95        22.79 o
   2   7   6         26.94         24.58         8.72 o
   3   7   6         95.68         95.34        10.38 o
   4   7   6         34.03         18.62         8.15 o
   5   7   6          0.31         -3.71        10.38 o
 -10   8   6          7.88         -2.52        37.81 o
  -9   8   6         15.24        -16.98        23.17 o
  -8   8   6          5.04        -17.99        17.99 o
  -7   8   6          0.12         -1.15        13.37 o
  -6   8   6        343.34        431.89        35.67 o
  -5   8   6         52.39         48.27        13.15 o
  -4   8   6        140.62        139.89        14.73 o
  -3   8   6          3.60         -8.36         8.40 o
  -2   8   6         22.59         26.61         8.57 o
  -1   8   6       1116.76       1262.36        28.57 o
   0   8   6          2.60         -0.26         8.13 o
   1   8   6         30.76         28.48         9.86 o
   2   8   6         25.26         38.90         9.07 o
   3   8   6         43.65         42.42         9.57 o
   4   8   6         76.81         83.20         9.53 o
   5   8   6          0.01         10.91        10.18 o
 -10   9   6          0.95          2.30        22.10 o
  -9   9   6          0.07        -14.64        18.07 o
  -8   9   6          9.29         -7.05        19.00 o
  -7   9   6          0.57        -12.79        12.79 o
  -6   9   6         46.40         28.54        20.23 o
  -5   9   6         24.38         28.85        11.46 o
  -4   9   6        159.63        172.88        15.47 o
  -3   9   6          0.27          0.15         8.67 o
  -2   9   6        205.43        252.53        14.56 o
  -1   9   6        133.15        160.62        12.15 o
   0   9   6        692.23        861.29        24.07 o
   1   9   6        182.85        234.28        15.91 o
   2   9   6        276.03        267.82        17.89 o
   3   9   6          3.02          6.49         7.77 o
   4   9   6          5.82          7.54         8.00 o
   5   9   6          9.52         -5.43         8.35 o
 -10  10   6          0.63         -6.39        20.08 o
  -9  10   6          3.82         14.38        20.12 o
  -8  10   6         11.43        -20.02        23.25 o
  -7  10   6         26.88          5.98        21.14 o
  -6  10   6          4.31         -0.16        12.55 o
  -5  10   6        183.06        156.39        16.31 o
  -4  10   6          0.48         -9.76         9.76 o
  -3  10   6        524.03        629.16        29.02 o
  -2  10   6        613.51        676.06        21.82 o
  -1  10   6        545.66        644.66        29.61 o
   0  10   6         18.66         13.63         9.03 o
   1  10   6          0.25          1.25         8.33 o
   2  10   6          7.73         13.65         8.54 o
   3  10   6         96.74        100.92        10.88 o
   4  10   6          1.88         -3.18         8.27 o
   5  10   6         14.56         29.23        11.66 o
 -10  11   6         28.71         20.77        36.22 o
  -9  11   6         31.54         29.16        19.20 o
  -8  11   6        190.45        262.89        43.61 o
  -7  11   6        397.45        384.40        32.79 o
  -6  11   6          7.82          9.68        12.95 o
  -5  11   6        753.86        887.56        35.50 o
  -4  11   6        318.77        352.69        22.32 o
  -3  11   6       1684.01       2162.41        40.24 o
  -2  11   6        752.66        881.18        23.54 o
  -1  11   6        243.40        295.96        16.54 o
   0  11   6         56.98         41.57        11.10 o
   1  11   6        184.67        227.63        14.41 o
   2  11   6        754.98       1069.96        30.20 o
   3  11   6         70.85         51.45         9.78 o
   4  11   6          0.94          2.04         8.13 o
   5  11   6          7.13          2.41        10.34 o
 -10  12   6          8.95          0.00        23.96 o
  -9  12   6          2.17         20.24        30.89 o
  -8  12   6         26.85         25.02        20.93 o
  -7  12   6         29.92         -0.91        18.18 o
  -6  12   6        414.13        489.84        34.78 o
  -5  12   6          2.67         -6.53        11.26 o
  -4  12   6          3.77        -10.60        10.60 o
  -3  12   6         58.14         53.49        10.69 o
  -2  12   6        128.52        115.31        12.88 o
  -1  12   6          2.13         -9.06         9.06 o
   0  12   6         14.60         10.95         9.24 o
   1  12   6         75.62         76.24        11.76 o
   2  12   6         25.45         41.51         8.97 o
   3  12   6         64.10         53.53        11.04 o
   4  12   6          0.01         -8.16         8.16 o
 -10  13   6          7.58          4.26        29.82 o
  -9  13   6          1.77          6.06        36.48 o
  -8  13   6          0.10        -16.86        16.86 o
  -7  13   6         17.92          0.81        13.24 o
  -6  13   6          2.36         -7.29        10.92 o
  -5  13   6          0.44        -10.36        10.36 o
  -4  13   6        275.35        239.67        18.58 o
  -3  13   6         70.60         82.77        11.74 o
  -2  13   6        408.97        444.48        21.79 o
  -1  13   6        188.71        169.95        13.64 o
   0  13   6         32.33         35.57        10.11 o
   1  13   6         88.75        100.22        11.40 o
   2  13   6         15.80          4.65        10.48 o
   3  13   6          0.30          0.96         8.36 o
   4  13   6         55.02         34.51         9.96 o
 -10  14   6          4.26        -25.56        25.56 o
  -9  14   6          0.25         -8.42        31.40 o
  -8  14   6          1.12        -12.28        12.28 o
  -7  14   6          1.05          2.91        12.18 o
  -6  14   6        110.25        125.36        17.84 o
  -5  14   6          0.99        -10.39        10.39 o
  -4  14   6          1.31          1.50        10.54 o
  -3  14   6        326.32        351.88        20.84 o
  -2  14   6        195.37        215.97        15.41 o
  -1  14   6         54.38         57.83        11.54 o
   0  14   6          6.48          7.78         8.82 o
   1  14   6         31.77         29.24        10.89 o
   2  14   6         92.33         97.61        11.09 o
   3  14   6         77.95         76.20        10.33 o
   4  14   6         27.94         -7.53        19.41 o
 -10  15   6          1.37          1.07        29.29 o
  -9  15   6          2.85         24.52        26.60 o
  -8  15   6          1.03         -0.56        12.95 o
  -7  15   6          8.38          1.49        12.05 o
  -6  15   6         20.46         14.48        11.14 o
  -5  15   6         31.57         22.76        12.57 o
  -4  15   6          6.75         -0.40        11.96 o
  -3  15   6         65.82         52.16        11.22 o
  -2  15   6        166.17        168.09        13.76 o
  -1  15   6         21.02          7.70         9.48 o
   0  15   6        472.87        640.60        23.03 o
   1  15   6         71.91         58.98        10.76 o
   2  15   6         39.71         32.14         9.06 o
   3  15   6          1.57         -7.69         7.83 o
   4  15   6          1.15         -9.77        10.07 o
  -9  16   6          2.94        -27.01        35.24 o
  -8  16   6          0.03          1.08        14.48 o
  -7  16   6         92.53        125.35        18.96 o
  -6  16   6        390.39        501.27        38.50 o
  -5  16   6        253.69        288.73        26.08 o
  -4  16   6         48.25         46.36        13.07 o
  -3  16   6        133.69        111.90        13.59 o
  -2  16   6         56.54         67.14        11.34 o
  -1  16   6        656.23        782.76        30.81 o
   0  16   6        752.29       1029.06        30.15 o
   1  16   6         48.39         52.93         9.87 o
   2  16   6         11.79         -7.75         7.75 o
   3  16   6         55.87         52.89        10.84 o
   4  16   6         72.83         90.80        15.09 o
  -9  17   6          2.99        -47.25        59.91 o
  -8  17   6         21.72         -0.25        14.48 o
  -7  17   6          0.44        -12.52        12.52 o
  -6  17   6          6.93         -6.65        16.72 o
  -5  17   6         10.84         -9.88        10.49 o
  -4  17   6         53.67         48.44        13.60 o
  -3  17   6         15.70          3.47         9.48 o
  -2  17   6         66.06         56.51        10.68 o
  -1  17   6         13.15         -0.07         9.37 o
   0  17   6         95.06        122.18        13.51 o
   1  17   6         47.07         52.72         9.73 o
   2  17   6          3.94         -7.77         7.77 o
   3  17   6          0.85          0.47         8.65 o
   4  17   6         30.60         25.66        11.18 o
  -9  18   6          0.20          1.07        67.63 o
  -8  18   6          0.01        -12.73        14.85 o
  -7  18   6         26.24         20.33        13.98 o
  -6  18   6         26.17         31.72        13.25 o
  -5  18   6         45.61          6.34        12.25 o
  -4  18   6        101.02         75.10        15.12 o
  -3  18   6         51.47         19.31        10.62 o
  -2  18   6        364.13        368.75        24.90 o
  -1  18   6          1.81        -15.12        15.12 o
   0  18   6          7.66          4.57         9.39 o
   1  18   6         30.05         21.64         8.84 o
   2  18   6         16.94         21.42         9.02 o
   3  18   6         16.51         22.29         8.81 o
   4  18   6         11.90          4.65         8.58 o
  -9  19   6         24.63        -21.31        60.72 o
  -8  19   6          1.42         -1.44        13.12 o
  -6  19   6         40.08         35.82        13.49 o
  -5  19   6        181.85        189.86        16.26 o
  -4  19   6          3.18         -6.59         9.58 o
  -3  19   6        352.78        485.45        22.88 o
  -2  19   6        212.83        216.99        20.34 o
  -1  19   6          0.03        -14.02        14.02 o
   0  19   6         77.37         96.85        12.37 o
   1  19   6         96.05         91.95        15.37 o
   2  19   6         46.42         47.09        10.07 o
   3  19   6          6.89         15.83         8.58 o
  -8  20   6          0.00         -6.27        13.93 o
  -7  20   6         10.86        -12.33        12.33 o
  -6  20   6          9.80         13.15        11.89 o
  -5  20   6         12.63          0.36        10.36 o
  -4  20   6          2.24         -6.62         9.64 o
  -3  20   6          8.92         14.23        11.76 o
  -2  20   6         75.33         92.60        12.40 o
  -1  20   6         11.09         -9.02         9.02 o
   0  20   6         55.98         63.82        11.49 o
   1  20   6         10.05         -3.40         8.43 o
   2  20   6          0.81         -1.59         8.73 o
   3  20   6          4.98          1.02         8.35 o
  -8  21   6          8.24         -9.83        13.88 o
  -7  21   6          1.06         -9.92        11.42 o
  -6  21   6          1.34          3.00        11.17 o
  -5  21   6         29.92         -0.35        15.13 o
  -4  21   6        185.56        164.35        14.32 o
  -3  21   6         56.51         67.90        12.19 o
  -2  21   6         55.88         45.41        10.26 o
  -1  21   6          1.54         -8.80         8.80 o
   0  21   6         15.10          8.18         8.81 o
   1  21   6        246.18        295.96        29.37 o
   2  21   6         39.05         40.13         8.83 o
   3  21   6         15.27         14.48         9.97 o
  -8  22   6          9.44          8.45        14.00 o
  -7  22   6         10.33         17.91        18.53 o
  -6  22   6          8.36          1.86        11.03 o
  -5  22   6         27.22         24.95        12.20 o
  -4  22   6          1.66         -3.71         9.49 o
  -3  22   6          3.25          0.69         9.23 o
  -2  22   6         72.66         79.65        11.33 o
  -1  22   6          0.54         -6.40         8.92 o
   0  22   6         21.93         12.79         8.39 o
   1  22   6         11.99         15.52         7.99 o
   2  22   6         28.79         22.12         8.56 o
   3  22   6         15.48          6.78         8.54 o
  -8  23   6          0.04        -17.47        17.47 o
  -7  23   6          0.10         -4.95         9.98 o
  -6  23   6         29.74          8.95        11.10 o
  -5  23   6          0.89         -0.70         9.19 o
  -4  23   6          0.09         -9.33         9.33 o
  -3  23   6          0.10         -4.44         9.18 o
  -2  23   6          0.09         -9.11         9.11 o
  -1  23   6         49.12         46.31        10.04 o
   0  23   6         48.63         41.43        10.18 o
   1  23   6          1.23         -0.41         7.42 o
   2  23   6          0.92          1.67         8.81 o
  -8  24   6          9.98          3.28        25.30 o
  -7  24   6         75.28         75.39        12.63 o
  -6  24   6         23.29         25.28        10.17 o
  -5  24   6         33.73         41.55        11.90 o
  -4  24   6          0.24         -7.90         7.90 o
  -3  24   6         15.91          3.65         8.69 o
  -2  24   6          0.74         -0.72         8.58 o
  -1  24   6         35.02         41.89         9.48 o
   0  24   6        107.13        118.53        14.94 o
   1  24   6          0.27         -6.60         9.51 o
   2  24   6          0.44          1.47         9.59 o
  -7  25   6          6.38        -10.13        10.13 o
  -6  25   6          0.20          1.93         8.47 o
  -5  25   6          5.89         -5.45         9.13 o
  -4  25   6         24.55         35.89        12.14 o
  -3  25   6          5.12         -6.20         8.11 o
  -2  25   6          0.25         -9.05         9.05 o
  -1  25   6         10.23          2.09         7.52 o
   0  25   6         58.42         64.31        13.34 o
   1  25   6         16.12         19.34         8.72 o
   2  25   6          9.35         14.05        10.27 o
  -7  26   6         10.78         17.68        10.19 o
  -6  26   6          7.40          0.83         8.28 o
  -5  26   6         39.46         47.66        10.18 o
  -4  26   6         25.72          9.68         8.97 o
  -3  26   6          7.40         -6.64         8.13 o
  -2  26   6         34.83         17.63         8.48 o
  -1  26   6         82.47         66.95         9.78 o
   0  26   6          9.90          6.05         7.63 o
   1  26   6          4.07          6.80         8.14 o
  -6  27   6         20.60         -1.35         8.40 o
  -5  27   6         16.50         15.46         9.11 o
  -4  27   6          1.31         -8.61         8.74 o
  -3  27   6          0.07         -6.40         6.40 o
  -2  27   6          0.01          6.44         6.86 o
  -1  27   6         41.37         28.79         9.01 o
   0  27   6          1.73         -0.30         6.97 o
   1  27   6          3.68          0.13         6.95 o
  -6  28   6         19.18         11.31         8.80 o
  -5  28   6          3.91          3.47         7.68 o
  -4  28   6          0.12          6.13         9.00 o
  -3  28   6          4.71          5.65         7.14 o
  -2  28   6         19.43         15.46         7.13 o
  -1  28   6          0.30         -1.57         5.98 o
   0  28   6          7.04         -4.29         6.64 o
  -5  29   6          1.34          4.84         7.44 o
  -4  29   6         24.00         12.28         8.04 o
  -3  29   6         13.25          2.77         7.22 o
  -2  29   6         44.21         31.80         6.84 o
  -1  29   6          9.09          8.29         5.85 o
   0  29   6         10.48         -0.12         6.41 o
  -5  30   6         11.22          7.61         8.51 o
  -4  30   6          0.75         -6.99         6.99 o
  -3  30   6          0.43        -10.06        10.06 o
  -2  30   6         41.74         27.71         7.18 o
  -1  30   6         42.25         27.18         6.06 o
  -4  31   6          1.35          9.05        15.98 o
  -3  31   6          1.12          0.61         6.74 o
  -2  31   6          0.42         -3.79         6.93 o
 -10   1   7          1.71        -11.00        18.89 o
  -9   1   7         12.16         10.84        17.27 o
  -8   1   7          2.51        -17.21        19.00 o
  -7   1   7         16.07         18.22        17.99 o
  -6   1   7        281.43        343.58        35.12 o
  -5   1   7        357.72        442.98        42.91 o
  -4   1   7         11.38         -8.14        20.71 o
  -3   1   7        135.38        101.91        13.92 o
  -2   1   7         27.72         18.14        10.79 o
  -1   1   7         61.99         42.01        11.63 o
   0   1   7          1.48         -6.41         8.83 o
   1   1   7         10.29         10.39         9.77 o
   2   1   7         29.72         20.31         9.04 o
   3   1   7         24.01         13.11         7.59 o
   4   1   7         17.68         -0.11        10.34 o
 -10   2   7         21.38          0.01        15.56 o
  -9   2   7         19.23         -2.66        23.97 o
  -8   2   7        312.23        452.56        51.96 o
  -7   2   7        246.83        353.92        45.36 o
  -6   2   7        102.10        139.49        26.67 o
  -5   2   7        209.77        161.00        97.07 o
  -4   2   7         10.89        -10.88        18.47 o
  -3   2   7        356.35        413.34        30.59 o
  -2   2   7        430.64        533.16        24.05 o
  -1   2   7        713.14        907.31        25.45 o
   0   2   7          6.88         -4.74         9.58 o
   1   2   7         29.08         30.44        10.33 o
   2   2   7         41.88         30.81         9.01 o
   3   2   7         53.66         53.65        10.78 o
   4   2   7         68.57         54.10        11.20 o
 -10   3   7         19.05         23.08        16.60 o
  -9   3   7         74.37         75.77        24.12 o
  -8   3   7         94.49        116.65        27.82 o
  -7   3   7         33.82         11.63        16.56 o
  -6   3   7         53.34         55.28        26.64 o
  -5   3   7        361.44        468.63        38.20 o
  -4   3   7        548.24        602.32        49.18 o
  -3   3   7         64.71         78.51        14.14 o
  -2   3   7          6.24        -10.23        10.23 o
  -1   3   7         52.06         40.35        10.46 o
   0   3   7        626.52        723.16        26.77 o
   1   3   7         37.74         27.08        10.07 o
   2   3   7         49.98         59.82        10.11 o
   3   3   7         30.63         27.24        11.58 o
   4   3   7          8.85         -1.41         8.86 o
 -10   4   7          1.12         -6.30        13.94 o
  -9   4   7         20.04         20.63        18.03 o
  -8   4   7         26.56         14.82        18.24 o
  -7   4   7         23.82         32.35        16.75 o
  -6   4   7         14.08          2.67        15.73 o
  -5   4   7        271.38        435.27        43.95 o
  -4   4   7       1028.16       1333.91        59.77 o
  -3   4   7        268.29        308.45        25.13 o
  -2   4   7          0.09         -8.83        11.63 o
  -1   4   7          1.21         -9.17         9.17 o
   0   4   7          7.71        -10.69        10.69 o
   1   4   7        365.13        460.81        21.53 o
   2   4   7         56.94         48.69         9.97 o
   3   4   7         13.06         21.26         7.95 o
   4   4   7          5.95          8.94         8.75 o
 -10   5   7          0.09        -17.04        17.04 o
  -9   5   7         40.72         47.97        21.38 o
  -8   5   7         59.21         79.38        28.76 o
  -7   5   7        103.26        107.65        32.03 o
  -6   5   7        208.21        183.26        36.72 o
  -5   5   7          3.05         -7.97        14.81 o
  -4   5   7        308.87        359.30        25.20 o
  -3   5   7        198.54        210.66        22.51 o
  -2   5   7        199.61        288.91        18.61 o
  -1   5   7          3.56         -9.73         9.73 o
   0   5   7        458.62        525.87        23.15 o
   1   5   7         11.71          5.62         8.51 o
   2   5   7          7.20         10.19         9.09 o
   3   5   7          2.56         -4.51         8.93 o
   4   5   7          2.98         -1.06         9.41 o
 -10   6   7          0.01         11.63        15.80 o
  -9   6   7          2.24         -1.17        16.84 o
  -8   6   7         50.60        127.44        35.88 o
  -7   6   7          5.70        -23.28        23.28 o
  -6   6   7          0.09          6.85        16.66 o
  -5   6   7          6.49         19.48        14.64 o
  -4   6   7         10.48          1.13        11.74 o
  -3   6   7        247.39        205.91        25.32 o
  -2   6   7         10.74          6.53        10.51 o
  -1   6   7          0.14         -3.25         9.52 o
   0   6   7         68.47         46.69        11.88 o
   1   6   7          1.31         -8.23         8.23 o
   2   6   7         14.74         16.58         9.58 o
   3   6   7          0.31         -6.60         6.60 o
   4   6   7          3.46          9.02         9.09 o
 -10   7   7         19.73         32.17        15.95 o
  -9   7   7        158.68        159.21        26.83 o
  -8   7   7         18.00         -2.10        18.12 o
  -7   7   7          3.62        -16.76        16.76 o
  -6   7   7        272.41        285.12        33.91 o
  -5   7   7         11.01         10.12        14.06 o
  -4   7   7        102.50        151.04        18.44 o
  -3   7   7        588.06        767.86        26.58 o
  -2   7   7         57.27         62.10        12.41 o
  -1   7   7        963.54       1154.67        31.83 o
   0   7   7          2.43         -9.36         9.36 o
   1   7   7         57.89         59.12        10.77 o
   2   7   7         68.47         54.22         8.93 o
   3   7   7         20.67         22.76        16.95 o
   4   7   7         25.37         22.12        10.78 o
 -10   8   7         15.15          7.54        13.73 o
  -9   8   7          6.16         19.42        16.38 o
  -8   8   7         16.52        -24.50        24.50 o
  -7   8   7        320.19        485.70        38.33 o
  -6   8   7        505.41        673.26        88.97 o
  -5   8   7        145.91        128.25        24.02 o
  -4   8   7         45.00         37.21        14.53 o
  -3   8   7         41.22         35.11        12.30 o
  -2   8   7        201.81        178.91        15.60 o
  -1   8   7          0.50         -5.97        14.01 o
   0   8   7         57.11         63.54        12.39 o
   1   8   7         27.45         15.17         8.64 o
   2   8   7          1.57         -7.21         7.21 o
   3   8   7         10.92          6.00        10.30 o
   4   8   7          8.99        -17.04        17.04 o
 -10   9   7          0.06        -11.84        16.35 o
  -9   9   7          2.44         14.62        16.98 o
  -8   9   7          5.73          5.48        17.86 o
  -7   9   7         10.33         25.65        17.53 o
  -6   9   7         35.23         33.09        15.40 o
  -5   9   7        239.13        228.34        19.32 o
  -4   9   7         83.66         58.93        13.35 o
  -3   9   7         14.11          1.16        11.62 o
  -2   9   7        311.63        367.76        25.15 o
  -1   9   7          4.95          1.80        11.12 o
   0   9   7         12.53         26.98        13.00 o
   1   9   7         12.83          2.44        12.11 o
   2   9   7          2.33          0.41         7.75 o
   3   9   7         33.72         38.68         8.93 o
 -10  10   7          1.34        -23.96        23.96 o
  -9  10   7          0.75         -1.28        13.23 o
  -8  10   7         73.60        115.49        24.83 o
  -7  10   7         62.91         66.77        20.40 o
  -6  10   7         29.06         25.41        12.86 o
  -5  10   7        459.23        498.11        38.40 o
  -4  10   7        336.96        401.74        27.88 o
  -3  10   7        111.18        107.14        15.33 o
  -2  10   7        922.05       1166.85        39.62 o
  -1  10   7        742.38       1052.03        29.69 o
   0  10   7         12.73          4.37         9.84 o
   1  10   7         13.82         12.69         8.62 o
   2  10   7         25.11         22.73         8.00 o
   3  10   7         73.87         75.12        10.33 o
 -10  11   7          0.14        -23.43        23.43 o
  -9  11   7          0.00        -12.95        21.30 o
  -8  11   7          0.69          8.89        15.78 o
  -7  11   7         21.72         10.44        38.15 o
  -6  11   7          8.61          4.05        11.41 o
  -5  11   7         84.76         66.66        13.21 o
  -4  11   7          2.08         -8.45        10.56 o
  -3  11   7        162.11        202.20        18.16 o
  -2  11   7         95.41         96.70        12.32 o
  -1  11   7         11.58         16.46         9.97 o
   0  11   7         35.01         14.71         9.70 o
   1  11   7          0.27         -8.17         8.17 o
   2  11   7          1.46         -1.23         6.88 o
   3  11   7          2.56         -7.25         8.30 o
 -10  12   7         10.63         18.11        25.56 o
  -9  12   7         14.54         28.39        34.73 o
  -8  12   7          0.94          7.48        13.33 o
  -7  12   7         86.52         87.48        23.39 o
  -6  12   7        194.04        171.64        24.35 o
  -5  12   7          1.81        -16.41        19.53 o
  -4  12   7        300.60        312.80        23.10 o
  -3  12   7        170.54        211.23        16.62 o
  -2  12   7          7.03         -0.19        10.71 o
  -1  12   7          1.83         -7.29         9.64 o
   0  12   7        183.85        192.44        18.29 o
   1  12   7          5.96          3.17         8.33 o
   2  12   7         43.99         34.09         8.40 o
   3  12   7         78.76         72.82        22.41 o
  -9  13   7         37.43         48.77        21.04 o
  -8  13   7         12.24         10.46        14.84 o
  -7  13   7         13.94         21.75        13.82 o
  -6  13   7        152.99        166.77        31.19 o
  -5  13   7         32.96         16.44        12.68 o
  -4  13   7          4.89          3.60        12.12 o
  -3  13   7        175.02        140.85        16.77 o
  -2  13   7         66.51         74.18        12.36 o
  -1  13   7        259.82        270.57        17.09 o
   0  13   7         19.51         15.62         8.95 o
   1  13   7         17.90         16.18         8.67 o
   2  13   7         15.20         12.35         7.67 o
   3  13   7          3.88          7.33         9.84 o
  -9  14   7          4.93          9.14        27.69 o
  -8  14   7          3.80         16.49        17.29 o
  -7  14   7         16.91         16.61        13.14 o
  -6  14   7         15.99          5.44        13.33 o
  -5  14   7         13.36         12.23        11.91 o
  -4  14   7         10.47         15.40        11.42 o
  -3  14   7         37.95         29.73        11.63 o
  -2  14   7          2.22         -7.16        15.69 o
  -1  14   7         12.61          6.66         9.78 o
   0  14   7         47.24         34.64        10.84 o
   1  14   7         27.76         25.57         8.05 o
   2  14   7         14.21          9.95         7.31 o
   3  14   7          2.88          2.00        10.70 o
  -9  15   7         15.31         38.54        22.37 o
  -8  15   7          0.70        -17.98        17.98 o
  -7  15   7         39.04         28.99        14.01 o
  -6  15   7         69.93         59.48        15.01 o
  -5  15   7         40.70         33.91        12.78 o
  -4  15   7         26.46         27.85        15.08 o
  -3  15   7        168.92        179.00        16.69 o
  -2  15   7          6.25          4.26        10.97 o
  -1  15   7        215.61        245.99        18.33 o
   0  15   7          3.43         -8.49         8.49 o
   1  15   7        160.12        201.71        15.53 o
   2  15   7        134.19         97.39        15.57 o
   3  15   7         10.32         12.80        10.63 o
  -9  16   7         17.89         -3.32        18.64 o
  -8  16   7         72.65         65.08        31.54 o
  -7  16   7         54.02         42.57        13.24 o
  -6  16   7          3.97         -8.20        12.79 o
  -5  16   7         20.71         -7.44        14.98 o
  -4  16   7         43.08         18.30        12.74 o
  -3  16   7         36.67         30.47        13.05 o
  -2  16   7        312.60        286.15        21.93 o
  -1  16   7          1.56         -6.16         8.33 o
   0  16   7         29.02         23.71        10.85 o
   1  16   7          0.31          1.66         6.68 o
   2  16   7         35.95         40.30         8.20 o
   3  16   7          6.41          1.07        13.85 o
  -8  17   7         28.73         33.76        18.74 o
  -7  17   7          3.22        -12.14        12.14 o
  -6  17   7          0.25        -11.55        14.03 o
  -5  17   7         55.43         47.85        13.44 o
  -4  17   7        140.81        152.64        19.02 o
  -3  17   7        279.40        304.64        21.62 o
  -2  17   7          6.59        -12.10        15.03 o
  -1  17   7          9.09          1.35         9.20 o
   0  17   7        207.83        237.94        17.07 o
   1  17   7         54.20         60.70         9.88 o
   2  17   7         37.47         45.40        12.26 o
  -8  18   7         17.34        -19.73        19.73 o
  -7  18   7          0.62        -15.48        15.48 o
  -6  18   7          9.77         15.19        11.59 o
  -5  18   7         24.49         20.31        11.26 o
  -4  18   7         31.24         17.44        11.83 o
  -3  18   7          0.47         -5.72        13.56 o
  -2  18   7        135.12        150.70        15.05 o
  -1  18   7         46.41         66.83        10.70 o
   0  18   7          9.48          3.45         7.74 o
   1  18   7          0.15         -9.85         9.85 o
   2  18   7         12.79          5.28         8.50 o
  -8  19   7         35.39          2.26        92.42 o
  -7  19   7          1.48        -15.39        15.39 o
  -6  19   7          2.65         -0.16        12.74 o
  -5  19   7         13.68         17.93         8.86 o
  -4  19   7         38.33         32.21        10.66 o
  -3  19   7        121.27        147.42        15.33 o
  -2  19   7         11.51          1.25         9.65 o
  -1  19   7          3.57          8.17         8.58 o
   0  19   7         16.51         12.18         8.32 o
   1  19   7          6.21          7.66         7.97 o
   2  19   7         40.33         26.66         7.82 o
  -8  20   7         33.17         37.24        18.44 o
  -7  20   7         31.44         22.56        19.97 o
  -6  20   7         34.58         35.33        10.51 o
  -5  20   7         14.67          5.14         9.50 o
  -4  20   7          0.66         14.48         9.48 o
  -3  20   7          1.39        -11.93        11.93 o
  -2  20   7         32.36         25.31         9.06 o
  -1  20   7         64.33         68.04        11.15 o
   0  20   7         71.18         63.49        10.84 o
   1  20   7          2.78          0.64         6.61 o
   2  20   7         16.37          8.07         8.06 o
  -8  21   7          2.45        -26.80        50.59 o
  -7  21   7         17.32         26.44        11.18 o
  -6  21   7          8.82         10.74         9.93 o
  -5  21   7          0.03          4.26         9.54 o
  -4  21   7          2.07          1.37         8.78 o
  -3  21   7          4.81          5.71         9.59 o
  -2  21   7         26.58         36.42         9.73 o
  -1  21   7         13.97         -1.42         7.62 o
   0  21   7          8.57         11.29        10.30 o
   1  21   7         11.11          2.68         6.82 o
  -7  22   7          0.03         -3.30        10.64 o
  -6  22   7          9.74          7.97         9.92 o
  -5  22   7          5.55          8.39         9.60 o
  -4  22   7          0.03          5.58         9.85 o
  -3  22   7          3.11         -1.44         8.56 o
  -2  22   7          9.39         -7.77         8.12 o
  -1  22   7         39.28         34.41         8.31 o
   0  22   7          9.09          0.05         7.52 o
   1  22   7          3.01          3.11         7.43 o
  -7  23   7          0.95         -5.91        10.02 o
  -6  23   7         10.67          0.34         9.37 o
  -5  23   7          2.94         16.25         9.06 o
  -4  23   7          4.55          5.75         8.90 o
  -3  23   7         23.81         14.60         9.64 o
  -2  23   7          4.04         -2.46         7.57 o
  -1  23   7         58.32         56.77         9.66 o
   0  23   7         32.91         34.93         9.57 o
   1  23   7         24.29         11.31        10.88 o
  -7  24   7          5.41         17.47        29.29 o
  -6  24   7         11.42          7.46         8.90 o
  -5  24   7         10.50         12.85         9.07 o
  -4  24   7         10.13          0.37         8.55 o
  -3  24   7         42.54         23.81         9.83 o
  -2  24   7         13.11          7.59         7.97 o
  -1  24   7         31.19         30.77        11.48 o
   0  24   7          3.94          2.79         6.83 o
  -6  25   7          1.53         -8.91         8.91 o
  -5  25   7         11.22          3.55         9.29 o
  -4  25   7         40.31         43.40        11.70 o
  -3  25   7          9.56         12.95         8.62 o
  -2  25   7          0.32         -4.87         5.93 o
  -1  25   7          7.18          1.38         6.03 o
   0  25   7         41.66         30.20        10.48 o
  -6  26   7          0.01         -8.37         8.50 o
  -5  26   7          0.01         -8.20         8.20 o
  -4  26   7          0.32          5.18         8.08 o
  -3  26   7          1.43         -2.90         6.77 o
  -2  26   7         20.46         11.28         6.44 o
  -1  26   7          0.65         -1.58         5.63 o
  -5  27   7          1.88          0.59         8.00 o
  -4  27   7          1.28          4.36         7.80 o
  -3  27   7          0.34         -7.03         7.03 o
  -2  27   7         24.58         11.41         6.19 o
  -1  27   7          0.63         -7.59         7.59 o
  -4  28   7          0.02          5.55         7.89 o
  -3  28   7          1.04         -3.11         6.13 o
  -2  28   7          7.76        -14.38        14.38 o
 -10   0   8          6.11          4.26        16.51 o
  -9   0   8         81.35        118.83        35.17 o
  -8   0   8          2.65         15.44        22.37 o
  -7   0   8         19.08         16.38        67.64 o
  -6   0   8         16.67          6.78        24.67 o
  -5   0   8         26.69         -6.29        55.34 o
  -4   0   8         27.21         30.39        19.81 o
  -3   0   8        167.52        231.60        25.40 o
  -2   0   8          0.01         14.31        15.36 o
  -1   0   8          6.47        -17.70        17.70 o
   0   0   8         49.86         31.87        14.86 o
   1   0   8         16.38         13.14        14.12 o
   2   0   8          1.86          5.18        10.62 o
 -10   1   8         14.04         16.81        12.79 o
  -9   1   8         48.65         51.81        18.95 o
  -8   1   8         16.20         21.00        18.88 o
  -7   1   8         37.74         17.94        21.38 o
  -6   1   8         26.61         12.82        18.71 o
  -5   1   8         21.71         19.07        12.09 o
  -4   1   8        220.51        218.05        25.97 o
  -3   1   8          3.33         -9.73        12.25 o
  -2   1   8        165.50        148.25        16.29 o
  -1   1   8          7.49         -1.49        11.13 o
   0   1   8         79.56        108.15        16.70 o
   1   1   8         62.82         62.17        11.09 o
   2   1   8          4.52          7.30         7.30 o
 -10   2   8          3.78        -12.21        12.50 o
  -9   2   8         15.03         15.67        16.90 o
  -8   2   8         19.26         27.37        19.54 o
  -7   2   8         16.60         17.90        19.71 o
  -6   2   8          0.21        -12.59        12.59 o
  -5   2   8          1.63         -0.63        12.52 o
  -4   2   8          3.38        -12.02        12.02 o
  -3   2   8         77.59         71.57        15.17 o
  -2   2   8        360.43        451.42        25.90 o
  -1   2   8         17.49          6.00        11.10 o
   0   2   8          1.24         -9.09         9.09 o
   1   2   8          8.70          1.16         9.75 o
   2   2   8          2.52         -1.92         8.84 o
 -10   3   8         13.39         -5.93        10.55 o
  -9   3   8         20.62         16.51        15.82 o
  -8   3   8         87.56        142.63        27.89 o
  -7   3   8         16.20          7.76        18.19 o
  -6   3   8         78.40        117.51        19.94 o
  -5   3   8         51.99         21.28        16.75 o
  -4   3   8         44.50         49.50        14.89 o
  -3   3   8         68.71         79.81        16.10 o
  -2   3   8          0.46         13.26        11.02 o
  -1   3   8         57.41         51.45        12.50 o
   0   3   8         53.26         73.20        12.66 o
   1   3   8          8.63          5.62         8.88 o
   2   3   8          6.29         -3.11         6.89 o
 -10   4   8          8.33          5.98        10.56 o
  -9   4   8         13.47         16.03        16.73 o
  -8   4   8          0.46         -2.82        16.56 o
  -7   4   8          0.13        -19.56        19.56 o
  -6   4   8          2.71         26.48        24.13 o
  -5   4   8          1.72         -6.56        12.31 o
  -4   4   8          8.17         -7.44        12.42 o
  -3   4   8        104.93         59.89        14.51 o
  -2   4   8         20.23         13.44        10.88 o
  -1   4   8          0.29          4.81        11.55 o
   0   4   8          4.24          5.18         9.77 o
   1   4   8          1.44          3.97         8.22 o
   2   4   8          0.99         10.22         7.88 o
 -10   5   8         19.87         11.91        11.67 o
  -9   5   8          1.23        -10.30        10.55 o
  -8   5   8          4.24         19.46        17.33 o
  -7   5   8         16.13          8.74        26.10 o
  -6   5   8         16.23         35.69         9.49 o
  -5   5   8         75.91         72.18        15.58 o
  -4   5   8          2.71         -1.83        12.00 o
  -3   5   8          1.33         -1.89        12.24 o
  -2   5   8          0.37         -6.62        10.69 o
  -1   5   8         29.70         48.52        12.72 o
   0   5   8         11.03         -7.71        14.63 o
   1   5   8          5.47         -5.25         8.20 o
   2   5   8         12.72          6.28         7.09 o
 -10   6   8          0.43          4.17        13.74 o
  -9   6   8         57.58         63.59        17.05 o
  -8   6   8          3.69         15.18        13.05 o
  -7   6   8          1.57         36.83        41.69 o
  -6   6   8          1.13        -14.55        34.95 o
  -5   6   8         26.94         24.84        27.31 o
  -4   6   8         31.30         32.84        13.53 o
  -3   6   8        158.09        171.76        22.04 o
  -2   6   8        311.59        347.42        24.16 o
  -1   6   8         75.05         73.87        13.11 o
   0   6   8         53.18         59.86        10.55 o
   1   6   8         12.27          5.21         7.38 o
   2   6   8         21.32         23.09         8.70 o
  -9   7   8          4.39          4.15        11.02 o
  -8   7   8          7.50         -5.74        12.99 o
  -7   7   8         64.26         34.24        13.75 o
  -6   7   8         11.46        -12.79        12.79 o
  -5   7   8         78.47         84.28        24.75 o
  -4   7   8        146.54        150.95        17.49 o
  -3   7   8          1.03          2.39        11.98 o
  -2   7   8          0.91        -10.21        10.21 o
  -1   7   8          9.36        -10.30        10.30 o
   0   7   8         37.18         36.82         9.74 o
   1   7   8         29.71         15.40         8.36 o
   2   7   8         14.75         10.36        14.16 o
  -9   8   8          3.98         20.70        14.17 o
  -8   8   8          0.74         -2.69        11.72 o
  -7   8   8         12.72          9.10        12.59 o
  -6   8   8        118.06         92.55        28.62 o
  -5   8   8         27.93         16.30        15.04 o
  -4   8   8         27.44         16.46        14.08 o
  -3   8   8         41.02         20.39        12.87 o
  -2   8   8          1.09         -6.01        14.68 o
  -1   8   8         14.14         30.39        11.22 o
   0   8   8          3.69         -8.74         8.74 o
   1   8   8          4.34         -4.99         7.44 o
   2   8   8         38.38         27.07         7.92 o
  -9   9   8          2.45         19.52        18.16 o
  -8   9   8         58.44         38.89        15.70 o
  -7   9   8         16.07         12.49        15.11 o
  -6   9   8        201.92        226.84        44.41 o
  -5   9   8         19.21          5.28        16.66 o
  -4   9   8        105.43         70.86        16.01 o
  -3   9   8         20.08          8.44        16.57 o
  -2   9   8         67.67         60.80        12.57 o
  -1   9   8          5.08         15.48        14.27 o
   0   9   8          0.24         -6.41         8.69 o
   1   9   8          0.43         -6.29         8.73 o
   2   9   8          2.20          3.86         7.11 o
  -9  10   8          4.06          8.10        11.98 o
  -8  10   8          7.69         19.30        14.04 o
  -7  10   8          0.14        -13.92        13.92 o
  -6  10   8          0.88        -19.58        19.58 o
  -5  10   8          5.91        -15.01        15.01 o
  -4  10   8          0.30        -12.91        12.91 o
  -3  10   8         72.98         42.40        16.19 o
  -2  10   8          9.01         -0.63        11.47 o
  -1  10   8         11.05          6.01         9.81 o
   0  10   8          0.03         -6.51         8.48 o
   1  10   8          0.08         -7.42         7.49 o
   2  10   8          0.15         -8.16         8.16 o
  -9  11   8          5.68         -9.91        13.13 o
  -8  11   8        108.07        119.61        19.35 o
  -7  11   8         16.95         18.83        15.77 o
  -6  11   8        139.03        134.04        22.67 o
  -5  11   8        296.08        336.15        40.36 o
  -4  11   8        152.50        169.39        24.48 o
  -3  11   8        101.88        122.05        16.07 o
  -2  11   8         12.59          6.84        13.18 o
  -1  11   8          0.54         -9.37         9.40 o
   0  11   8         90.15         56.02        10.06 o
   1  11   8        136.42         90.45        20.33 o
   2  11   8         68.12         40.65         8.04 o
  -9  12   8         20.19         13.45        20.51 o
  -8  12   8          1.08         -2.67        12.84 o
  -7  12   8          0.76         -3.52        13.61 o
  -6  12   8          0.38         10.14        13.23 o
  -5  12   8          6.37         -9.43        20.70 o
  -4  12   8          0.06         -4.96        12.19 o
  -3  12   8         92.89         62.86        14.76 o
  -2  12   8         13.16         -9.99         9.99 o
  -1  12   8          5.28         11.69         8.79 o
   0  12   8         25.89         12.05         7.77 o
   1  12   8          4.31         -5.68         6.39 o
  -9  13   8          0.33          2.66        23.70 o
  -8  13   8          0.47         -0.08        15.08 o
  -7  13   8          0.16         -8.03        13.57 o
  -6  13   8          2.65        -10.16        14.24 o
  -5  13   8          0.73        -17.20        17.20 o
  -4  13   8         19.16         13.06        13.02 o
  -3  13   8         57.32         50.62        15.47 o
  -2  13   8          8.93         -9.03         9.03 o
  -1  13   8          1.32          9.25         8.38 o
   0  13   8          0.18         -4.60         7.67 o
   1  13   8         30.35         26.66         8.68 o
  -9  14   8          0.11        -15.98        15.98 o
  -8  14   8         21.59         20.56        22.02 o
  -7  14   8          1.28         11.02        17.08 o
  -6  14   8          6.81         -4.20        13.75 o
  -5  14   8         43.78         40.84        17.51 o
  -4  14   8         15.61          5.86        10.91 o
  -3  14   8          0.09         -8.79        11.72 o
  -2  14   8         25.49         53.73        12.68 o
  -1  14   8          0.71         -5.90         7.76 o
   0  14   8         10.19         -3.03         8.77 o
   1  14   8          0.60          8.18         7.67 o
  -8  15   8         15.69         15.97        18.12 o
  -7  15   8          2.60         14.47        17.26 o
  -6  15   8         61.73         60.25        29.63 o
  -5  15   8          2.12         -7.78        11.20 o
  -4  15   8          1.44          1.54        11.10 o
  -3  15   8          6.73         11.57        12.87 o
  -2  15   8         17.20         17.78         9.48 o
  -1  15   8          8.99          6.95        10.23 o
   0  15   8          0.01         -6.97         6.97 o
   1  15   8          2.71         16.58        16.32 o
  -8  16   8         29.68         30.13        13.89 o
  -7  16   8         76.75         69.50        25.23 o
  -6  16   8        160.42        121.62        18.53 o
  -5  16   8          7.36          9.03        10.81 o
  -4  16   8         43.52         26.16        12.67 o
  -3  16   8        262.25        352.40        45.86 o
  -2  16   8         28.34         10.35        10.48 o
  -1  16   8         61.54         55.72        13.09 o
   0  16   8         29.38         11.98         8.79 o
   1  16   8          0.24          5.14         6.72 o
  -8  17   8          0.05        -18.20        22.37 o
  -7  17   8          3.35         33.48        17.31 o
  -6  17   8          8.98         18.58        11.09 o
  -5  17   8          2.13          9.66         9.94 o
  -4  17   8          1.14         -5.44        10.37 o
  -3  17   8          6.74          3.40         9.47 o
  -2  17   8          0.00         -8.84         8.84 o
  -1  17   8          0.01         -9.61        11.47 o
   0  17   8          0.00         -6.78         6.78 o
   1  17   8          6.96        -19.17        20.77 o
  -8  18   8          0.42        -11.75        13.43 o
  -7  18   8         10.32         -5.01        22.02 o
  -6  18   8         16.49          4.02        12.44 o
  -5  18   8         14.15         13.00         9.94 o
  -4  18   8        118.56         80.88        12.31 o
  -3  18   8        135.43        142.91        14.85 o
  -2  18   8          7.87          7.61         8.28 o
  -1  18   8          0.07         -8.35         8.35 o
   0  18   8          7.81         -6.42         6.42 o
  -7  19   8          2.73         -3.21        26.61 o
  -6  19   8          3.94          7.20        12.36 o
  -5  19   8          0.61          3.81         9.83 o
  -4  19   8         51.78         42.98        11.32 o
  -3  19   8        113.06        111.52        16.13 o
  -2  19   8         21.50         18.72         9.05 o
  -1  19   8          5.11          4.03         8.59 o
   0  19   8         20.37         13.66         7.12 o
  -7  20   8          2.45          6.89        12.87 o
  -6  20   8         38.54         40.01        20.88 o
  -5  20   8         31.61         29.67        11.03 o
  -4  20   8          9.90          3.83         8.91 o
  -3  20   8          0.28         -4.96         7.52 o
  -2  20   8         26.33         16.34        11.23 o
  -1  20   8          0.15         -7.01         9.55 o
   0  20   8          2.66          2.15         9.65 o
  -7  21   8          5.04        -14.38        14.38 o
  -6  21   8          9.23          5.70        12.55 o
  -5  21   8         19.53         27.66        11.18 o
  -4  21   8          6.93          3.13         7.98 o
  -3  21   8          0.21         -4.73         6.73 o
  -2  21   8          5.89         -3.42         6.46 o
  -1  21   8         35.61         19.98         7.49 o
  -6  22   8          0.01        -12.01        12.01 o
  -5  22   8          1.35         -3.40         9.19 o
  -4  22   8         45.34         34.68        10.55 o
  -3  22   8          4.82         -2.79         6.99 o
  -2  22   8         11.18          8.54         6.77 o
  -1  22   8          0.94          0.42         6.78 o
  -5  23   8         15.11         14.62         8.71 o
  -4  23   8         59.64         50.67         9.98 o
  -3  23   8          3.82          0.55         8.45 o
  -2  23   8          4.53          1.79         5.90 o
  -5  24   8          0.18          8.52        16.51 o
  -4  24   8         35.44         48.55         9.88 o
  -3  24   8         52.35         34.37         7.99 o
  -9   1   9         26.10         26.13        10.38 o
  -8   1   9         32.34          7.43        15.21 o
  -7   1   9          3.33          2.68        11.17 o
  -6   1   9          0.92         20.24        14.61 o
  -5   1   9          0.77         -0.05        13.41 o
  -4   1   9         27.23         28.72        22.93 o
  -3   1   9         50.07         28.50        12.44 o
  -2   1   9          5.67          7.04        11.37 o
  -1   1   9          2.28         -1.97         9.64 o
   0   1   9         19.51         12.59         9.58 o
  -9   2   9          1.21          7.14         9.59 o
  -8   2   9         66.26         50.23        15.53 o
  -7   2   9         38.06         48.63        16.22 o
  -6   2   9          5.00          3.52        12.79 o
  -5   2   9          1.80         -5.34        13.68 o
  -4   2   9          3.81        -17.06        17.06 o
  -3   2   9         18.33         20.83        14.29 o
  -2   2   9        241.37        374.39        25.08 o
  -1   2   9         48.96         44.04        10.64 o
   0   2   9          0.42         13.68         8.43 o
  -9   3   9          3.26         -9.25         9.25 o
  -8   3   9         49.35         35.32        12.31 o
  -7   3   9         27.22         27.19        11.84 o
  -6   3   9         26.65         26.54        14.65 o
  -5   3   9        267.45        319.39        34.50 o
  -4   3   9         38.36         24.72        16.52 o
  -3   3   9          0.34         -5.54        10.88 o
  -2   3   9         12.78         32.58        14.62 o
  -1   3   9         40.20         43.90        10.08 o
   0   3   9         41.29         39.77         8.78 o
  -9   4   9          0.41         -8.11         8.70 o
  -8   4   9          3.64          3.81        10.38 o
  -7   4   9          7.47         -2.34         9.84 o
  -6   4   9          0.08        -11.20        11.20 o
  -5   4   9         70.70         65.88        16.59 o
  -4   4   9         24.85         21.23        15.88 o
  -3   4   9         35.96         12.79        13.71 o
  -2   4   9          3.50         -2.06        11.54 o
  -1   4   9         13.93         29.79         9.70 o
   0   4   9          0.04         -9.18        11.08 o
  -9   5   9          0.29         -0.68        10.15 o
  -8   5   9         38.67         30.66        17.52 o
  -7   5   9         63.13         65.49        17.61 o
  -6   5   9          0.06         -0.84        12.21 o
  -5   5   9         52.75         42.02        20.08 o
  -4   5   9          0.87         -6.49        11.29 o
  -3   5   9         10.94        -10.41        10.41 o
  -2   5   9          0.43         17.91        10.85 o
  -1   5   9         13.05         21.00        11.33 o
   0   5   9         13.28          7.79         7.86 o
  -9   6   9          0.63         -2.93        13.94 o
  -8   6   9         24.31          1.99        11.86 o
  -7   6   9          0.77         -8.33        11.01 o
  -6   6   9         61.54         35.67        24.56 o
  -5   6   9          8.25         26.65        13.35 o
  -4   6   9          2.02        -14.90        16.10 o
  -3   6   9          5.92        -12.23        17.11 o
  -2   6   9         16.38          3.50        10.37 o
  -1   6   9          2.41         -0.21         9.14 o
   0   6   9          3.59          1.09         8.25 o
  -8   7   9         18.26         10.64        10.75 o
  -7   7   9          3.11        -11.64        11.64 o
  -6   7   9         47.17         32.16        19.85 o
  -5   7   9         83.05         63.83        16.00 o
  -4   7   9        100.80         68.07        21.43 o
  -3   7   9         78.99         71.82        13.26 o
  -2   7   9          0.15         -2.69        10.06 o
  -1   7   9         70.21         68.81        15.05 o
   0   7   9         40.04         32.06         8.69 o
  -8   8   9         46.96         25.79        14.23 o
  -7   8   9         65.88         35.06        16.07 o
  -6   8   9          4.58         -5.51        24.11 o
  -5   8   9         27.99         35.70        14.22 o
  -4   8   9          9.20         32.68        19.16 o
  -3   8   9         29.95          4.22        18.54 o
  -2   8   9         17.15         18.23        11.05 o
  -1   8   9          8.63         -0.59         9.23 o
   0   8   9          1.51         -4.31         7.04 o
  -8   9   9         28.47         16.95        11.46 o
  -7   9   9         17.88         28.01        13.50 o
  -6   9   9          0.27        -19.94        22.90 o
  -5   9   9          0.21         -3.06        11.69 o
  -4   9   9          4.79          4.33        12.09 o
  -3   9   9          6.83         -6.99         9.92 o
  -2   9   9          0.33        -17.46        17.46 o
  -1   9   9          6.16          0.14         7.06 o
   0   9   9          9.79         10.90         7.54 o
  -8  10   9         16.24          7.12        12.50 o
  -7  10   9         21.43         39.78        17.23 o
  -6  10   9         10.65        -21.90        21.90 o
  -5  10   9          2.47         -1.40        10.59 o
  -4  10   9         18.24         25.10        20.94 o
  -3  10   9         17.77          2.95         9.79 o
  -2  10   9         55.01         71.80        17.43 o
  -1  10   9         16.25          3.55        10.27 o
   0  10   9          1.27          7.32         6.51 o
  -8  11   9         16.14          2.82        15.24 o
  -7  11   9          0.13        -10.00        12.84 o
  -6  11   9          0.59          2.74        15.89 o
  -5  11   9          0.02          9.20        10.48 o
  -4  11   9          0.84        -20.19        20.43 o
  -3  11   9          0.85         -9.55        10.33 o
  -2  11   9          0.89        -14.46        14.46 o
  -1  11   9          7.96         -8.29         8.80 o
   0  11   9          0.04         -9.97         9.97 o
  -8  12   9         20.09         14.91        20.24 o
  -7  12   9         57.05         31.63        52.75 o
  -6  12   9          7.75         -7.55        10.51 o
  -5  12   9         13.30         16.37        12.52 o
  -4  12   9         20.65        -14.28        14.28 o
  -3  12   9         52.67         60.20        16.04 o
  -2  12   9         27.99         35.66        21.68 o
  -1  12   9         15.10          2.54         8.12 o
  -7  13   9          4.95         14.30        11.27 o
  -6  13   9         34.45         42.38        12.52 o
  -5  13   9          0.98         33.93        12.22 o
  -4  13   9          2.76          5.98        10.99 o
  -3  13   9          0.47         -0.17        10.20 o
  -2  13   9          0.14          9.89        16.65 o
  -1  13   9         11.84          3.01         6.81 o
  -7  14   9          6.51         -2.43        10.77 o
  -6  14   9          5.84        -10.67        11.76 o
  -5  14   9          1.76          4.01        10.84 o
  -4  14   9         36.97         23.48        11.70 o
  -3  14   9          0.85         -0.52        19.13 o
  -2  14   9          7.73          4.68         8.73 o
  -1  14   9          0.08          0.05         6.10 o
  -7  15   9          3.92          7.83        21.12 o
  -6  15   9        104.98        193.11        62.84 o
  -5  15   9         58.90         66.87        15.49 o
  -4  15   9         20.19         12.55         8.27 o
  -3  15   9          2.17          2.28         8.62 o
  -2  15   9          0.04         -5.56         6.24 o
  -1  15   9          3.67         -0.53        17.57 o
  -6  16   9          1.20        -10.56        10.56 o
  -5  16   9          7.48         10.04         8.61 o
  -4  16   9          0.39          0.80         6.32 o
  -3  16   9          0.00          7.26         7.71 o
  -2  16   9          7.93          6.41         6.71 o
  -6  17   9          1.74        -10.56        10.56 o
  -5  17   9         17.72         25.91        10.50 o
  -4  17   9         23.46         15.87         7.70 o
  -3  17   9          2.18         -5.49         5.84 o
  -2  17   9          2.62          6.70         5.51 o
  -5  18   9          0.02         -3.45         9.55 o
  -4  18   9          1.38         -0.56         6.32 o
  -3  18   9          1.74         11.79         6.19 o
  -4  19   9          0.31         25.25        14.56 o
  -7   0  10          9.30        -15.44        15.44 o
  -6   0  10         39.92          0.98        18.11 o
  -5   0  10         41.40          3.73        18.64 o
  -4   0  10         10.11        113.97        37.28 o
  -3   0  10          1.13          1.61        18.79 o
  -2   0  10         55.76         37.43        19.84 o
  -7   1  10         18.85         24.46        14.67 o
  -6   1  10          1.70          1.80         9.82 o
  -5   1  10          8.18         -7.83        16.16 o
  -4   1  10         28.94          7.67        14.19 o
  -3   1  10          0.01         -9.67        13.20 o
  -2   1  10          5.28         10.79         8.49 o
  -7   2  10          4.23          8.22        11.73 o
  -6   2  10          0.01         -9.95         9.95 o
  -5   2  10          0.55         -8.72        14.83 o
  -4   2  10          5.41        -12.61        12.61 o
  -3   2  10         53.92         58.61        19.07 o
  -2   2  10         22.61         -2.17        12.17 o
  -7   3  10          8.32          6.00        10.28 o
  -6   3  10          0.32          1.92        11.10 o
  -5   3  10         21.57         27.74        29.89 o
  -4   3  10         14.77          0.22        10.33 o
  -3   3  10         15.11         -4.08        12.76 o
  -2   3  10          2.14         -9.27        11.35 o
  -7   4  10         10.86        -10.30        11.09 o
  -6   4  10          3.80         17.14        11.45 o
  -5   4  10          0.18        -10.03        10.03 o
  -4   4  10         12.05         -8.38        31.40 o
  -3   4  10         13.12         14.06        12.30 o
  -7   5  10         28.79         11.75        12.07 o
  -6   5  10          2.72          7.24        11.04 o
  -5   5  10         20.04         -5.63        27.31 o
  -4   5  10         13.48         15.65        11.95 o
  -3   5  10         17.37         18.73        11.21 o
  -6   6  10          1.03         10.75        16.76 o
  -5   6  10         16.16         20.38        21.56 o
  -4   6  10         31.96         47.26        15.73 o
  -3   6  10         43.33         27.19        13.15 o
  -6   7  10          3.54        -10.90        10.90 o
  -5   7  10          2.88         -5.20        13.19 o
  -4   7  10         35.90         50.99        22.91 o
  -3   7  10          0.20         -4.23         8.69 o
  -6   8  10         40.16         41.82        14.31 o
  -5   8  10          0.81        -12.70        12.70 o
  -4   8  10          8.42         -0.94        12.61 o
  -3   8  10          9.45          9.71        10.96 o
  -5   9  10          0.39         -8.83        11.59 o
  -4   9  10          0.62        -11.38        11.38 o
  -5  10  10          2.47        -12.00        12.00 o
  -4  10  10          1.96         -7.09        11.77 o
                                                
